# Supplementary material for: mTOR hypoactivity leads to trophectoderm cell failure by enhancing lysosomal activation and disrupting the cytoskeleton in preimplantation embryo
Source: Cell Biosci. 2023 Nov 30;13:219. doi: 10.1186/s13578-023-01176-3 (PMC10688112; doi:10.1186/s13578-023-01176-3)
Supplement: Supplementary file 3 — Additional file 3: Table S2. Genes annotated that related to DMRs. [file 13578_2023_1176_MOESM3_ESM.xlsx]

## Sheet: Sheet1
Table S2. Genes annotated that related to DMRs
Chr	Start	End	Length	N_CG	Methyl_Rapalink	Methyl_Control	Diff_methyl	AreaStat	Direction	element	GeneName	NR:Description
chr10	100143932	100144129	197	14	0.4544	0.0553	0.3991	88.0783	Hyper	Promoter	Gm25287	mCG1042759, partial [Mus musculus]
chr10	10417029	10418205	1176	6	0.5369	0.1008	0.4361	25.199	Hyper	Intron	Adgb	RecName: Full=Androglobin; AltName: Full=Calpain-7-like protein
chr10	105296015	105296104	89	5	0.4487	0.099	0.3497	19.044	Hyper	Intron	Tmtc2	transmembrane and TPR repeat-containing protein 2 precursor [Mus musculus]
chr10	105350796	105351014	218	6	0.3913	0.0065	0.3848	27.5335	Hyper	Intron	Ptprq	transmembrane and TPR repeat-containing protein 2 precursor [Mus musculus]
chr10	105423816	105423919	103	8	0.4396	0.0068	0.4327	67.8577	Hyper	Intron	Syt1	transmembrane and TPR repeat-containing protein 2 precursor [Mus musculus]
chr10	105440242	105442139	1897	4	0.6531	0.0393	0.6138	24.3931	Hyper	Intron	Nav3	transmembrane and TPR repeat-containing protein 2 precursor [Mus musculus]
chr10	10584433	10584595	162	14	0.5471	0.1942	0.353	83.9662	Hyper	CGI	E2f7
chr10	107590938	107591056	118	8	0.5328	0.0149	0.5178	45.0291	Hyper	Exon	Osbpl8	phosphatidylinositol phosphatase PTPRQ precursor [Mus musculus]
chr10	108583939	108584041	102	4	0.3068	0.0261	0.2807	22.0793	Hyper	Exon	Shprh	PREDICTED: synaptotagmin-1 isoform X1 [Rattus norvegicus]
chr10	108655158	108655261	103	8	0.5413	0.0114	0.5299	47.145	Hyper	Intron	AC102312.2	PREDICTED: synaptotagmin-1 isoform X1 [Rattus norvegicus]
chr10	108815521	108815655	134	5	0.7112	0.2304	0.4808	17.3444	Hyper	Intron	Glipr1	PREDICTED: synaptotagmin-1 isoform X1 [Rattus norvegicus]
chr10	109683740	109683853	113	4	0.3482	0.0079	0.3404	27.6698	Hyper	UTR3	Gm7269	neuron navigator 3 [Mus musculus]
chr10	109714107	109714194	87	10	0.6544	0.0818	0.5726	61.922	Hyper	Intron	Kcnc2	neuron navigator 3 [Mus musculus]
chr10	109760628	109760707	79	5	0.0189	0.4461	-0.4272	-20.9811	Hypo	Intron	Tbc1d15	neuron navigator 3 [Mus musculus]
chr10	109840020	109840101	81	7	0.3378	0.0069	0.3309	34.6754	Hyper	Intron	Ptprr	neuron navigator 3 [Mus musculus]
chr10	110058984	110059075	91	4	0.0175	0.4433	-0.4258	-16.9337	Hypo	Intron	Cpsf6	neuron navigator 3 [Mus musculus]
chr10	110202966	110203116	150	10	0.3155	0.0079	0.3076	55.7434	Hyper	Intron	Cpm	neuron navigator 3 [Mus musculus]
chr10	110272591	110272826	235	7	0.6202	0.1277	0.4926	38.4042	Hyper	Intron	AC160063.1	neuron navigator 3 [Mus musculus]
chr10	110307501	110307624	123	4	0.7267	0.0097	0.717	29.1593	Hyper	Intron	Grip1	neuron navigator 3 [Mus musculus]
chr10	110343400	110343569	169	6	0.7074	0.0395	0.6679	55.0174	Hyper	Intron	Hmga2	neuron navigator 3 [Mus musculus]
chr10	110452604	110452780	176	6	0.4769	0.0481	0.4288	27.7625	Hyper	Intron	Msrb3	neuron navigator 3 [Mus musculus]
chr10	110744321	110744403	82	8	0.3826	0.0148	0.3678	36.255	Hyper	Promoter	Lemd3	transcription factor E2F7 [Mus musculus]
chr10	111237677	111237756	79	7	0.0185	0.3663	-0.3478	-31.9892	Hypo	Intron	AC140381.1	oxysterol-binding protein-related protein 8 isoform a [Mus musculus]
chr10	11177478	11177552	74	6	0.4527	0.0081	0.4446	37.2471	Hyper	Intron	Tbc1d30	E3 ubiquitin-protein ligase SHPRH isoform a [Mus musculus]
chr10	111841376	111841458	82	4	0.6227	0.0121	0.6106	25.8752	Hyper	Intron	Gns	.
chr10	111992228	111992445	217	6	0.3609	0.0187	0.3422	30.544	Hyper	Intron	Rassf3	glioma pathogenesis-related protein 1 precursor [Mus musculus]
chr10	112022112	112022372	260	6	0.6481	0.0297	0.6184	48.5412	Hyper	Intron	Tbk1	PREDICTED: calcyphosin-2 isoform X7 [Mus musculus]
chr10	112380805	112380864	59	9	0.0223	0.5336	-0.5113	-51.4553	Hypo	Intron	Xpot	potassium voltage gated channel, Shaw-related subfamily, member 2, isoform CRA_e, partial [Mus musculus]
chr10	115243038	115243249	211	4	0.5045	0.0918	0.4127	21.7884	Hyper	Intron	Srgap1	TBC1 domain family member 15 [Mus musculus]
chr10	116070876	116071038	162	6	0.4101	0.0087	0.4015	25.644	Hyper	Intron	AC159709.1	receptor-type tyrosine-protein phosphatase R isoform a precursor [Mus musculus]
chr10	116113796	116113876	80	8	0.4009	0.1386	0.2623	74.3475	Hyper	Intron	AC160029.3	receptor-type tyrosine-protein phosphatase R isoform a precursor [Mus musculus]
chr10	116202925	116203063	138	5	0.4293	0.0924	0.3369	26.4531	Hyper	Intron	Ppm1h	receptor-type tyrosine-protein phosphatase R isoform a precursor [Mus musculus]
chr10	116236755	116237032	277	6	0.598	0.085	0.513	27.5885	Hyper	Exon	Mon2	receptor-type tyrosine-protein phosphatase R isoform a precursor [Mus musculus]
chr10	117346939	117347062	123	4	0.7138	0.1535	0.5603	21.7396	Hyper	Exon	Usp15	PREDICTED: cleavage and polyadenylation specificity factor subunit 6 isoform X3 [Mus musculus]
chr10	117367834	117367900	66	6	0.4047	0.0121	0.3925	29.0004	Hyper	Exon	Fam19a2	PREDICTED: cleavage and polyadenylation specificity factor subunit 6 isoform X3 [Mus musculus]
chr10	117683741	117684104	363	15	0.4358	0.0939	0.3419	102.6	Hyper	Exon	Utrn	Cpm protein, partial [Mus musculus]
chr10	119136217	119136330	113	4	0.3182	0.0176	0.3006	32.9639	Hyper	Intron	AC158545.1	rCG48774, isoform CRA_b [Rattus norvegicus]
chr10	119706214	119706409	195	8	0.6586	0.1276	0.531	48.5826	Hyper	Intron	Slc16a7	PREDICTED: glutamate receptor-interacting protein 1 isoform X1 [Mus musculus]
chr10	120427054	120427587	533	12	0.4572	0.0444	0.4128	73.8149	Hyper	Intron	Gm22183	PREDICTED: high mobility group protein HMGI-C isoform X2 [Mus musculus]
chr10	120882936	120883040	104	6	0.1315	0.4231	-0.2916	-41.1194	Hypo	Intron	Atp23	PREDICTED: methionine-R-sulfoxide reductase B3, mitochondrial isoform X2 [Mus musculus]
chr10	120883122	120883187	65	7	0.0857	0.391	-0.3054	-35.4666	Hypo	Intron	Os9	PREDICTED: methionine-R-sulfoxide reductase B3, mitochondrial isoform X2 [Mus musculus]
chr10	120884291	120884635	344	22	0.3676	0.0431	0.3245	186.768	Hyper	Intron	Zbtb39	PREDICTED: methionine-R-sulfoxide reductase B3, mitochondrial isoform X2 [Mus musculus]
chr10	120931260	120931352	92	4	0.4855	0.0059	0.4796	19.3285	Hyper	Intron	Olfr767	inner nuclear membrane protein Man1 [Mus musculus]
chr10	120993756	120993835	79	6	0.68	0.0387	0.6413	55.2095	Hyper	Intron	AC134333.1	mCG1048800, partial [Mus musculus]
chr10	121321604	121321945	341	15	0.4761	0.1071	0.3691	93.1324	Hyper	Intron	AC226737.1	mKIAA0984 protein [Mus musculus]
chr10	121370609	121370695	86	4	0.0154	0.4765	-0.4611	-19.9083	Hypo	Intron	Plagl1	glucosamine (N-acetyl)-6-sulfatase, isoform CRA_b, partial [Mus musculus]
chr10	121440703	121441125	422	15	0.3592	0.0247	0.3345	115.728	Hyper	Intron	Hivep2	ras association domain-containing protein 3 [Mus musculus]
chr10	121569181	121569326	145	7	0.0454	0.323	-0.2775	-53.9928	Hypo	Intron	AC091764.2	TANK-binding kinase 1, isoform CRA_b, partial [Mus musculus]
chr10	121605511	121605806	295	13	0.4267	0.0976	0.3291	97.3191	Hyper	Intron	AC153977.2	exportin-T [Mus musculus]
chr10	121607775	121607854	79	5	0.4565	0.0826	0.3739	33.2036	Hyper	Intron	Gm20125	exportin-T [Mus musculus]
chr10	121608453	121608802	349	19	0.4196	0.0486	0.371	148.394	Hyper	Intron	Reps1	exportin-T [Mus musculus]
chr10	121782692	121782833	141	5	0.464	0.0941	0.3699	29.8509	Hyper	UTR3	Gm10827	SLIT-ROBO Rho GTPase-activating protein 1 isoform 1 [Mus musculus]
chr10	121834373	121834800	427	29	0.4695	0.1019	0.3677	231.511	Hyper	Intron	Nhsl1	SLIT-ROBO Rho GTPase-activating protein 1 isoform 1 [Mus musculus]
chr10	121841445	121841613	168	13	0.4437	0.0718	0.3719	80.1419	Hyper	Intron	Arfgef3	SLIT-ROBO Rho GTPase-activating protein 1 isoform 1 [Mus musculus]
chr10	121910731	121910820	89	11	0.3778	0.0098	0.368	72.2365	Hyper	Intron	Map3k5	SLIT-ROBO Rho GTPase-activating protein 1 isoform 1 [Mus musculus]
chr10	121912178	121912404	226	6	0.5475	0.0441	0.5034	31.5979	Hyper	Intron	AC153845.3	SLIT-ROBO Rho GTPase-activating protein 1 isoform 1 [Mus musculus]
chr10	121922231	121922503	272	7	0.6023	0.0689	0.5335	56.8719	Hyper	Intron	AC153897.1	SLIT-ROBO Rho GTPase-activating protein 1 isoform 1 [Mus musculus]
chr10	121979246	121979570	324	11	0.4675	0.0309	0.4367	77.4349	Hyper	Intron	AC153556.4	SLIT-ROBO Rho GTPase-activating protein 1 isoform 1 [Mus musculus]
chr10	122035235	122035331	96	4	0.5868	0.0066	0.5803	28.9053	Hyper	Intron	Raet1e	SLIT-ROBO Rho GTPase-activating protein 1 isoform 1 [Mus musculus]
chr10	122126157	122126327	170	6	0.5272	0.0118	0.5154	36.433	Hyper	Intron	AC153369.2	.
chr10	122450959	122451170	211	10	0.4104	0.033	0.3774	56.1546	Hyper	Intron	AC166258.1	.
chr10	122460162	122460362	200	5	0.4792	0.0075	0.4717	29.5367	Hyper	Intron	Slc18b1	.
chr10	122775189	122775255	66	5	0.3533	0.0117	0.3416	30.8094	Hyper	Intron	Gm15272	protein phosphatase 1H isoform 1 [Mus musculus]
chr10	122786589	122786682	93	14	0.4963	0.135	0.3613	79.764	Hyper	Intron	Enpp3	protein phosphatase 1H isoform 1 [Mus musculus]
chr10	122885063	122885137	74	4	0.4623	0.0354	0.4269	17.1391	Hyper	Intron	AC153974.1	protein phosphatase 1H isoform 1 [Mus musculus]
chr10	123022019	123022264	245	8	0.5209	0.1647	0.3562	51.3325	Hyper	Intron	Tmem200a	mKIAA1040 protein [Mus musculus]
chr10	123048387	123048616	229	5	0.5477	0.0369	0.5108	31.8964	Hyper	Intron	Arhgap18	mKIAA1040 protein [Mus musculus]
chr10	123069318	123069379	61	5	0.0225	0.3492	-0.3267	-27.1372	Hypo	Intron	Lama2	mKIAA1040 protein [Mus musculus]
chr10	123125420	123125671	251	12	0.4015	0.0876	0.3139	62.8572	Hyper	Exon	Rnf146	ubiquitin carboxyl-terminal hydrolase 15 isoform 1 [Mus musculus]
chr10	123128312	123128371	59	5	0.3516	0.006	0.3456	20.1993	Hyper	Promoter	Nkain2	ubiquitin carboxyl-terminal hydrolase 15 isoform 1 [Mus musculus]
chr10	123366768	123367024	256	13	0.4853	0.0586	0.4268	86.6663	Hyper	Intron	AC157021.1	PREDICTED: protein FAM19A2 [Ochotona princeps]
chr10	123701515	123701596	81	6	0.3112	0.0054	0.3058	31.7727	Hyper	Intron	AC153917.1	PREDICTED: protein FAM19A2 [Ochotona princeps]
chr10	12414598	12414670	72	7	0.4192	0.0119	0.4073	34.8765	Hyper	Intron	Clvs2	utrophin [Mus musculus]
chr10	124469411	124469541	130	5	0.4217	0.0104	0.4113	26.2892	Hyper	Intron	Zufsp	PREDICTED: eukaryotic translation initiation factor 3 subunit I [Chinchilla lanigera]
chr10	125235777	125236068	291	16	0.5544	0.1953	0.3591	105.588	Hyper	Intron	Trappc3l	monocarboxylate transporter 2 [Mus musculus]
chr10	126033751	126035104	1353	8	0.5194	0.1244	0.395	33.3789	Hyper	Promoter	Nt5dc1	.
chr10	126880110	126880272	162	6	0.3877	0.0244	0.3633	32.6078	Hyper	Intron	Ppp1r14c	mitochondrial inner membrane protease ATP23 homolog isoform 1 [Mus musculus]
chr10	127102932	127103010	78	7	0.4428	0.0142	0.4286	44.5778	Hyper	Intron	AC099761.1	RIKEN cDNA 4632413K17, isoform CRA_b, partial [Mus musculus]
chr10	127742448	127742570	122	16	0.1269	0.4363	-0.3094	-126.121	Hypo	Exon	Lama4	zinc finger and BTB domain-containing protein 39 [Mus musculus]
chr10	127742635	127742764	129	12	0.1151	0.407	-0.2919	-91.3995	Hypo	Exon	Fyn	zinc finger and BTB domain-containing protein 39 [Mus musculus]
chr10	129076826	129076949	123	7	0.0089	0.4507	-0.4418	-39.6435	Hypo	UTR3	Rev3l	olfactory receptor MOR115-4 [Mus musculus]
chr10	129925283	129925478	195	15	0.5508	0.1872	0.3636	75.2232	Hyper	Intron	Mthfd1l	olfactory receptor Olr1059 [Rattus norvegicus]
chr10	130555559	130555714	155	14	0.3523	0.0136	0.3387	81.8676	Hyper	Intron	Gm37786	mCG145978, partial [Mus musculus]
chr10	13127342	13127745	403	22	0.4616	0.1541	0.3076	145.101	Hyper	Exon	Cdk19	lost on transformation protein 1 [Mus musculus]
chr10	14001853	14001929	76	5	0.3178	0.0085	0.3093	24.1583	Hyper	Intron	Wasf1	transcription factor HIVEP2 [Mus musculus]
chr10	14091553	14092989	1436	6	0.6083	0.0951	0.5133	32.1634	Hyper	Intron	Fig4	transcription factor HIVEP2 [Mus musculus]
chr10	14140191	14140292	101	7	0.0219	0.5388	-0.5169	-41.2287	Hypo	Intron	Ak9	transcription factor HIVEP2 [Mus musculus]
chr10	14195224	14195352	128	4	0.4423	0.0287	0.4136	24.6315	Hyper	Promoter	Cep57l1	mCG147332 [Mus musculus]
chr10	15625454	15625593	139	11	0.4303	0.0862	0.3441	70.7124	Hyper	Intron	Foxo3	expressed in select embryonal carcinoma cells and testicular cells; similar to Swiss-Prot Accession Number P11260 [Mus musculus domesticus]
chr10	15626127	15626196	69	4	0.3349	0.0376	0.2973	23.1449	Hyper	Intron	Afg1l	expressed in select embryonal carcinoma cells and testicular cells; similar to Swiss-Prot Accession Number P11260 [Mus musculus domesticus]
chr10	15626262	15626331	69	7	0.3357	0.0431	0.2926	51.9879	Hyper	Intron	Snx3	expressed in select embryonal carcinoma cells and testicular cells; similar to Swiss-Prot Accession Number P11260 [Mus musculus domesticus]
chr10	15626595	15626747	152	12	0.4011	0.1169	0.2842	95.2721	Hyper	Intron	Akap12	expressed in select embryonal carcinoma cells and testicular cells; similar to Swiss-Prot Accession Number P11260 [Mus musculus domesticus]
chr10	16988210	16988286	76	5	0.4215	0.006	0.4154	30.864	Hyper	Intron	Zbtb2	mCG144975, partial [Mus musculus]
chr10	18076984	18077264	280	14	0.476	0.0371	0.4388	90.0318	Hyper	Intron	Crybg1	ralBP1-associated Eps domain-containing protein 1 isoform 1 [Mus musculus]
chr10	18241074	18241166	92	6	0.4886	0.0228	0.4658	39.2845	Hyper	Intron	Atg5	unnamed protein product [Mus musculus]
chr10	18426171	18426271	100	5	0.3064	0.0182	0.2882	35.3086	Hyper	Intron	Prdm1	PREDICTED: NHS-like protein 1 isoform X3 [Mus musculus]
chr10	18723191	18723262	71	7	0.8496	0.0523	0.7973	84.1554	Hyper	Intron	Prep	brefeldin A-inhibited guanine nucleotide-exchange protein 3 [Mus musculus]
chr10	19538919	19538970	51	8	0.4988	0.1563	0.3425	44.0998	Hyper	CGI	Popdc3
chr10	19987713	19988069	356	17	0.479	0.0622	0.4169	132.241	Hyper	Intron	Ccdc170	mitogen activated protein kinase kinase kinase 5 [Mus musculus]
chr10	20016442	20016709	267	31	0.5279	0.2307	0.2971	230.706	Hyper	Intron	Hace1	mitogen activated protein kinase kinase kinase 5 [Mus musculus]
chr10	20267958	20268105	147	5	0.6098	0.1011	0.5087	28.7018	Hyper	Intron	Esr1	mCG145891, partial [Mus musculus]
chr10	20788841	20788959	118	4	0.5764	0.0097	0.5667	22.9274	Hyper	Intron	Grik2	mCG147332 [Mus musculus]
chr10	20813399	20813483	84	8	0.4925	0.1965	0.296	43.7019	Hyper	Intron	Ascc3	mCG147332 [Mus musculus]
chr10	21211282	21211412	130	9	0.3803	0.0326	0.3477	63.0794	Hyper	Intron	Syne1	.
chr10	21211495	21211612	117	7	0.4072	0.0396	0.3676	43.6595	Hyper	Intron	Dcbld1	.
chr10	22347557	22347805	248	15	0.3825	0.0158	0.3667	103.207	Hyper	Intron	Mcm9	retinoic acid early-inducible protein 1-epsilon precursor [Mus musculus]
chr10	22789556	22789772	216	6	0.7506	0.0856	0.665	50.1288	Hyper	Promoter	Fam184a	Glyceraldehyde-3-phosphate dehydrogenase [Mus musculus]
chr10	23583297	23583382	85	5	0.6378	0.0096	0.6282	36.9511	Hyper	Intron	Man1a	.
chr10	23817736	23817845	109	6	0.4047	0.0915	0.3132	36.9531	Hyper	Intron	AC160401.1	RecName: Full=MFS-type transporter SLC18B1; AltName: Full=Solute carrier family 18 member B1
chr10	24515277	24515371	94	5	0.0201	0.3826	-0.3625	-21.5154	Hypo	Promoter	Lims1	c-cbl protein [Mus musculus]
chr10	24824857	24824995	138	7	0.4117	0.0665	0.3452	40.4859	Hyper	Exon	Sh3rf3	ectonucleotide pyrophosphatase/phosphodiesterase 3, partial [Mus musculus]
chr10	25026997	25027050	53	9	0.3778	0.0389	0.3389	40.9464	Hyper	Intron	Mcu	.
chr10	25968430	25968627	197	16	0.284	0.6276	-0.3436	-80.337	Hypo	Intron	Anapc16	mKIAA1913 protein [Mus musculus]
chr10	26906882	26906962	80	7	0.3595	0.0072	0.3523	44.5112	Hyper	Intron	Ascc1	Rho GTPase activating protein 18, partial [Mus musculus]
chr10	27036047	27036100	53	7	0.3557	0.016	0.3397	48.2655	Hyper	Exon	Cdh23	laminin subunit alpha-2 precursor [Mus musculus]
chr10	27293166	27293396	230	5	0.3769	0.0512	0.3258	30.7921	Hyper	Intron	Slc29a3	laminin subunit alpha-2 precursor [Mus musculus]
chr10	27307479	27307607	128	4	0.4243	0.0062	0.4181	20.4851	Hyper	Intron	Lrrc20	laminin subunit alpha-2 precursor [Mus musculus]
chr10	29347382	29347572	190	9	0.4248	0.0336	0.3912	55.4389	Hyper	Exon	Col13a1	ring finger protein 146, isoform CRA_b, partial [Mus musculus]
chr10	29959016	29959377	361	29	0.4493	0.1472	0.3021	213.118	Hyper	CGI	AC164702.1
chr10	29959453	29959598	145	18	0.4216	0.145	0.2767	175.51	Hyper	CGI	Gm5424
chr10	29959733	29959862	129	11	0.4164	0.132	0.2844	84.5254	Hyper	CGI	Tspan15
chr10	31705134	31705264	130	9	0.5153	0.2032	0.3121	61.9477	Hyper	Intron	Slc25a16	PREDICTED: sodium/potassium-transporting ATPase subunit beta-1-interacting protein 2 isoform X1 [Mus musculus]
chr10	31750465	31750533	68	12	0.4143	0.0348	0.3795	79.8483	Hyper	Intron	Sirt1	PREDICTED: sodium/potassium-transporting ATPase subunit beta-1-interacting protein 2 isoform X1 [Mus musculus]
chr10	3222695	3222816	121	5	0.5868	0.222	0.3648	24.6531	Hyper	Intron	Ctnna3	mCG12640, partial [Mus musculus]
chr10	32939065	32939167	102	14	0.3544	0.0817	0.2727	99.0241	Hyper	Intron	Reep3	.
chr10	33536965	33537934	969	6	0.5588	0.0826	0.4762	31.7973	Hyper	Intron	Oprm1	PREDICTED: clavesin-2 [Peromyscus maniculatus bairdii]
chr10	33943461	33943558	97	5	0.5777	0.0078	0.5699	32.0181	Hyper	Intron	Rtkn2	PREDICTED: zinc finger with UFM1-specific peptidase domain protein isoform X1 [Mus musculus]
chr10	34082670	34082846	176	15	0.5443	0.0283	0.516	140.257	Hyper	Intron	Ank3	trafficking protein particle complex subunit 3-like protein [Mus musculus]
chr10	34385439	34385517	78	6	0.367	0.0076	0.3594	34.2732	Hyper	Intron	Ccdc6	5'-nucleotidase domain-containing protein 1 [Mus musculus]
chr10	34402138	34402327	189	7	0.5953	0.2183	0.3771	38.7701	Hyper	Intron	Fam13c	5'-nucleotidase domain-containing protein 1 [Mus musculus]
chr10	3445599	3445724	125	4	0.4343	0.0367	0.3975	16.389	Hyper	Intron	4930533K18Rik	protein phosphatase 1 regulatory subunit 14C [Mus musculus]
chr10	35018108	35018217	109	6	0.4661	0.0265	0.4396	34.4705	Hyper	Intron	AC079680.1	PREDICTED: survival motor neuron protein isoform X2 [Ictidomys tridecemlineatus]
chr10	39092261	39092325	64	7	0.5874	0.0418	0.5456	35.357	Hyper	Exon	Cnksr3	laminin subunit alpha-4 precursor [Mus musculus]
chr10	39399931	39400150	219	4	0.4592	0.009	0.4502	23.8531	Hyper	Intron	AC121788.2	Fyn proto-oncogene, isoform CRA_b [Mus musculus]
chr10	39411810	39411893	83	4	0.4139	0.0475	0.3664	19.4049	Hyper	Intron	Pcdh15	Fyn proto-oncogene, isoform CRA_b [Mus musculus]
chr10	39427905	39427956	51	6	0.4659	0.1103	0.3556	29.2732	Hyper	Intron	Ulbp1	Fyn proto-oncogene, isoform CRA_b [Mus musculus]
chr10	39763390	39763726	336	6	0.6957	0.1404	0.5552	30.4286	Hyper	Intron	Bcr	DNA polymerase zeta catalytic subunit [Mus musculus]
chr10	4003090	4003310	220	5	0.6185	0.1098	0.5087	29.0198	Hyper	Intron	Slc5a4a	methylenetetrahydrofolate dehydrogenase (NADP+ dependent) 1-like, isoform CRA_a, partial [Mus musculus]
chr10	40223518	40223673	155	5	0.4659	0.0157	0.4501	20.8339	Hyper	Promoter	Prmt2	.
chr10	40459387	40459495	108	10	0.3772	0.0809	0.2963	67.1509	Hyper	Intron	Dip2a	mKIAA1028 protein [Mus musculus]
chr10	40913449	40913856	407	18	0.5258	0.1277	0.3981	110.014	Hyper	Intron	Pcnt	wiskott-Aldrich syndrome protein family member 1 [Mus musculus]
chr10	41199624	41199707	83	5	0.5833	0.2406	0.3427	23.1852	Hyper	Intron	Pcbp3	polyphosphoinositide phosphatase [Mus musculus]
chr10	41200230	41200657	427	11	0.5438	0.0082	0.5356	106.484	Hyper	Intron	AC055777.1	polyphosphoinositide phosphatase [Mus musculus]
chr10	41203878	41204103	225	13	0.6583	0.1874	0.4709	89.9066	Hyper	Intron	AC055777.2	polyphosphoinositide phosphatase [Mus musculus]
chr10	41277717	41277911	194	5	0.4642	0.0108	0.4534	30.8188	Hyper	Intron	Adarb1	polyphosphoinositide phosphatase [Mus musculus]
chr10	41296758	41296880	122	8	0.6028	0.1639	0.4389	38.6001	Hyper	Intron	Gm20470	polyphosphoinositide phosphatase [Mus musculus]
chr10	41389042	41389106	64	8	0.3624	0.0781	0.2843	44.4842	Hyper	Exon	Sumo3	PREDICTED: adenylate kinase 9 isoform X1 [Mus musculus]
chr10	4140985	4141040	55	5	0.497	0.0883	0.4086	22.64	Hyper	Intron	Tspear	methylenetetrahydrofolate dehydrogenase (NADP+ dependent) 1-like, isoform CRA_a, partial [Mus musculus]
chr10	41739031	41739262	231	8	0.4068	0.0088	0.398	50.6222	Hyper	Intron	Ginm1	RIKEN cDNA 2410017P07, isoform CRA_b, partial [Mus musculus]
chr10	41775890	41775970	80	9	0.0495	0.3355	-0.286	-74.9536	Hypo	Intron	Pwp2	RIKEN cDNA 2410017P07, isoform CRA_b, partial [Mus musculus]
chr10	42206980	42207120	140	5	0.4867	0.0861	0.4006	21.9405	Hyper	Intron	Agpat3	forkhead box protein O3 [Mus musculus]
chr10	42208376	42208646	270	21	0.4394	0.1143	0.3251	152.597	Hyper	Intron	Slc1a6	forkhead box protein O3 [Mus musculus]
chr10	42212293	42212360	67	7	0.5605	0.191	0.3695	33.895	Hyper	Intron	Tab2	forkhead box protein O3 [Mus musculus]
chr10	42386698	42386794	96	5	0.5105	0.1231	0.3874	26.7788	Hyper	Intron	Cdc34	lactation elevated protein 1 [Mus musculus]
chr10	42470856	42470915	59	7	0.3146	0.0066	0.308	38.0736	Hyper	Intron	Gzmm	lactation elevated protein 1 [Mus musculus]
chr10	42528330	42528389	59	6	0.5763	0.0789	0.4973	33.7724	Hyper	Intron	Hcn2	PREDICTED: sorting nexin-3 [Tupaia chinensis]
chr10	4275131	4275228	97	7	0.4007	0.0064	0.3943	36.2161	Hyper	Intron	Polrmt	A-kinase anchor protein 12 [Mus musculus]
chr10	4367814	4367879	65	4	0.3391	0.0106	0.3285	24.408	Hyper	UTR3	Med16	unnamed protein product [Mus musculus]
chr10	44050033	44050406	373	14	0.4145	0.0514	0.3631	91.1838	Hyper	Intron	Thop1	PREDICTED: absent in melanoma 1 protein isoform X1 [Mus musculus]
chr10	44286225	44286527	302	10	0.4769	0.1312	0.3456	50.7932	Hyper	Intron	Map2k2	autophagy-related 5 (yeast), partial [Mus musculus]
chr10	44481555	44482576	1021	11	0.175	0.2809	-0.1059	-36.6357	Hypo	Intron	Pip5k1c	Prdm1 protein, partial [Mus musculus]
chr10	44512807	44513108	301	25	0.0226	0.5637	-0.541	-306.635	Hypo	Intron	Ncln	Prdm1 protein, partial [Mus musculus]
chr10	45099480	45099551	71	4	0.3734	0.103	0.2704	23.8951	Hyper	Intron	BC025920	prolyl endopeptidase [Mus musculus]
chr10	45099608	45099773	165	9	0.413	0.0732	0.3398	61.6728	Hyper	Intron	AC171183.3	prolyl endopeptidase [Mus musculus]
chr10	45233502	45233605	103	6	0.5627	0.0097	0.553	37.1936	Hyper	Intron	Zfp873	popeye domain containing 3, isoform CRA_a, partial [Mus musculus]
chr10	4548118	4548276	158	7	0.4969	0.1085	0.3885	37.9159	Hyper	Intron	Gm3055	coiled-coil domain-containing protein 170 [Mus musculus]
chr10	45620134	45620227	93	10	0.5588	0.0144	0.5444	78.2274	Hyper	Intron	Chst11	E3 ubiquitin-protein ligase HACE1 [Mus musculus]
chr10	4754298	4754421	123	10	0.5308	0.0274	0.5034	65.4327	Hyper	Intron	Slc41a2	rCG41136, isoform CRA_b [Rattus norvegicus]
chr10	4794493	4794742	249	18	0.3991	0.0608	0.3383	148.446	Hyper	Intron	D10Wsu102e	rCG41136, isoform CRA_b [Rattus norvegicus]
chr10	49173597	49173883	286	12	0.4473	0.0096	0.4377	74.0977	Hyper	Intron	Ust	RecName: Full=Glutamate receptor ionotropic, kainate 2; Short=GluK2; AltName: Full=Glutamate receptor 6; Short=GluR-6; Short=GluR6; AltName: Full=Glutamate receptor beta-2; Short=GluR beta-2; Flags: Precursor
chr10	49228387	49228503	116	4	0.734	0.0795	0.6544	27.4609	Hyper	Intron	Ric8b	RecName: Full=Glutamate receptor ionotropic, kainate 2; Short=GluK2; AltName: Full=Glutamate receptor 6; Short=GluR-6; Short=GluR6; AltName: Full=Glutamate receptor beta-2; Short=GluR beta-2; Flags: Precursor
chr10	50690135	50690232	97	6	0.41	0.0124	0.3976	28.1643	Hyper	Exon	Bpifc	activating signal cointegrator 1 complex subunit 3 [Mus musculus]
chr10	5075829	5075967	138	8	0.4235	0.0102	0.4132	63.9808	Hyper	Exon	Syn3	PREDICTED: nesprin-1 isoform X4 [Mus musculus]
chr10	5081058	5081160	102	9	0.3587	0.0955	0.2633	66.8972	Hyper	Intron	AC132384.7	PREDICTED: nesprin-1 isoform X4 [Mus musculus]
chr10	50836738	50836809	71	4	0.4623	0.0097	0.4527	18.0427	Hyper	Intron	AC132384.10	activating signal cointegrator 1 complex subunit 3 [Mus musculus]
chr10	5213764	5213817	53	7	0.0858	0.6152	-0.5294	-42.6859	Hypo	Intron	Nt5dc3	PREDICTED: nesprin-1 isoform X4 [Mus musculus]
chr10	52288416	52288480	64	4	0.4268	0.0053	0.4216	20.9578	Hyper	Exon	Sash1	discoidin, CUB and LCCL domain-containing protein 1 precursor [Mus musculus]
chr10	52303596	52303834	238	9	0.4427	0.0494	0.3933	58.0778	Hyper	Intron	Washc3	discoidin, CUB and LCCL domain-containing protein 1 precursor [Mus musculus]
chr10	52313363	52314920	1557	5	0.5442	0.0066	0.5376	30.3137	Hyper	Intron	Gm16235	discoidin, CUB and LCCL domain-containing protein 1 precursor [Mus musculus]
chr10	5260817	5261011	194	10	0.5401	0.1044	0.4357	61.8011	Hyper	Intron	Ano4	PREDICTED: nesprin-1 isoform X4 [Mus musculus]
chr10	53625083	53625177	94	4	0.3529	0.0116	0.3413	20.9593	Hyper	Intron	Gas2l3	DNA helicase MCM9 [Mus musculus]
chr10	53628343	53628395	52	12	0.468	0.0892	0.3787	72.536	Hyper	Intron	Anks1b	DNA helicase MCM9 [Mus musculus]
chr10	53707639	53707770	131	8	0.0342	0.5453	-0.511	-51.7429	Hypo	Intron	Apaf1	protein FAM184A [Mus musculus]
chr10	5388682	5388763	81	9	0.4973	0.1919	0.3054	51.242	Hyper	Intron	AC122188.2	PREDICTED: nesprin-1 isoform X4 [Mus musculus]
chr10	5388814	5389119	305	25	0.435	0.1226	0.3124	203.138	Hyper	Intron	Lta4h	PREDICTED: nesprin-1 isoform X4 [Mus musculus]
chr10	53915538	53915742	204	10	0.5855	0.0896	0.4959	63.2261	Hyper	Intron	Ccdc38	PREDICTED: mannosyl-oligosaccharide 1,2-alpha-mannosidase IA isoform X2 [Mus musculus]
chr10	53964686	53965007	321	11	0.3918	0.0375	0.3543	61.507	Hyper	Intron	Metap2	PREDICTED: mannosyl-oligosaccharide 1,2-alpha-mannosidase IA isoform X2 [Mus musculus]
chr10	55719459	55719623	164	14	0.3911	0.0226	0.3685	83.5018	Hyper	CGI	Vezt
chr10	57138842	57139104	262	19	0.0911	0.4115	-0.3204	-123.69	Hypo	Intron	Ndufa12	.
chr10	58418315	58418372	57	7	0.0621	0.4365	-0.3744	-28.4862	Hypo	Intron	Tmcc3	LIM and senescent cell antigen-like domains 1, isoform CRA_b [Mus musculus]
chr10	59033755	59033863	108	7	0.0117	0.4738	-0.462	-34.2299	Hypo	Intron	Tmcc3os	RIKEN cDNA 4831416G18, isoform CRA_b, partial [Mus musculus]
chr10	59074710	59074903	193	4	0.4887	0.0338	0.4549	18.7998	Hyper	Intron	Samd5	RIKEN cDNA 4831416G18, isoform CRA_b, partial [Mus musculus]
chr10	59093136	59093351	215	4	0.4873	0.0879	0.3994	17.4246	Hyper	Intron	AC153365.2	RIKEN cDNA 4831416G18, isoform CRA_b, partial [Mus musculus]
chr10	59488819	59488947	128	4	0.5806	0.0659	0.5148	22.8901	Hyper	Intron	Stxbp5	calcium uniporter protein, mitochondrial precursor [Mus musculus]
chr10	59988582	59989708	1126	21	0.6137	0.1691	0.4446	143.786	Hyper	UTR3	Atp2b1	PREDICTED: anaphase-promoting complex subunit 16 isoform X1 [Mus musculus]
chr10	60036879	60036945	66	7	0.5973	0.2946	0.3028	33.1231	Hyper	Intron	Poc1b	PREDICTED: activating signal cointegrator 1 complex subunit 1 isoform X2 [Mus musculus]
chr10	60303323	60303776	453	37	0.4806	0.1481	0.3325	303.875	Hyper	UTR3	B530045E10Rik	PREDICTED: cadherin-23 isoform X1 [Mus musculus]
chr10	60342234	60342336	102	7	0.5063	0.0116	0.4947	39.4081	Hyper	Intron	AC158633.3	PREDICTED: cadherin-23 isoform X1 [Mus musculus]
chr10	60413438	60413629	191	15	0.4727	0.1367	0.3359	93.3248	Hyper	Intron	Cspp1	PREDICTED: cadherin-23 isoform X1 [Mus musculus]
chr10	60489420	60489707	287	4	0.582	0.0895	0.4925	21.6945	Hyper	Intron	Arfgef1	PREDICTED: cadherin-23 isoform X1 [Mus musculus]
chr10	60714954	60715009	55	5	0.609	0.026	0.583	38.3698	Hyper	UTR3	Gm18728	equilibrative nucleoside transporter 3 [Mus musculus]
chr10	61556343	61556501	158	4	0.3322	0.0058	0.3264	22.3294	Hyper	Intron	Cpa6	PREDICTED: leucine-rich repeat-containing protein 20 isoform X1 [Equus caballus]
chr10	61566241	61566299	58	4	0.6512	0.0681	0.583	26.7895	Hyper	Intron	Gm28403	PREDICTED: leucine-rich repeat-containing protein 20 isoform X1 [Equus caballus]
chr10	61930681	61930813	132	4	0.3754	0.0204	0.355	23.4723	Hyper	Intron	Phlpp1	RecName: Full=Collagen alpha-1(XIII) chain
chr10	61959615	61960003	388	11	0.5268	0.1708	0.356	65.0367	Hyper	Intron	Serpinb2	RecName: Full=Collagen alpha-1(XIII) chain
chr10	62023132	62023276	144	8	0.4059	0.0239	0.382	51.6144	Hyper	Promoter	Atp6v0a1	.
chr10	62071732	62071968	236	16	0.6076	0.2636	0.344	119.007	Hyper	Exon	Psmc3ip	mCG15755 [Mus musculus]
chr10	62206029	62206184	155	6	0.5128	0.0387	0.4741	42.4075	Hyper	Intron	Tubg1	unnamed protein product [Mus musculus]
chr10	62937359	62937449	90	6	0.0348	0.3666	-0.3319	-30.614	Hypo	Intron	Cntd1	graves disease carrier protein homolog [Mus musculus]
chr10	63350808	63351235	427	9	0.3862	0.0318	0.3545	58.8814	Hyper	Intron	Itga2b	NAD-dependent protein deacetylase sirtuin-1 isoform 1 [Mus musculus]
chr10	63353993	63354055	62	4	0.4069	0.005	0.402	15.4642	Hyper	Intron	Gpatch8	NAD-dependent protein deacetylase sirtuin-1 isoform 1 [Mus musculus]
chr10	63366684	63366759	75	11	0.5281	0.1944	0.3337	65.6954	Hyper	Intron	Gm11627	NAD-dependent protein deacetylase sirtuin-1 isoform 1 [Mus musculus]
chr10	63847087	63847141	54	5	0.6524	0.0796	0.5728	31.3153	Hyper	Intron	Plekhm1	catenin alpha-3 isoform 1 [Mus musculus]
chr10	63856501	63856609	108	5	0.4353	0.0426	0.3927	24.4216	Hyper	Intron	Gm11639	catenin alpha-3 isoform 1 [Mus musculus]
chr10	63871194	63871309	115	5	0.6072	0.0157	0.5915	28.0489	Hyper	Intron	Efcab3	catenin alpha-3 isoform 1 [Mus musculus]
chr10	65644501	65644759	258	19	0.5796	0.0676	0.512	155.764	Hyper	CGI	Mettl2
chr10	67062496	67062721	225	8	0.4295	0.0909	0.3386	44.6841	Hyper	Intron	Gm11638	receptor expression-enhancing protein 3 isoform 1 [Mus musculus]
chr10	6768102	6768859	757	8	0.5043	0.0235	0.4808	37.0047	Hyper	Intron	Tanc2	mu opioid receptor variant MOR-1R [Mus musculus]
chr10	67994409	67994499	90	6	0.6406	0.0588	0.5818	36.5259	Hyper	Intron	Pecam1	PREDICTED: rhotekin-2 isoform X1 [Mus musculus]
chr10	68019771	68019888	117	7	0.7497	0.19	0.5597	43.7162	Hyper	Intron	Cep95	PREDICTED: rhotekin-2 isoform X1 [Mus musculus]
chr10	68411370	68411570	200	32	0.5812	0.2793	0.3019	218.688	Hyper	CGI	Bptf
chr10	6866221	6866839	618	19	0.4303	0.0775	0.3528	108.305	Hyper	Intron	Pitpnc1	mu opioid receptor variant MOR-1R [Mus musculus]
chr10	6867044	6867277	233	6	0.5801	0.1806	0.3995	27.9788	Hyper	Intron	Helz	mu opioid receptor variant MOR-1R [Mus musculus]
chr10	6942774	6942915	141	4	0.5928	0.0506	0.5422	23.1078	Hyper	Intron	Prkca	mu opioid receptor variant MOR-1R [Mus musculus]
chr10	69883176	69883406	230	6	0.4476	0.0086	0.4391	51.3741	Hyper	Intron	Apoh	PREDICTED: ankyrin-3 isoform X4 [Mus musculus]
chr10	69934103	69934338	235	5	0.4789	0.0407	0.4382	29.1766	Hyper	Intron	Axin2	PREDICTED: ankyrin-3 isoform X4 [Mus musculus]
chr10	70145421	70145665	244	10	0.4038	0.0553	0.3486	58.2577	Hyper	Intron	Rgs9	PREDICTED: coiled-coil domain-containing protein 6 [Mesocricetus auratus]
chr10	70187805	70188069	264	28	0.3393	0.0429	0.2964	276.846	Hyper	Exon	Arsg	PREDICTED: coiled-coil domain-containing protein 6 [Mesocricetus auratus]
chr10	7031400	7031478	78	4	0.5769	0.0129	0.564	19.1799	Hyper	Intron	Abca5	mu opioid receptor variant MOR-1R [Mus musculus]
chr10	70468225	70468359	134	5	0.4626	0.0125	0.4501	23.2416	Hyper	Intron	Gm11680	RIKEN cDNA 1200015N20, isoform CRA_b, partial [Mus musculus]
chr10	70475428	70475480	52	4	0.5564	0.0107	0.5457	22.1477	Hyper	Intron	Slc39a11	RIKEN cDNA 1200015N20, isoform CRA_b, partial [Mus musculus]
chr10	70882082	70882190	108	9	0.3796	0.0117	0.3679	47.9791	Hyper	Intron	Zpbp	mCG1009 [Mus musculus]
chr10	71204477	71204575	98	7	0.5136	0.0847	0.429	37.315	Hyper	Exon	Cd300e	mCG1044285 [Mus musculus]
chr10	7131289	7131475	186	7	0.0382	0.3873	-0.3491	-35.9914	Hypo	Intron	Rab37	connector enhancer of kinase suppressor of ras 3 [Mus musculus]
chr10	71478937	71478990	53	6	0.3998	0.099	0.3008	31.8688	Hyper	Intron	Grb2	.
chr10	73106612	73106903	291	6	0.5098	0.0097	0.5002	33.4308	Hyper	Intron	Galk1	protocadherin-15 isoform CD1-1 precursor [Mus musculus]
chr10	73248953	73249348	395	6	0.4892	0.0054	0.4838	42.744	Hyper	Intron	Acox1	protocadherin-15 isoform CD1-1 precursor [Mus musculus]
chr10	73414641	73414725	84	4	0.506	0.0354	0.4707	17.9981	Hyper	Intron	Rhbdf2	protocadherin-15 isoform CD1-1 precursor [Mus musculus]
chr10	73464243	73467622	3379	5	0.501	0.0188	0.4821	27.9796	Hyper	Intron	Gm24323	protocadherin-15 isoform CD1-1 precursor [Mus musculus]
chr10	73549678	73550605	927	17	0.412	0.0167	0.3952	101.035	Hyper	Intron	Gm11734	protocadherin-15 isoform CD1-1 precursor [Mus musculus]
chr10	74042144	74042240	96	4	0.4389	0.0088	0.4301	18.7912	Hyper	Intron	Dnah17	protocadherin-15 isoform CD1-1 precursor [Mus musculus]
chr10	74167619	74167688	69	4	0.442	0.0107	0.4313	17.6918	Hyper	Intron	Rbfox3	protocadherin-15 isoform CD1-1 precursor [Mus musculus]
chr10	74315228	74315321	93	5	0.3888	0.0092	0.3796	28.6737	Hyper	Intron	Rnf213	protocadherin-15 isoform CD1-1 precursor [Mus musculus]
chr10	74338023	74338372	349	6	0.5073	0.0083	0.499	24.2046	Hyper	Intron	Rptor	protocadherin-15 isoform CD1-1 precursor [Mus musculus]
chr10	74343038	74343214	176	11	0.3368	0.0103	0.3265	60.6476	Hyper	Intron	Cep131	protocadherin-15 isoform CD1-1 precursor [Mus musculus]
chr10	74444030	74445893	1863	8	0.4874	0.0223	0.4652	35.2543	Hyper	Intron	Grb10	protocadherin-15 isoform CD1-1 precursor [Mus musculus]
chr10	7455940	7456079	139	4	0.5042	0.0329	0.4713	18.7485	Hyper	Intron	Hgs	NKG2D ligand 1 precursor [Mus musculus]
chr10	74584028	74584235	207	11	0.3355	0.0124	0.3231	53.9283	Hyper	Intron	Gps1	protocadherin-15 isoform CD1-1 precursor [Mus musculus]
chr10	75147128	75147227	99	7	0.3522	0.0332	0.319	61.6848	Hyper	Intron	Slc16a3	breakpoint cluster region protein [Mus musculus]
chr10	76147919	76148047	128	5	0.3746	0.0092	0.3654	28.2843	Hyper	Intron	Csnk1d	low affinity sodium-glucose cotransporter [Mus musculus]
chr10	76218098	76218167	69	5	0.3871	0.0478	0.3392	40.6732	Hyper	Intron	Sectm1a	protein arginine N-methyltransferase 2 isoform 1 [Mus musculus]
chr10	76225304	76225401	97	11	0.3537	0.064	0.2897	74.0784	Hyper	Exon	Narf	protein arginine N-methyltransferase 2 isoform 1 [Mus musculus]
chr10	76228968	76229211	243	7	0.4855	0.0314	0.454	50.276	Hyper	Intron	Cobl	protein arginine N-methyltransferase 2 isoform 1 [Mus musculus]
chr10	76309174	76309790	616	6	0.0429	0.4977	-0.4547	-34.148	Hypo	Intron	Prex2	disco-interacting protein 2 homolog A [Mus musculus]
chr10	76377551	76377744	193	9	0.3196	0.0276	0.2921	60.8233	Hyper	Intron	Vstm2a	pericentrin isoform a [Mus musculus]
chr10	76926635	76927151	516	10	0.3626	0.0353	0.3273	58.5865	Hyper	Intron	A830018L16Rik	poly(rC) binding protein 3, isoform CRA_c, partial [Mus musculus]
chr10	76998788	76998847	59	5	0.4125	0.1006	0.3119	24.6219	Hyper	Intron	Egfr	.
chr10	77002157	77002351	194	9	0.3538	0.0494	0.3043	84.9465	Hyper	Intron	Ppp3r1	.
chr10	77022438	77022677	239	13	0.581	0.1634	0.4176	80.2278	Hyper	Intron	Gm28358	mCG1044252, isoform CRA_a [Mus musculus]
chr10	77317327	77317604	277	22	0.4733	0.0325	0.4408	203.629	Hyper	Exon	Clasp1	PREDICTED: double-stranded RNA-specific editase 1 isoform X2 [Mus musculus]
chr10	7752804	7752885	81	4	0.4344	0.0075	0.4269	22.4696	Hyper	Intron	Gli2	katanin p60 (ATPase-containing) subunit A1 [Mus musculus]
chr10	77608683	77608928	245	11	0.5352	0.1536	0.3816	65.9683	Hyper	Intron	4933406G16Rik	small ubiquitin-related modifier 3 isoform 4 [Mus musculus]
chr10	77698025	77698083	58	5	0.3642	0.0064	0.3578	26.5469	Hyper	Intron	Epb41l5	thrombospondin-type laminin G domain and EAR repeat-containing protein precursor [Mus musculus]
chr10	7770432	7770557	125	5	0.5436	0.0089	0.5347	30.9269	Hyper	Exon	Spred2	PREDICTED: glycoprotein integral membrane protein 1 isoform X1 [Mus musculus]
chr10	78178219	78178340	121	11	0.365	0.0613	0.3038	73.6524	Hyper	Exon	3110009E18Rik	periodic tryptophan protein 2 homolog [Mus musculus]
chr10	78178408	78178487	79	4	0.3699	0.0898	0.2802	29.9154	Hyper	Intron	Rpl12-ps2	periodic tryptophan protein 2 homolog [Mus musculus]
chr10	78285831	78286008	177	5	0.4357	0.1049	0.3308	29.0953	Hyper	Intron	Sertad2	1-acylglycerol-3-phosphate O-acyltransferase 3, isoform CRA_b, partial [Mus musculus]
chr10	78286061	78286624	563	9	0.5947	0.1667	0.428	48.7826	Hyper	Intron	Aftph	1-acylglycerol-3-phosphate O-acyltransferase 3, isoform CRA_b, partial [Mus musculus]
chr10	78784692	78784934	242	9	0.5248	0.0107	0.5141	70.5601	Hyper	Intron	Peli1	PREDICTED: excitatory amino acid transporter 4 isoform X2 [Mus musculus]
chr10	7912978	7913055	77	4	0.4297	0.0128	0.4169	17.0005	Hyper	Promoter	Ccdc93	TGF-beta-activated kinase 1 and MAP3K7-binding protein 2 [Mus musculus]
chr10	79515066	79515139	73	8	0.4423	0.1254	0.3169	57.2762	Hyper	CGI	Ehbp1
chr10	79687747	79688136	389	34	0.4926	0.0708	0.4217	391.291	Hyper	Intron	Usp34	ubiquitin-conjugating enzyme E2 R1 [Mus musculus]
chr10	79689474	79689639	165	19	0.3464	0.0274	0.319	156.321	Hyper	Intron	Gpr39	granzyme M isoform 1 precursor [Mus musculus]
chr10	79727612	79727666	54	4	0.4273	0.0948	0.3325	23.7083	Hyper	Intron	5730522E02Rik	potassium/sodium hyperpolarization-activated cyclic nucleotide-gated channel 2 [Mus musculus]
chr10	79743868	79744006	138	6	0.3293	0.0309	0.2984	38.344	Hyper	Intron	Nckap5	DNA-directed RNA polymerase, mitochondrial precursor [Mus musculus]
chr10	79905209	79905627	418	11	0.4754	0.1069	0.3685	69.2278	Hyper	Intron	Fancl	mediator of RNA polymerase II transcription subunit 16 isoform 1 [Mus musculus]
chr10	81080479	81080642	163	19	0.5276	0.2327	0.2948	127.717	Hyper	Exon	Vrk2	thimet oligopeptidase [Mus musculus]
chr10	81126725	81126785	60	24	0.4661	0.1257	0.3404	166.81	Hyper	Intron	Mgat5	dual specificity mitogen-activated protein kinase kinase 2 [Mus musculus]
chr10	81299912	81299969	57	4	0.3921	0.0912	0.3008	26.9552	Hyper	Intron	Sulf1	mKIAA0589 protein [Mus musculus]
chr10	81308787	81309480	693	34	0.5032	0.1132	0.39	308.616	Hyper	Intron	Tmem163	mKIAA0589 protein [Mus musculus]
chr10	81491996	81492054	58	6	0.3244	0.0101	0.3143	38.8274	Hyper	Promoter	Rab3gap1	nicalin precursor [Mus musculus]
chr10	81608040	81608211	171	4	0.4369	0.0699	0.367	18.4333	Hyper	Intron	Zranb3	unnamed protein product [Mus musculus]
chr10	82013205	82013973	768	8	0.6668	0.2346	0.4322	34.0161	Hyper	Promoter	R3hdm1	Gag-Pro-Pol protein [Homo sapiens]
chr10	82059923	82060007	84	4	0.4783	0.0097	0.4686	16.437	Hyper	Promoter	Thsd7b	zinc finger protein 873 isoform 1 [Mus musculus]
chr10	82089756	82089818	62	6	0.7504	0.0113	0.7391	73.581	Hyper	Intron	Eml6	PREDICTED: zinc finger protein 431-like [Mus musculus]
chr10	83181198	83181497	299	10	0.5434	0.1314	0.412	62.8864	Hyper	Intron	C4bp-ps1	carbohydrate sulfotransferase 11 [Mus musculus]
chr10	83238440	83238751	311	5	0.5088	0.0073	0.5015	33.0067	Hyper	Intron	Pfkfb2	solute carrier family 41 member 2 [Mus musculus]
chr10	83253272	83253468	196	5	0.4137	0.0043	0.4093	24.4726	Hyper	Intron	Rassf5	solute carrier family 41 member 2 [Mus musculus]
chr10	83258516	83258597	81	4	0.386	0.0107	0.3753	17.1977	Hyper	Intron	Rhbdf1	solute carrier family 41 member 2 [Mus musculus]
chr10	83375294	83375396	102	4	0.3852	0.0062	0.379	20.9304	Hyper	Exon	Ranbp17	RecName: Full=LINE-1 retrotransposable element ORF2 protein; Short=ORF2p; AltName: Full=Long interspersed element-1; Short=L1; AltName: Full=Retrovirus-related Pol polyprotein LINE-1; Includes: RecName: Full=Reverse transcriptase; Includes: RecName: Full=Endonuclease
chr10	83411647	83411794	147	5	0.1445	0.5176	-0.3731	-23.4043	Hypo	Exon	Zc3h11a	RecName: Full=LINE-1 retrotransposable element ORF2 protein; Short=ORF2p; AltName: Full=Long interspersed element-1; Short=L1; AltName: Full=Retrovirus-related Pol polyprotein LINE-1; Includes: RecName: Full=Reverse transcriptase; Includes: RecName: Full=Endonuclease
chr10	83428721	83428946	225	14	0.4888	0.1843	0.3045	72.4421	Hyper	Exon	Kcnip1	RecName: Full=LINE-1 retrotransposable element ORF2 protein; Short=ORF2p; AltName: Full=Long interspersed element-1; Short=L1; AltName: Full=Retrovirus-related Pol polyprotein LINE-1; Includes: RecName: Full=Reverse transcriptase; Includes: RecName: Full=Endonuclease
chr10	83431351	83431690	339	6	0.5284	0.1006	0.4279	30.7989	Hyper	Exon	Dock2	RecName: Full=LINE-1 retrotransposable element ORF2 protein; Short=ORF2p; AltName: Full=Long interspersed element-1; Short=L1; AltName: Full=Retrovirus-related Pol polyprotein LINE-1; Includes: RecName: Full=Reverse transcriptase; Includes: RecName: Full=Endonuclease
chr10	83432515	83433548	1033	7	0.4079	0.047	0.3609	36.8512	Hyper	Exon	Ppp1r12b	RecName: Full=LINE-1 retrotransposable element ORF2 protein; Short=ORF2p; AltName: Full=Long interspersed element-1; Short=L1; AltName: Full=Retrovirus-related Pol polyprotein LINE-1; Includes: RecName: Full=Reverse transcriptase; Includes: RecName: Full=Endonuclease
chr10	83461560	83461736	176	5	0.6569	0.0257	0.6311	35.5643	Hyper	Exon	Timm17a	RecName: Full=LINE-1 retrotransposable element ORF2 protein; Short=ORF2p; AltName: Full=Long interspersed element-1; Short=L1; AltName: Full=Retrovirus-related Pol polyprotein LINE-1; Includes: RecName: Full=Reverse transcriptase; Includes: RecName: Full=Endonuclease
chr10	83465379	83465594	215	18	0.5423	0.2108	0.3315	112.035	Hyper	Exon	Slit3	RecName: Full=LINE-1 retrotransposable element ORF2 protein; Short=ORF2p; AltName: Full=Long interspersed element-1; Short=L1; AltName: Full=Retrovirus-related Pol polyprotein LINE-1; Includes: RecName: Full=Reverse transcriptase; Includes: RecName: Full=Endonuclease
chr10	8451032	8451194	162	11	0.3468	0.0309	0.3159	64.2967	Hyper	Intron	Tram1	uronyl 2-sulfotransferase [Mus musculus]
chr10	84976214	84976416	202	12	0.3818	0.0062	0.3756	80.9841	Hyper	Intron	Wwc1	synembryn-B isoform 2 [Mus musculus]
chr10	85975951	85977664	1713	11	0.4281	0.0608	0.3673	67.6488	Hyper	Intron	Kif14	bactericidal/permeability-increasing protein-like 2, partial [Mus musculus]
chr10	86416940	86417045	105	8	0.0155	0.5178	-0.5023	-45.833	Hypo	Intron	Tenm2	SYN3 [Mus musculus]
chr10	86575134	86575247	113	4	0.4635	0.0368	0.4268	19.3238	Hyper	Promoter	Morc2a	.
chr10	86625646	86625783	137	4	0.5505	0.0465	0.504	20.2271	Hyper	Promoter	Nr5a2	PREDICTED: sperm motility kinase W-like [Rattus norvegicus]
chr10	86811190	86811306	116	7	0.456	0.1293	0.3267	32.1622	Hyper	Intron	1700006P03Rik	5'-nucleotidase domain-containing protein 3 [Mus musculus]
chr10	8723415	8723480	65	5	0.6036	0.2379	0.3657	26.6012	Hyper	UTR3	Dennd1b	SAM and SH3 domain-containing protein 1 [Mus musculus]
chr10	8727043	8727107	64	8	0.4724	0.1431	0.3293	41.7412	Hyper	Intron	4930556J24Rik	SAM and SH3 domain-containing protein 1 [Mus musculus]
chr10	88215225	88215506	281	13	0.1031	0.4629	-0.3597	-64.5241	Hypo	Exon	Gm5834	WASH complex subunit CCDC53 isoform 1 [Mus musculus]
chr10	88449291	88449382	91	5	0.6705	0.1642	0.5063	19.0353	Hyper	Intron	Gm38019	.
chr10	89084564	89084620	56	5	0.3712	0.0074	0.3638	21.2204	Hyper	Exon	Gm12132	PREDICTED: anoctamin-4 isoform X2 [Mus musculus]
chr10	89421082	89421301	219	5	0.4846	0.1132	0.3714	30.8932	Hyper	Intron	Mtfp1	GAS2-like protein 3 isoform 1 [Mus musculus]
chr10	89909529	89909744	215	6	0.4509	0.0325	0.4184	29.7242	Hyper	Intron	Hormad2	RecName: Full=Ankyrin repeat and sterile alpha motif domain-containing protein 1B; AltName: Full=Amyloid-beta protein intracellular domain-associated protein 1; Short=AIDA-1; AltName: Full=E2A-PBX1-associated protein; Short=EB-1
chr10	90044421	90044499	78	4	0.4294	0.0435	0.3859	19.8678	Hyper	Intron	Cdc73	RecName: Full=Ankyrin repeat and sterile alpha motif domain-containing protein 1B; AltName: Full=Amyloid-beta protein intracellular domain-associated protein 1; Short=AIDA-1; AltName: Full=E2A-PBX1-associated protein; Short=EB-1
chr10	90180539	90180596	57	4	0.3118	0.0569	0.2549	26.4762	Hyper	Intron	Pwwp2a	RecName: Full=Ankyrin repeat and sterile alpha motif domain-containing protein 1B; AltName: Full=Amyloid-beta protein intracellular domain-associated protein 1; Short=AIDA-1; AltName: Full=E2A-PBX1-associated protein; Short=EB-1
chr10	90447146	90447306	160	7	0.595	0.0067	0.5882	68.6352	Hyper	Intron	Gm12153	RecName: Full=Ankyrin repeat and sterile alpha motif domain-containing protein 1B; AltName: Full=Amyloid-beta protein intracellular domain-associated protein 1; Short=AIDA-1; AltName: Full=E2A-PBX1-associated protein; Short=EB-1
chr10	90650758	90650843	85	4	0.4472	0.0049	0.4423	19.598	Hyper	Intron	Rnf145	RecName: Full=Ankyrin repeat and sterile alpha motif domain-containing protein 1B; AltName: Full=Amyloid-beta protein intracellular domain-associated protein 1; Short=AIDA-1; AltName: Full=E2A-PBX1-associated protein; Short=EB-1
chr10	90876311	90876387	76	4	0.4873	0.0063	0.481	22.3333	Hyper	Intron	Gm12162	RecName: Full=Ankyrin repeat and sterile alpha motif domain-containing protein 1B; AltName: Full=Amyloid-beta protein intracellular domain-associated protein 1; Short=AIDA-1; AltName: Full=E2A-PBX1-associated protein; Short=EB-1
chr10	90926066	90926359	293	8	0.5608	0.03	0.5307	53.0413	Hyper	Intron	Sgcd	RecName: Full=Ankyrin repeat and sterile alpha motif domain-containing protein 1B; AltName: Full=Amyloid-beta protein intracellular domain-associated protein 1; Short=AIDA-1; AltName: Full=E2A-PBX1-associated protein; Short=EB-1
chr10	91019204	91019260	56	4	0.3711	0.0237	0.3475	30.2085	Hyper	Intron	Olfr1383	mKIAA0413 protein [Mus musculus]
chr10	91209668	91209867	199	5	0.4165	0.0055	0.411	23.5009	Hyper	Intron	Mapk9	mCG141946 [Mus musculus]
chr10	93469135	93469205	70	10	0.0104	0.3963	-0.3859	-60.6811	Hypo	Exon	Canx	leukotriene A-4 hydrolase isoform 1 [Mus musculus]
chr10	93562718	93562903	185	4	0.4496	0.0042	0.4453	20.9871	Hyper	Intron	Tpr	coiled-coil domain-containing protein 38 [Mus musculus]
chr10	93863471	93863696	225	5	0.4814	0.1105	0.3709	21.5551	Hyper	Exon	Swt1	unnamed protein product [Mus musculus]
chr10	93998975	93999092	117	5	0.4225	0.009	0.4136	29.8533	Hyper	Intron	Trmt1l	vezatin, adherens junctions transmembrane protein, isoform CRA_e, partial [Mus musculus]
chr10	94208262	94208507	245	4	0.604	0.1018	0.5022	22.5137	Hyper	Intron	Col23a1	NADH dehydrogenase [ubiquinone] 1 alpha subcomplex subunit 12 [Mus musculus]
chr10	94362580	94362648	68	12	0.457	0.1465	0.3105	77.5535	Hyper	Intron	Sec24a	transmembrane and coiled-coil domains protein 3 isoform a [Mus musculus]
chr10	94591359	94591586	227	4	0.0313	0.438	-0.4067	-17.9436	Hypo	Intron	Kremen1	mCG144704, partial [Mus musculus]
chr10	96160985	96161182	197	13	0.4667	0.1486	0.318	84.0132	Hyper	CGI	Rgl1
chr10	96161280	96161358	78	10	0.472	0.1733	0.2987	57.4863	Hyper	CGI	Smg7
chr10	9627205	9627263	58	4	0.5504	0.0545	0.496	20.6102	Hyper	UTR3	Fstl4	sterile alpha motif domain-containing protein 5 [Mus musculus]
chr10	96528156	96528224	68	5	0.5449	0.0384	0.5065	29.5262	Hyper	Intron	Lamc2	.
chr10	9837594	9837700	106	5	0.318	0.0174	0.3005	40.6575	Hyper	Intron	Lamc1	PREDICTED: syntaxin-binding protein 5 isoform X1 [Mus musculus]
chr10	98944467	98944526	59	4	0.5406	0.0453	0.4953	19.0057	Hyper	Intron	Kcnb2	plasma membrane calcium-transporting ATPase 1 [Mus musculus]
chr10	99152028	99152192	164	5	0.5461	0.0338	0.5123	23.6941	Hyper	Intron	Hspa4	POC1 centriolar protein homolog B [Mus musculus]
chr10	99337744	99337966	222	17	0.5448	0.1255	0.4193	120.492	Hyper	Intron	Dhx9	unnamed protein product [Mus musculus]
chr10	99882837	99882897	60	4	0.0401	0.5529	-0.5129	-20.137	Hypo	Intron	Znrf3	ORF2 [Mus musculus domesticus]
chr1	10074830	10075049	219	6	0.5241	0.0588	0.4654	34.8188	Hyper	Intron	Rad50	centrosome and spindle pole associated protein 1 [Mus musculus]
chr1	10153353	10153480	127	6	0.686	0.0556	0.6303	40.0104	Hyper	Intron	Glul	brefeldin A-inhibited guanine nucleotide-exchange protein 1 [Mus musculus]
chr1	103181802	103181990	188	5	0.422	0.0067	0.4152	29.8915	Hyper	Intron	Cacna1e	PREDICTED: contactin-associated protein like 5-3 isoform X1 [Rattus norvegicus]
chr1	103214205	103214759	554	24	0.5253	0.0972	0.4281	185.615	Hyper	Intron	Fnip1	PREDICTED: contactin-associated protein like 5-3 isoform X1 [Rattus norvegicus]
chr1	10435514	10436125	611	6	0.6644	0.1115	0.5529	34.5444	Hyper	Intron	Ccdc69	carboxypeptidase A6 isoform 1 preproprotein [Mus musculus]
chr1	10466004	10466183	179	13	0.4229	0.0884	0.3346	83.7298	Hyper	Intron	Xpr1	carboxypeptidase A6 isoform 1 preproprotein [Mus musculus]
chr1	10502015	10502973	958	5	0.4334	0.0643	0.3691	25.3787	Hyper	Intron	Acbd6	carboxypeptidase A6 isoform 1 preproprotein [Mus musculus]
chr1	10503105	10503185	80	5	0.3941	0.0515	0.3426	33.2976	Hyper	Intron	Fam163a	carboxypeptidase A6 isoform 1 preproprotein [Mus musculus]
chr1	10543244	10543495	251	7	0.3461	0.0219	0.3241	68.2428	Hyper	Intron	Ankrd36	carboxypeptidase A6 isoform 1 preproprotein [Mus musculus]
chr1	10543550	10543677	127	9	0.3605	0.0282	0.3324	66.6622	Hyper	Intron	Ralgps2	carboxypeptidase A6 isoform 1 preproprotein [Mus musculus]
chr1	105479488	105479550	62	4	0.5181	0.0785	0.4396	16.5248	Hyper	Intron	Gm28694	ASL1/Pign fusion protein [Mus musculus]
chr1	105529906	105529972	66	7	0.5399	0.0109	0.529	44.5364	Hyper	Intron	Rasal2	ASL1/Pign fusion protein [Mus musculus]
chr1	106384306	106384387	81	6	0.0129	0.453	-0.4401	-30.4396	Hypo	Intron	Fam114a2	PH domain leucine-rich repeat-containing protein phosphatase 1 [Mus musculus]
chr1	107518069	107518623	554	7	0.4085	0.0317	0.3768	35.0012	Hyper	Intron	Sbspon	PREDICTED: plasminogen activator inhibitor 2, macrophage isoform X1 [Mus musculus]
chr1	107528215	107528287	72	5	0.409	0.0074	0.4016	26.1582	Hyper	Intron	Gm12258	PREDICTED: plasminogen activator inhibitor 2, macrophage isoform X1 [Mus musculus]
chr11	101040811	101040939	128	4	0.4941	0.0248	0.4692	21.6762	Hyper	Intron	Pappa2	V-type proton ATPase 116 kDa subunit a isoform 1 isoform 4 [Mus musculus]
chr11	101092642	101092735	93	8	0.4391	0.1115	0.3275	42.9186	Hyper	Intron	Obscn	homologous-pairing protein 2 homolog [Mus musculus]
chr11	101125582	101125799	217	10	0.199	0.5225	-0.3234	-61.8279	Hypo	Exon	Gck	mCG20203, isoform CRA_b, partial [Mus musculus]
chr11	101289377	101289489	112	6	0.4315	0.0069	0.4246	32.6952	Hyper	Intron	Tnr	Ac2-059 [Rattus norvegicus]
chr11	101290493	101290803	310	4	0.4887	0.0583	0.4304	26.3883	Hyper	Intron	Rabgap1l	Ac2-059 [Rattus norvegicus]
chr11	102471948	102472019	71	7	0.3628	0.0055	0.3573	41.0588	Hyper	Promoter	Drc3	integrin alpha-IIb precursor [Mus musculus]
chr11	102492096	102492259	163	4	0.413	0.1091	0.3039	30.0546	Hyper	Intron	Gm36975	G patch domain-containing protein 8 [Mus musculus]
chr11	102492314	102492714	400	24	0.4421	0.0614	0.3806	188.781	Hyper	Intron	Gid4	G patch domain-containing protein 8 [Mus musculus]
chr11	102577865	102578107	242	13	0.3937	0.0539	0.3398	108.063	Hyper	Intron	Drg2	mCG21374, isoform CRA_a [Mus musculus]
chr11	103372591	103372805	214	5	0.466	0.0751	0.391	22.7068	Hyper	Intron	Dhrs7b	pleckstrin homology domain-containing family M member 1 [Mus musculus]
chr11	104871481	104871538	57	4	0.0089	0.4184	-0.4096	-19.4678	Hypo	Intron	Dars2	PREDICTED: EF-hand calcium-binding domain-containing protein 3 isoform X2 [Mus musculus]
chr11	104917696	104917750	54	6	0.4352	0.1187	0.3165	30.6429	Hyper	Intron	Aldh3a2	PREDICTED: EF-hand calcium-binding domain-containing protein 3 isoform X2 [Mus musculus]
chr11	104922825	104922977	152	5	0.6881	0.0337	0.6544	36.1571	Hyper	Intron	Dnm3	PREDICTED: EF-hand calcium-binding domain-containing protein 3 isoform X2 [Mus musculus]
chr11	105048385	105048457	72	4	0.5308	0.0663	0.4644	20.429	Hyper	Intron	Prrc2c	PREDICTED: EF-hand calcium-binding domain-containing protein 3 isoform X2 [Mus musculus]
chr11	105050575	105050886	311	5	0.7004	0.1456	0.5548	30.1956	Hyper	Intron	Trim16	PREDICTED: EF-hand calcium-binding domain-containing protein 3 isoform X2 [Mus musculus]
chr11	105063495	105063638	143	6	0.5153	0.006	0.5093	37.0291	Hyper	Promoter	Blzf1	PREDICTED: EF-hand calcium-binding domain-containing protein 3 isoform X2 [Mus musculus]
chr11	105131587	105131893	306	12	0.4065	0.0076	0.3989	85.3891	Hyper	Promoter	Stau2	methyltransferase-like protein 2 [Mus musculus]
chr11	105385719	105386403	684	10	0.5676	0.1466	0.4209	54.6528	Hyper	Intron	Gm37853	probable E3 ubiquitin-protein ligase MARCH10 isoform 1 [Mus musculus]
chr11	105639595	105639672	77	4	0.0075	0.4102	-0.4027	-21.0356	Hypo	Intron	Elac2	protein TANC2 [Mus musculus]
chr11	106687979	106688292	313	6	0.6126	0.0648	0.5479	52.4899	Hyper	Intron	Gm12294	platelet/endothelial cell adhesion molecule 1, isoform CRA_d [Mus musculus]
chr11	106690508	106691247	739	34	0.4326	0.0855	0.3471	263.568	Hyper	Intron	Arhgap44	platelet/endothelial cell adhesion molecule 1, isoform CRA_d [Mus musculus]
chr11	106749829	106749898	69	6	0.678	0.2464	0.4316	34.6387	Hyper	Intron	Dcaf6	platelet/endothelial cell adhesion molecule 1, isoform CRA_d [Mus musculus]
chr11	106796720	106796826	106	4	0.7803	0.2472	0.533	19.4177	Hyper	Intron	Mpzl1	centrosomal protein of 95 kDa isoform 1 [Mus musculus]
chr11	107090682	107090906	224	24	0.5989	0.2046	0.3943	142.435	Hyper	Intron	Map2k4	PREDICTED: nucleosome-remodeling factor subunit BPTF isoform X13 [Mus musculus]
chr11	107345106	107345203	97	7	0.4451	0.0061	0.439	48.8948	Hyper	Intron	Dnah9	unnamed protein product [Mus musculus]
chr11	107670076	107670247	171	14	0.6593	0.2604	0.3988	89.9764	Hyper	Promoter	Pou2f1	PREDICTED: probable helicase with zinc finger domain isoform X2 [Mus musculus]
chr11	107671022	107671098	76	10	0.3584	0.0462	0.3122	75.3651	Hyper	Promoter	Shisa6	PREDICTED: probable helicase with zinc finger domain isoform X2 [Mus musculus]
chr11	107976955	107977163	208	10	0.5441	0.2152	0.3289	54.0202	Hyper	Intron	Myhas	protein kinase C alpha type [Mus musculus]
chr11	108104948	108105083	135	5	0.4067	0.006	0.4007	23.2124	Hyper	Intron	Myh13	protein kinase C alpha type [Mus musculus]
chr11	108122169	108122826	657	25	0.4893	0.0692	0.4201	180.398	Hyper	Intron	Gm11979	protein kinase C alpha type [Mus musculus]
chr11	108160234	108160452	218	9	0.4705	0.0227	0.4478	64.9889	Hyper	Intron	Usp43	protein kinase C alpha type [Mus musculus]
chr11	108216451	108216770	319	8	0.5064	0.0853	0.4211	52.5708	Hyper	Intron	Gm20711	protein kinase C alpha type [Mus musculus]
chr11	108403999	108404068	69	11	0.0214	0.431	-0.4096	-58.7873	Hypo	Intron	Stx8	beta-2-glycoprotein 1 precursor [Mus musculus]
chr11	108930415	108930511	96	8	0.3867	0.0644	0.3223	40.6772	Hyper	Intron	Myh10	axin-2 [Mus musculus]
chr11	109259659	109260096	437	14	0.4661	0.1366	0.3295	85.7155	Hyper	Intron	Per1	regulator of G-protein signaling 9 isoform 1 [Mus musculus]
chr11	109271290	109271711	421	14	0.4978	0.0564	0.4414	105.429	Hyper	Intron	Gm28376	regulator of G-protein signaling 9 isoform 1 [Mus musculus]
chr11	109556314	109556471	157	6	0.4899	0.1579	0.332	36.864	Hyper	Intron	Chd3	arylsulfatase G, partial [Mus musculus]
chr11	109566937	109567279	342	12	0.3913	0.0292	0.3622	96.0348	Hyper	Intron	Dnah2	arylsulfatase G, partial [Mus musculus]
chr11	110322595	110322838	243	4	0.3922	0.0914	0.3008	24.1732	Hyper	Intron	Nuf2	ATP-binding cassette sub-family A member 5 [Mus musculus]
chr11	112110141	112110544	403	6	0.4825	0.0075	0.475	27.8601	Hyper	Intron	Neurl4	.
chr11	113258061	113258216	155	4	0.305	0.0266	0.2785	26.0541	Hyper	Intron	Uhmk1	Slc39a11 protein [Mus musculus]
chr11	113304744	113305012	268	17	0.4194	0.1103	0.3091	119.388	Hyper	Intron	Atf6	Slc39a11 protein [Mus musculus]
chr11	113316192	113316275	83	4	0.4235	0.0212	0.4024	22.3434	Hyper	Intron	Dhx33	Slc39a11 protein [Mus musculus]
chr11	11407323	11407386	63	4	0.4406	0.0077	0.4329	15.5778	Hyper	Intron	Fcgr4	zona pellucida-binding protein 1 isoform 1 [Mus musculus]
chr11	115063042	115063123	81	6	0.0092	0.4326	-0.4234	-35.5848	Hypo	Promoter	Sdhc	CMRF35-like molecule 2 precursor [Mus musculus]
chr11	115149364	115149483	119	4	0.4135	0.0618	0.3516	31.5578	Hyper	Intron	Adcy1	ras-related protein Rab-37 isoform 2 [Mus musculus]
chr11	115676788	115676878	90	7	0.3933	0.0731	0.3202	43.096	Hyper	Intron	Ndufs2	growth factor receptor-bound protein 2 [Mus musculus]
chr11	116010281	116010372	91	8	0.5839	0.238	0.346	49.8166	Hyper	Exon	Gm19030	galactokinase [Mus musculus]
chr11	116182085	116182187	102	14	0.3148	0.0357	0.2791	101.484	Hyper	Promoter	Gm10521	peroxisomal acyl-coenzyme A oxidase 1 isoform 2 [Mus musculus]
chr11	116614003	116614259	256	7	0.4317	0.1016	0.3302	37.5393	Hyper	Intron	Dcaf8	inactive rhomboid protein 2 [Mus musculus]
chr11	117084800	117084905	105	6	0.6116	0.0665	0.5452	40.5938	Hyper	Promoter	Ncbp3	.
chr11	117529877	117530132	255	6	0.5251	0.1392	0.3858	34.9432	Hyper	Intron	Aim2	.
chr11	118031227	118031314	87	5	0.4499	0.1067	0.3432	26.0566	Hyper	Intron	Ifi213	RecName: Full=Dynein heavy chain 17, axonemal; AltName: Full=Axonemal beta dynein heavy chain 17; AltName: Full=Ciliary dynein heavy chain 17
chr11	118031375	118032077	702	37	0.5046	0.1566	0.3479	274.341	Hyper	Intron	Sgsm2	RecName: Full=Dynein heavy chain 17, axonemal; AltName: Full=Axonemal beta dynein heavy chain 17; AltName: Full=Ciliary dynein heavy chain 17
chr11	118728204	118728513	309	7	0.5825	0.1287	0.4539	44.8089	Hyper	Intron	Rgs7	RNA binding protein fox-1 homolog 3 isoform 1 [Mus musculus]
chr11	119438050	119438101	51	7	0.3307	0.0056	0.3251	48.1036	Hyper	Exon	Smg6	RecName: Full=E3 ubiquitin-protein ligase RNF213
chr11	119640548	119640754	206	6	0.4623	0.0259	0.4365	40.5811	Hyper	Intron	Smyd4	4932417H02Rik protein, partial [Mus musculus]
chr11	119820251	119820586	335	12	0.0502	0.3968	-0.3466	-77.5368	Hypo	Intron	Rph3al	4932417H02Rik protein, partial [Mus musculus]
chr11	119891346	119891521	175	4	0.4613	0.0763	0.3851	28.139	Hyper	Intron	Vps53	4932417H02Rik protein, partial [Mus musculus]
chr11	120080327	120080385	58	4	0.3836	0.0877	0.2959	21.6619	Hyper	Intron	Abr	PREDICTED: centrosomal protein of 131 kDa isoform X1 [Mus musculus]
chr11	120081018	120081313	295	10	0.4964	0.163	0.3335	56.1907	Hyper	Intron	Sdccag8	PREDICTED: centrosomal protein of 131 kDa isoform X1 [Mus musculus]
chr11	12008796	12009215	419	4	0.4475	0.0502	0.3973	16.5034	Hyper	Intron	Blmh	unnamed protein product [Mus musculus]
chr11	120321351	120321492	141	16	0.5232	0.1566	0.3666	84.3074	Hyper	CGI	Akt3
chr11	120478955	120479903	948	48	0.4728	0.1082	0.3646	394.554	Hyper	Intron	Efcab5	PREDICTED: hepatocyte growth factor-regulated tyrosine kinase substrate isoform X1 [Rattus norvegicus]
chr11	120788390	120788626	236	11	0.3745	0.0616	0.3129	86.6797	Hyper	Intron	Ssh2	PREDICTED: COP9 signalosome complex subunit 1 isoform X2 [Mus musculus]
chr11	120956571	120956701	130	22	0.4474	0.163	0.2844	157.84	Hyper	Exon	Taok1	monocarboxylate transporter 4 [Mus musculus]
chr11	120972997	120973061	64	4	0.3238	0.0582	0.2656	28.7433	Hyper	Promoter	Gm16432	casein kinase I isoform delta isoform 1 [Mus musculus]
chr11	121074845	121074999	154	11	0.1128	0.4703	-0.3575	-57.4951	Hypo	Intron	Pigs	secreted and transmembrane protein 1A precursor [Mus musculus]
chr11	121250591	121250836	245	11	0.3615	0.0733	0.2882	70.0591	Hyper	Intron	Ksr1	nuclear prelamin A recognition factor [Mus musculus]
chr11	121250903	121250985	82	4	0.3989	0.0662	0.3327	28.1555	Hyper	Exon	Smyd3	nuclear prelamin A recognition factor [Mus musculus]
chr11	12350833	12350932	99	4	0.5932	0.054	0.5391	22.6787	Hyper	Intron	Nf1	cordon-bleu, isoform CRA_b, partial [Mus musculus]
chr1	11290689	11290797	108	4	0.5132	0.0569	0.4563	18.7205	Hyper	Intron	Rab11fip4	phosphatidylinositol 3,4,5-trisphosphate-dependent Rac exchanger 2 protein isoform 1 [Mus musculus]
chr11	16385603	16385806	203	8	0.5545	0.0101	0.5444	49.876	Hyper	Intron	Ahctf1	cDNA sequence BC027127, isoform CRA_a [Mus musculus]
chr1	11659996	11660076	80	4	0.7632	0.0094	0.7538	34.327	Hyper	Intron	Atad5	uncharacterized protein C8orf34 homolog isoform 1 [Mus musculus]
chr11	16882890	16883180	290	6	0.0456	0.5967	-0.551	-41.7512	Hypo	Intron	Coq8a	epidermal growth factor receptor isoform 1 precursor [Mus musculus]
chr11	17178129	17178229	100	4	0.7274	0.0882	0.6392	29.2608	Hyper	Intron	5730455P16Rik	hypothetical protein cypCar_00025180, partial [Cyprinus carpio]
chr1	118022402	118022719	317	32	0.4657	0.1613	0.3043	250.726	Hyper	Intron	Psmd11	PREDICTED: zinc finger protein 679-like [Mesocricetus auratus]
chr1	118588547	118588641	94	11	0.4351	0.0656	0.3695	68.9675	Hyper	Intron	Myo1d	PREDICTED: CLIP-associating protein 1 isoform X24 [Mus musculus]
chr1	118839229	118839293	64	6	0.3563	0.0476	0.3088	35.8629	Hyper	Intron	Cnih3	zinc finger protein GLI2 [Mus musculus]
chr11	19072202	19072408	206	11	0.4279	0.0186	0.4093	86.8188	Hyper	Intron	Dnah14	mCG1030867, isoform CRA_a, partial [Mus musculus]
chr1	119629730	119629800	70	5	0.6451	0.0069	0.6381	49.6554	Hyper	Intron	Lbr	mKIAA1548 protein [Mus musculus]
chr11	19969281	19969343	62	4	0.42	0.041	0.3789	19.7679	Hyper	Intron	Tmem132e	sprouty-related, EVH1 domain-containing protein 2 [Mus musculus]
chr11	20019242	20019386	144	4	0.6551	0.003	0.6521	31.2959	Hyper	Intron	Susd4	sprouty-related, EVH1 domain-containing protein 2 [Mus musculus]
chr1	120179681	120179854	173	4	0.4819	0.1127	0.3693	33.265	Hyper	Intron	Disp1	RIKEN cDNA 3110009E18, isoform CRA_b, partial [Mus musculus]
chr11	20290748	20290836	88	4	0.5242	0.0448	0.4795	21.4352	Hyper	Promoter	Hhipl2	PREDICTED: 60S ribosomal protein L12 [Macaca mulatta]
chr11	20292219	20292289	70	6	0.5347	0.1843	0.3504	26.4837	Hyper	Promoter	Gm34068	PREDICTED: 60S ribosomal protein L12 [Macaca mulatta]
chr11	20580100	20580276	176	7	0.5992	0.0542	0.545	50.2771	Hyper	Intron	Ddx52	PREDICTED: SERTA domain-containing protein 2 isoform X2 [Mus musculus]
chr11	20692762	20692824	62	4	0.411	0.0524	0.3585	20.9023	Hyper	Intron	Tns3	aftiphilin isoform 3 [Mus musculus]
chr11	21121545	21121750	205	5	0.6692	0.0268	0.6423	40.1813	Hyper	Intron	Myo19	putative E3 ubiquitin-protein ligase pellino-like protein [Cricetulus griseus]
chr1	121435804	121436063	259	14	0.4491	0.0817	0.3674	92.0269	Hyper	Intron	Rab3gap2	coiled-coil domain containing 93, isoform CRA_b, partial [Mus musculus]
chr11	22117126	22117235	109	8	0.4544	0.008	0.4464	54.8761	Hyper	Intron	Bcas3	mKIAA0903 protein [Mus musculus]
chr11	22185786	22186010	224	10	0.4561	0.0814	0.3747	55.0537	Hyper	Intron	Brip1	mKIAA0903 protein [Mus musculus]
chr11	22226717	22227241	524	8	0.5231	0.1072	0.4159	41.5375	Hyper	Intron	Cltc	mKIAA0903 protein [Mus musculus]
chr11	22248363	22248419	56	4	0.4489	0.0644	0.3844	18.1738	Hyper	Intron	Spata17	mKIAA0903 protein [Mus musculus]
chr11	23438648	23438717	69	5	0.0092	0.3486	-0.3394	-21.918	Hypo	Intron	Gpatch2	ubiquitin carboxyl-terminal hydrolase 34 [Mus musculus]
chr1	125834093	125834264	171	4	0.3547	0.0066	0.3481	31.4237	Hyper	Intron	Gm38155	G-protein coupled receptor 39 [Mus musculus]
chr11	25854260	25854587	327	12	0.5771	0.1953	0.3818	63.0485	Hyper	Intron	Tex14	RIKEN cDNA 5730522E02, isoform CRA_b, partial [Mus musculus]
chr11	25870690	25870856	166	4	0.5605	0.0744	0.4861	17.7344	Hyper	Intron	Mtmr4	RIKEN cDNA 5730522E02, isoform CRA_b, partial [Mus musculus]
chr1	126003491	126003822	331	8	0.4689	0.0601	0.4088	50.0429	Hyper	Intron	Gm11504	nck-associated protein 5 isoform 1 [Mus musculus]
chr11	26113230	26113453	223	5	0.6565	0.0665	0.59	38.8702	Hyper	Intron	Esrrg	RIKEN cDNA 5730522E02, isoform CRA_b, partial [Mus musculus]
chr11	26117343	26118653	1310	9	0.2013	0.362	-0.1607	-16.044	Hypo	Intron	Ush2a	RIKEN cDNA 5730522E02, isoform CRA_b, partial [Mus musculus]
chr1	126171642	126173511	1869	10	0.3873	0.0721	0.3152	40.3069	Hyper	Intron	Msi2	nck-associated protein 5 isoform 1 [Mus musculus]
chr11	26412847	26413020	173	5	0.5983	0.0106	0.5876	36.2996	Hyper	Intron	Kctd3	E3 ubiquitin-protein ligase FANCL isoform 1 [Mus musculus]
chr1	126433687	126433761	74	5	0.3045	0.0285	0.276	37.1236	Hyper	Intron	Pkd1l1	nck-associated protein 5 isoform 1 [Mus musculus]
chr1	126486910	126487012	102	4	0.784	0.0631	0.721	42.3529	Hyper	Intron	Ankfn1	nck-associated protein 5 isoform 1 [Mus musculus]
chr1	126514188	126514642	454	4	0.3956	0.0045	0.3911	22.468	Hyper	Intron	Gm38122	nck-associated protein 5 isoform 1 [Mus musculus]
chr11	26557019	26557102	83	4	0.0453	0.4162	-0.3709	-19.0299	Hypo	Intron	Cenpf	serine/threonine-protein kinase VRK2 isoform 1 [Mus musculus]
chr1	126563641	126563709	68	4	0.6478	0.0056	0.6422	24.2463	Hyper	Intron	Smyd2	nck-associated protein 5 isoform 1 [Mus musculus]
chr1	126605860	126606076	216	6	0.5049	0.0509	0.454	35.627	Hyper	Intron	Stxbp4	nck-associated protein 5 isoform 1 [Mus musculus]
chr1	126634229	126634332	103	5	0.5041	0.0484	0.4557	24.795	Hyper	Intron	Rps6kc1	nck-associated protein 5 isoform 1 [Mus musculus]
chr1	127274720	127277127	2407	6	0.6578	0.1088	0.549	43.4142	Hyper	Intron	4930405D11Rik	alpha-1,6-mannosylglycoprotein 6-beta-N-acetylglucosaminyltransferase A [Mus musculus]
chr1	12729889	12730030	141	4	0.4023	0.0888	0.3136	22.9465	Hyper	Intron	Vash2	extracellular sulfatase Sulf-1 precursor [Mus musculus]
chr1	12730616	12730966	350	5	0.2242	0.1646	0.0596	-1.5592	Hyper	Intron	Spata45	extracellular sulfatase Sulf-1 precursor [Mus musculus]
chr1	127306674	127307731	1057	20	0.3762	0.0119	0.3643	144.15	Hyper	Promoter	Tmem206	alpha-1,6-mannosylglycoprotein 6-beta-N-acetylglucosaminyltransferase A [Mus musculus]
chr1	127427508	127427724	216	4	0.3232	0.0135	0.3096	26.1369	Hyper	Intron	Hhat	alpha-1,6-mannosylglycoprotein 6-beta-N-acetylglucosaminyltransferase A [Mus musculus]
chr1	127432557	127432955	398	16	0.3666	0.0319	0.3348	127.473	Hyper	Intron	Abca13	alpha-1,6-mannosylglycoprotein 6-beta-N-acetylglucosaminyltransferase A [Mus musculus]
chr1	127466586	127466655	69	5	0.3445	0.0201	0.3245	31.8298	Hyper	Intron	Car10	alpha-1,6-mannosylglycoprotein 6-beta-N-acetylglucosaminyltransferase A [Mus musculus]
chr1	127466726	127466819	93	4	0.3088	0.0167	0.2921	29.0236	Hyper	Intron	Luc7l3	alpha-1,6-mannosylglycoprotein 6-beta-N-acetylglucosaminyltransferase A [Mus musculus]
chr1	127558078	127558453	375	19	0.6588	0.172	0.4868	151.531	Hyper	Intron	Gm11542	PREDICTED: transmembrane protein 163 [Microtus ochrogaster]
chr1	127596551	127596764	213	7	0.3978	0.0457	0.3521	42.0378	Hyper	Intron	Gm11541	PREDICTED: transmembrane protein 163 [Microtus ochrogaster]
chr1	127615426	127616403	977	6	0.6481	0.1338	0.5143	31.2713	Hyper	Intron	Gm16897	PREDICTED: transmembrane protein 163 [Microtus ochrogaster]
chr1	127881733	127881898	165	22	0.6017	0.0779	0.5237	216.399	Hyper	Intron	Skap1	mKIAA0066 protein [Mus musculus]
chr1	127941503	127941705	202	8	0.4462	0.0379	0.4083	54.8245	Hyper	Intron	Npepps	mKIAA0066 protein [Mus musculus]
chr1	128007798	128007889	91	5	0.0125	0.4649	-0.4525	-36.568	Hypo	Intron	Gpr179	mCG13937, isoform CRA_b, partial [Mus musculus]
chr1	128087744	128087865	121	4	0.4605	0.0416	0.419	18.3106	Hyper	Intron	Rpl23	mCG13937, isoform CRA_b, partial [Mus musculus]
chr1	128234595	128235248	653	5	0.3035	0.1909	0.1125	2.3621	Hyper	Intron	Gm27399	R3H domain-containing protein 1 [Mus musculus]
chr1	12827769	12827989	220	9	0.5277	0.0415	0.4862	65.4963	Hyper	Intron	Pkhd1	extracellular sulfatase Sulf-1 precursor [Mus musculus]
chr1	129440032	129440212	180	5	0.4486	0.0089	0.4397	24.9263	Hyper	Intron	Kcnk13	thrombospondin type-1 domain-containing protein 7B precursor [Mus musculus]
chr11	29771592	29773550	1958	4	0.4773	0.0038	0.4735	19.4284	Hyper	Intron	Ttc7b	echinoderm microtubule-associated protein-like 6 [Mus musculus]
chr11	29809303	29809603	300	6	0.6106	0.0486	0.562	31.7294	Hyper	Intron	Ccdc88c	echinoderm microtubule-associated protein-like 6 [Mus musculus]
chr1	130678205	130678305	100	4	0.0131	0.7597	-0.7467	-36.3913	Hypo	Intron	AC131759.2	C4b-binding protein beta chain precursor [Rattus norvegicus]
chr1	130710246	130710586	340	14	0.558	0.1023	0.4557	82.5273	Hyper	Intron	Ppp4r3a	6-phosphofructo-2-kinase/fructose-2,6-bisphosphatase 2 isoform a [Rattus norvegicus]
chr1	131207627	131207685	58	4	0.0326	0.4741	-0.4414	-15.293	Hypo	Intron	AC136640.1	ras association domain-containing protein 5 isoform 1 [Mus musculus]
chr1	131220274	131220409	135	4	0.0076	0.3581	-0.3505	-24.4686	Hypo	Intron	Tram2	ras association domain-containing protein 5 isoform 1 [Mus musculus]
chr11	32209817	32209944	127	11	0.3723	0.0999	0.2723	92.5847	Hyper	Exon	Lgmn	PREDICTED: inactive rhomboid protein 1 isoform X1 [Cricetulus griseus]
chr11	33238657	33238896	239	8	0.5332	0.0304	0.5028	51.2325	Hyper	Intron	Btbd7	ran-binding protein 17 [Mus musculus]
chr11	33334578	33334686	108	12	0.3319	0.0207	0.3112	67.5433	Hyper	Intron	Serpina3m	ran-binding protein 17 [Mus musculus]
chr11	33476050	33476293	243	6	0.0292	0.3939	-0.3647	-33.36	Hypo	Intron	Dicer1	ran-binding protein 17 [Mus musculus]
chr11	33480485	33480788	303	12	0.4345	0.0078	0.4266	95.7925	Hyper	Intron	Tcl1b2	ran-binding protein 17 [Mus musculus]
chr1	133620997	133621246	249	8	0.3747	0.0376	0.3371	43.6032	Hyper	UTR3	Bdkrb2	zinc finger CCCH domain-containing protein 11A [Mus musculus]
chr11	33863235	33863373	138	5	0.4606	0.0494	0.4112	23.8964	Hyper	Intron	Atg2b	PREDICTED: Kv channel-interacting protein 1 isoform X1 [Myotis brandtii]
chr11	34282370	34282511	141	5	0.5443	0.0086	0.5357	32.4152	Hyper	Intron	Papola	dedicator of cytokinesis protein 2 [Mus musculus]
chr1	134930560	134930643	83	5	0.4016	0.0321	0.3695	27.3112	Hyper	Intron	AC144543.1	protein phosphatase 1 regulatory subunit 12B [Mus musculus]
chr1	134952865	134952966	101	4	0.5879	0.1786	0.4094	16.683	Hyper	Intron	Gm17032	protein phosphatase 1 regulatory subunit 12B [Mus musculus]
chr1	135304338	135304534	196	9	0.5727	0.2011	0.3716	50.6157	Hyper	Intron	Wars	mitochondrial import inner membrane translocase subunit Tim17-A [Mus musculus]
chr11	35355235	35355300	65	5	0.4059	0.0654	0.3406	33.352	Hyper	Intron	Wdr25	unnamed protein product [Mus musculus]
chr11	35478692	35478958	266	9	0.3984	0.0234	0.375	58.1606	Hyper	Intron	Rian	unnamed protein product [Mus musculus]
chr11	35689550	35689696	146	4	0.5366	0.1696	0.367	18.3049	Hyper	Intron	Ppp2r5c	unnamed protein product [Mus musculus]
chr1	13575262	13575436	174	7	0.6236	0.2166	0.407	38.5543	Hyper	Intron	Dync1h1	translocating chain-associated membrane protein 1 [Mus musculus]
chr11	35844217	35844467	250	9	0.4052	0.0892	0.3159	59.8478	Hyper	Exon	Cdc42bpb	protein KIBRA [Mus musculus]
chr1	136507641	136508119	478	9	0.5537	0.0726	0.4812	52.6349	Hyper	Intron	Klc1	kinesin-like protein KIF14 [Mus musculus]
chr11	36648166	36649754	1588	6	0.5544	0.0597	0.4947	30.4702	Hyper	Intron	Zfyve21	PREDICTED: teneurin-2 isoform X4 [Mus musculus]
chr11	3678447	3678620	173	6	0.3184	0.0046	0.3138	41.8236	Hyper	Promoter	Tdrd9	mKIAA0852 protein [Mus musculus]
chr1	136882249	136882306	57	6	0.6754	0.3807	0.2947	33.0577	Hyper	Intron	Inf2	nuclear receptor subfamily 5 group A member 2 isoform 1 [Mus musculus]
chr1	136896330	136896499	169	5	0.5284	0.2009	0.3275	25.0263	Hyper	Intron	Smc6	nuclear receptor subfamily 5 group A member 2 isoform 1 [Mus musculus]
chr1	136898057	136898108	51	5	0.4338	0.0114	0.4224	29.4166	Hyper	Intron	Nudt14	nuclear receptor subfamily 5 group A member 2 isoform 1 [Mus musculus]
chr11	37000669	37000756	87	7	0.4743	0.0108	0.4635	38.6626	Hyper	Intron	Vsnl1	PREDICTED: teneurin-2 isoform X4 [Mus musculus]
chr1	137326347	137326430	83	4	0.0076	0.4741	-0.4664	-16.8752	Hypo	Promoter	Esyt2	.
chr11	38481740	38481812	72	5	0.0151	0.4628	-0.4477	-20.3906	Hypo	CGI	Ptprn2
chr1	139084475	139084675	200	6	0.3419	0.0096	0.3323	36.2476	Hyper	Intron	Dnah11	DENN domain-containing protein 1B isoform 1 [Mus musculus]
chr11	3957327	3957715	388	5	0.5495	0.0473	0.5022	29.2335	Hyper	Intron	Nbas	unnamed protein product [Mus musculus]
chr1	139990384	139990635	251	6	0.525	0.0244	0.5006	41.7012	Hyper	Intron	Kcnq5	PREDICTED: LOW QUALITY PROTEIN: complement factor H-like [Mus musculus]
chr1	140042209	140042414	205	15	0.5656	0.2341	0.3315	98.8707	Hyper	Intron	Lpin1	PREDICTED: complement factor H-like, partial [Peromyscus maniculatus bairdii]
chr11	40063873	40064071	198	19	0.4498	0.0499	0.3999	164.88	Hyper	Intron	Rock2	mCG144849, partial [Mus musculus]
chr11	4092170	4092419	249	8	0.5358	0.1603	0.3755	46.9774	Hyper	UTR3	CT030170.6	mitochondrial fission process protein 1 [Mus musculus]
chr11	41380897	41380976	79	9	0.3519	0.0261	0.3258	87.7785	Hyper	CGI	AC124772.5
chr11	4355962	4356036	74	5	0.3532	0.0076	0.3456	25.5492	Hyper	Intron	AC127242.4	HORMA domain-containing protein 2 [Mus musculus]
chr11	43660034	43660100	66	8	0.4912	0.1217	0.3696	42.4851	Hyper	CGI	AC164424.2
chr1	143672716	143673065	349	8	0.5197	0.0841	0.4356	46.1806	Hyper	Intron	Gm21989	parafibromin [Mus musculus]
chr11	43710874	43711130	256	14	0.4693	0.1138	0.3555	77.7544	Hyper	Intron	Asap2	mKIAA1935 protein [Mus musculus]
chr11	4381188	4381284	96	4	0.4251	0.0492	0.3759	19.8491	Hyper	Intron	Gm20472	HORMA domain-containing protein 2 [Mus musculus]
chr11	44111842	44111893	51	5	0.0387	0.3817	-0.343	-20.8325	Hypo	Intron	Rims1	mCG145517, partial [Mus musculus]
chr11	44555047	44555189	142	8	0.6094	0.0054	0.6039	63.4132	Hyper	Intron	AC162801.2	RING finger protein 145 isoform 1 [Mus musculus]
chr1	144854685	144854875	190	13	0.5362	0.1569	0.3793	80.6673	Hyper	CGI	Colec11
chr11	45413719	45413841	122	6	0.3498	0.0074	0.3424	28.0133	Hyper	Intron	Adi1	.
chr1	146287622	146287681	59	7	0.2395	0.5803	-0.3408	-38.2378	Hypo	CGI	Tssc1
chr1	146288697	146288810	113	7	0.6095	0.3163	0.2932	54.4621	Hyper	CGI	Pxdn
chr1	146288875	146289176	301	35	0.5643	0.27	0.2943	227.599	Hyper	CGI	Dld
chr11	46910486	46910546	60	4	0.4546	0.1058	0.3488	19.9326	Hyper	Intron	Bcap29	PREDICTED: delta-sarcoglycan isoform X1 [Microcebus murinus]
chr11	47011511	47011653	142	4	0.4527	0.0604	0.3923	17.0804	Hyper	Intron	Cog5	PREDICTED: delta-sarcoglycan isoform X1 [Microcebus murinus]
chr11	47080624	47080979	355	23	0.4251	0.0233	0.4018	201.011	Hyper	Intron	Prkar2b	PREDICTED: delta-sarcoglycan isoform X1 [Microcebus murinus]
chr11	47123931	47124406	475	13	0.6252	0.1508	0.4743	82.5333	Hyper	Intron	Atxn7l1	PREDICTED: delta-sarcoglycan isoform X1 [Microcebus murinus]
chr11	48324273	48324634	361	30	0.0159	0.4201	-0.4042	-357.966	Hypo	CGI	Hdac9
chr11	49523871	49524097	226	7	0.3202	0.0056	0.3145	37.1789	Hyper	Exon	Dtnb	olfactory receptor 1383 [Mus musculus]
chr11	49879560	49879852	292	14	0.3613	0.0049	0.3564	90.5798	Hyper	Intron	Bzw2	mitogen-activated protein kinase 9 isoform 1 [Rattus norvegicus]
chr11	50319510	50319580	70	4	0.4943	0.0552	0.4391	20.8133	Hyper	Intron	Agmo	calnexin precursor [Mus musculus]
chr1	150415277	150415332	55	7	0.3745	0.0326	0.3419	43.9564	Hyper	Intron	B3gat2	TPA_exp: nuclear pore complex-associated intranuclear coiled-coil protein TPR [Mus musculus]
chr1	151374861	151374955	94	11	0.3809	0.0209	0.36	67.0315	Hyper	Intron	Dnmt3a	transcriptional protein SWT1 [Mus musculus]
chr1	151382278	151382396	118	5	0.3844	0.0302	0.3542	29.7596	Hyper	Intron	Smap1	transcriptional protein SWT1 [Mus musculus]
chr1	151457250	151457311	61	4	0.378	0.0292	0.3488	22.8053	Hyper	Intron	Gm17056	TRMT1-like protein [Mus musculus]
chr11	51481744	51481840	96	4	0.3602	0.0223	0.3379	24.2368	Hyper	Intron	Zfp277	collagen, type XXIII, alpha 1, isoform CRA_a [Homo sapiens]
chr11	51743868	51743960	92	5	0.0473	0.5239	-0.4767	-22.1928	Hypo	Exon	Dock4	protein transport protein Sec24A isoform 1 [Mus musculus]
chr11	5210904	5211432	528	11	0.537	0.1002	0.4368	67.8424	Hyper	Intron	Immp2l	kremen protein 1 precursor [Mus musculus]
chr1	152549452	152549613	161	11	0.4341	0.0077	0.4264	73.452	Hyper	Intron	Col9a1	PREDICTED: ral guanine nucleotide dissociation stimulator-like 1 isoform X1 [Mus musculus]
chr1	152844959	152845238	279	4	0.4612	0.0071	0.4541	20.4082	Hyper	Intron	AC154864.1	protein SMG7 isoform 3 [Mus musculus]
chr1	152868279	152868541	262	7	0.4342	0.0759	0.3583	32.4682	Hyper	Intron	Col19a1	protein SMG7 isoform 3 [Mus musculus]
chr11	52971640	52971778	138	5	0.5174	0.0332	0.4841	24.8779	Hyper	Intron	Ncoa1	follistatin-like 4, isoform CRA_b, partial [Mus musculus]
chr1	153146570	153146638	68	4	0.3327	0.049	0.2836	25.8119	Hyper	Intron	Lmbrd1	laminin subunit gamma-2 precursor [Mus musculus]
chr1	153149024	153149106	82	9	0.5594	0.2388	0.3205	43.8893	Hyper	Exon	Atad2b	laminin subunit gamma-2 precursor [Mus musculus]
chr1	153224223	153224541	318	7	0.4725	0.0633	0.4092	35.5617	Hyper	Intron	Prkd1	laminin, gamma 1, isoform CRA_b, partial [Mus musculus]
chr1	15322865	15324285	1420	6	0.5217	0.0219	0.4998	24.3068	Hyper	Intron	Scfd1	potassium voltage-gated channel subfamily B member 2 [Mus musculus]
chr11	53273571	53273622	51	4	0.4307	0.0779	0.3528	17.3239	Hyper	Intron	Ap4s1	mKIAA4025 protein [Mus musculus]
chr1	153461391	153461532	141	7	0.3787	0.0352	0.3434	41.6193	Hyper	Intron	Heatr5a	PREDICTED: ATP-dependent RNA helicase A isoform X1 [Mus musculus]
chr11	5362699	5362754	55	5	0.0263	0.2987	-0.2724	-31.8209	Hypo	Intron	Klhl29	E3 ubiquitin-protein ligase ZNRF3 isoform 1 precursor [Mus musculus]
chr11	53664160	53664258	98	6	0.5314	0.0935	0.4379	31.308	Hyper	Intron	Adgrb3	DNA repair protein RAD50 [Mus musculus]
chr11	53688956	53689210	254	9	0.5121	0.0354	0.4766	61.0636	Hyper	Intron	Npas3	DNA repair protein RAD50 [Mus musculus]
chr1	153904093	153904212	119	5	0.4085	0.1105	0.2979	34.1488	Hyper	Intron	AC155300.3	glutamine synthetase [Mus musculus]
chr1	154468036	154468310	274	8	0.4069	0.0464	0.3605	54.6407	Hyper	Intron	Eapp	RecName: Full=Voltage-dependent R-type calcium channel subunit alpha-1E; AltName: Full=Brain calcium channel II; Short=BII; AltName: Full=Calcium channel, L type, alpha-1 polypeptide, isoform 6; AltName: Full=Voltage-gated calcium channel subunit alpha Cav2.3
chr11	54481945	54482065	120	5	0.503	0.0067	0.4963	25.6748	Hyper	Intron	1110008L16Rik	mKIAA1961 protein [Mus musculus]
chr1	154492355	154492569	214	6	0.0085	0.3839	-0.3754	-32.8184	Hypo	Intron	Mbip	RecName: Full=Voltage-dependent R-type calcium channel subunit alpha-1E; AltName: Full=Brain calcium channel II; Short=BII; AltName: Full=Calcium channel, L type, alpha-1 polypeptide, isoform 6; AltName: Full=Voltage-gated calcium channel subunit alpha Cav2.3
chr1	154502579	154502815	236	7	0.3964	0.0102	0.3862	34.4717	Hyper	Intron	AC160393.1	RecName: Full=Voltage-dependent R-type calcium channel subunit alpha-1E; AltName: Full=Brain calcium channel II; Short=BII; AltName: Full=Calcium channel, L type, alpha-1 polypeptide, isoform 6; AltName: Full=Voltage-gated calcium channel subunit alpha Cav2.3
chr11	55067439	55067585	146	9	0.4281	0.0194	0.4087	56.013	Hyper	Intron	Slc25a21	coiled-coil domain-containing protein 69 [Mus musculus]
chr1	155320362	155320453	91	4	0.6567	0.0094	0.6473	32.8953	Hyper	Intron	Mipol1	xenotropic and polytropic retrovirus receptor 1 [Mus musculus]
chr1	155327641	155327712	71	4	0.4415	0.0308	0.4108	25.7074	Hyper	Intron	Ttc6	xenotropic and polytropic retrovirus receptor 1 [Mus musculus]
chr1	155623226	155623292	66	8	0.3997	0.0072	0.3926	60.1479	Hyper	Intron	Sec23a	acyl-CoA-binding domain-containing protein 6 isoform 1 [Mus musculus]
chr1	156172414	156172559	145	10	0.4875	0.0744	0.4131	65.411	Hyper	Intron	CT030140.1	protein FAM163A [Mus musculus]
chr11	5639002	5639076	74	6	0.3613	0.005	0.3562	40.7078	Hyper	Intron	AC155634.2	ankyrin repeat domain 36 [Mus musculus]
chr1	156882018	156882121	103	4	0.0352	0.3332	-0.2979	-24.2131	Hypo	Intron	Fancm	ras-specific guanine nucleotide-releasing factor RalGPS2 isoform a [Mus musculus]
chr1	157011236	157011355	119	6	0.5526	0.0055	0.5471	43.7595	Hyper	Intron	Mis18bp1	.
chr1	157251026	157251135	109	13	0.4057	0.1321	0.2736	95.0015	Hyper	Intron	AC132237.3	ras GTPase-activating protein nGAP [Mus musculus]
chr11	57495567	57495622	55	6	0.6851	0.1978	0.4872	31.4191	Hyper	Intron	Klhdc1	PREDICTED: protein FAM114A2 isoform X3 [Mus musculus]
chr11	57498346	57498402	56	5	0.3245	0.0062	0.3183	32.5126	Hyper	Intron	Sos2	PREDICTED: protein FAM114A2 isoform X3 [Mus musculus]
chr1	15862092	15862160	68	5	0.5949	0.0476	0.5472	37.3531	Hyper	Intron	L2hgdh	mCG51650, partial [Mus musculus]
chr11	58857415	58857572	157	4	0.6618	0.1138	0.548	17.8513	Hyper	Intron	4930512B01Rik	mCG11701, isoform CRA_b, partial [Mus musculus]
chr1	158972522	158973338	816	8	0.4034	0.0098	0.3936	33.1605	Hyper	Intron	Atl1	pappalysin-2 precursor [Mus musculus]
chr11	59028116	59028728	612	22	0.4756	0.1525	0.3231	170.83	Hyper	Intron	Pygl	obscurin isoform 1 [Mus musculus]
chr11	59076497	59076916	419	24	0.4258	0.1437	0.2821	165.215	Hyper	Exon	Actr10	obscurin isoform 1 [Mus musculus]
chr11	59077066	59077265	199	7	0.5304	0.1383	0.3922	48.1481	Hyper	Exon	Arid4a	obscurin isoform 1 [Mus musculus]
chr11	59078052	59078564	512	29	0.479	0.1067	0.3722	276.397	Hyper	Intron	2700049A03Rik	obscurin isoform 1 [Mus musculus]
chr11	59080463	59081381	918	43	0.4138	0.0841	0.3297	354.226	Hyper	Promoter	Ccdc175	obscurin isoform 1 [Mus musculus]
chr11	5937417	5937474	57	4	0.3475	0.004	0.3435	24.0763	Hyper	Intron	Lrrc9	glucokinase isoform 1 [Mus musculus]
chr1	159702062	159702163	101	5	0.7095	0.0923	0.6172	27.6234	Hyper	Intron	Slc38a6	tenascin-R precursor [Mus musculus]
chr1	160290478	160290532	54	6	0.572	0.1819	0.3901	29.4061	Hyper	Intron	AC124712.1	RAB GTPase activating protein 1-like, isoform CRA_b, partial [Mus musculus]
chr11	60381330	60381408	78	7	0.5503	0.0325	0.5178	45.6758	Hyper	Intron	Kcnh5	dynein regulatory complex subunit 3 [Mus musculus]
chr1	160387841	160387899	58	6	0.4711	0.0857	0.3854	28.4504	Hyper	Intron	Sgpp1	mCG1051112 [Mus musculus]
chr1	160433019	160433238	219	5	0.5082	0.0255	0.4827	36.0348	Hyper	Intron	AC124134.1	mCG1051112 [Mus musculus]
chr11	60450233	60450673	440	6	0.4339	0.0715	0.3624	30.1824	Hyper	Intron	Syne2	PREDICTED: glucose-induced degradation protein 4 homolog [Pteropus vampyrus]
chr11	60465254	60465388	134	4	0.3317	0.0345	0.2972	26.2967	Hyper	Intron	Mthfd1	developmentally-regulated GTP-binding protein 2 [Mus musculus]
chr1	160465775	160465959	184	8	0.3948	0.0336	0.3611	41.909	Hyper	Intron	Akap5	RAB GTPase activating protein 1-like, isoform CRA_b, partial [Mus musculus]
chr1	160478740	160478975	235	6	0.011	0.4172	-0.4062	-32.0224	Hypo	Intron	Fut8	RAB GTPase activating protein 1-like, isoform CRA_b, partial [Mus musculus]
chr1	160771036	160771165	129	9	0.5379	0.0121	0.5258	67.008	Hyper	Intron	Gphn	RAB GTPase activating protein 1-like, isoform CRA_b, partial [Mus musculus]
chr11	60840630	60840876	246	9	0.4249	0.0478	0.377	61.5721	Hyper	Intron	Rad51b	dehydrogenase/reductase SDR family member 7B isoform 2 [Mus musculus]
chr11	60847618	60847934	316	5	0.4792	0.0788	0.4005	28.7649	Hyper	Intron	Dcaf5	dehydrogenase/reductase SDR family member 7B isoform 2 [Mus musculus]
chr1	161055160	161055384	224	4	0.4437	0.0478	0.3959	19.8198	Hyper	Intron	AC125361.1	aspartate--tRNA ligase, mitochondrial precursor [Mus musculus]
chr11	61257768	61258152	384	10	0.5873	0.1596	0.4277	54.7092	Hyper	Intron	Gm20498	PREDICTED: fatty aldehyde dehydrogenase isoform X1 [Rattus norvegicus]
chr1	162054244	162054468	224	15	0.525	0.0762	0.4488	98.2807	Hyper	Intron	Pcnx	dynamin-3 isoform 1 [Mus musculus]
chr1	162084547	162084627	80	6	0.4909	0.0152	0.4757	35.0751	Hyper	Intron	Ldah	dynamin-3 isoform 1 [Mus musculus]
chr1	162294744	162294800	56	6	0.5403	0.0279	0.5125	38.7167	Hyper	Intron	Dpf3	dynamin-3 isoform 1 [Mus musculus]
chr1	162711586	162711667	81	4	0.6478	0.1186	0.5292	17.5911	Hyper	Intron	Heatr4	PREDICTED: protein PRRC2C isoform X11 [Mus musculus]
chr11	62841865	62841922	57	4	0.4489	0.0356	0.4132	19.6682	Hyper	Exon	Entpd5	tripartite motif-containing protein 16 [Mus musculus]
chr1	164299575	164299737	162	10	0.4804	0.0087	0.4717	67.8604	Hyper	Exon	Ltbp2	golgin-45 isoform a [Mus musculus]
chr1	16453169	16454051	882	9	0.4728	0.1725	0.3003	50.8253	Hyper	Intron	Ylpm1	double-stranded RNA-binding protein Staufen homolog 2 isoform 3 [Mus musculus]
chr1	164659705	164659948	243	11	0.4109	0.0701	0.3408	54.2745	Hyper	Intron	Rps6kl1	.
chr11	65001798	65001870	72	5	0.3338	0.059	0.2749	47.9596	Hyper	Exon	Mlh3	zinc phosphodiesterase ELAC protein 2 [Mus musculus]
chr1	16500377	16500683	306	10	0.6031	0.2668	0.3363	57.8157	Hyper	Intron	Acyp1	double-stranded RNA-binding protein Staufen homolog 2 isoform 3 [Mus musculus]
chr11	65038797	65038950	153	4	0.55	0.0958	0.4541	25.2682	Hyper	Promoter	AC145740.1	unknown [Schistosoma japonicum]
chr11	65041558	65041659	101	8	0.441	0.006	0.435	57.4597	Hyper	Intron	Ttll5	PREDICTED: rho GTPase-activating protein 44 isoform X1 [Mus musculus]
chr1	16516133	16516478	345	8	0.795	0.1098	0.6853	62.4969	Hyper	Intron	Ift43	double-stranded RNA-binding protein Staufen homolog 2 isoform 3 [Mus musculus]
chr1	165339842	165339902	60	7	0.3686	0.0466	0.322	44.3993	Hyper	Exon	Gpatch2l	DDB1- and CUL4-associated factor 6 [Mus musculus]
chr1	165394589	165394675	86	6	0.4174	0.0113	0.4061	34.3783	Hyper	Intron	Sptlc2	DDB1- and CUL4-associated factor 6 [Mus musculus]
chr1	165413423	165416687	3264	6	0.4619	0.0485	0.4134	31.4273	Hyper	Intron	Alkbh1	DDB1- and CUL4-associated factor 6 [Mus musculus]
chr1	165615752	165616045	293	14	0.545	0.0921	0.4529	121.476	Hyper	Intron	Nrxn3	myelin protein zero-like protein 1 isoform a precursor [Mus musculus]
chr11	65712157	65712317	160	7	0.4424	0.044	0.3984	44.9741	Hyper	Intron	AC154450.2	PREDICTED: dual specificity mitogen-activated protein kinase kinase 4 isoform X2 [Octodon degus]
chr11	65896517	65896756	239	5	0.4865	0.1173	0.3693	24.5719	Hyper	Intron	Cep128	dynein heavy chain 9, axonemal [Mus musculus]
chr1	165959926	165960099	173	6	0.4608	0.008	0.4528	41.8839	Hyper	Intron	Tshr	POU domain, class 2, transcription factor 1 isoform B [Mus musculus]
chr11	66146520	66146771	251	8	0.7048	0.2412	0.4636	45.8624	Hyper	Intron	Spata7	dynein heavy chain 9, axonemal [Mus musculus]
chr11	66148192	66148323	131	5	0.5302	0.1274	0.4028	23.4643	Hyper	Intron	Eml5	dynein heavy chain 9, axonemal [Mus musculus]
chr11	66514477	66514672	195	4	0.055	0.4784	-0.4234	-22.4828	Hypo	Intron	Foxn3	PREDICTED: protein shisa-6 homolog isoform X1 [Mus musculus]
chr1	166601104	166601456	352	30	0.492	0.1533	0.3387	241.932	Hyper	CGI	Efcab11
chr11	67222190	67222466	276	7	0.4942	0.0799	0.4142	31.6011	Hyper	Intron	Phf3	mCG144602, partial [Mus musculus]
chr11	67224350	67224460	110	13	0.3613	0.0585	0.3028	71.2966	Hyper	Intron	Bdp1	mCG144602, partial [Mus musculus]
chr11	67353174	67353327	153	5	0.5525	0.0049	0.5476	30.1972	Hyper	Intron	Naip5	myosin-13 [Mus musculus]
chr11	6787141	6787192	51	4	0.0965	0.6407	-0.5443	-21.26	Hypo	Promoter	Chrm3	Ribosomal protein L7A [Mus musculus]
chr11	67887164	67887283	119	5	0.4113	0.005	0.4063	38.4431	Hyper	Intron	4932411K12Rik	ubiquitin carboxyl-terminal hydrolase 43 isoform 1 [Mus musculus]
chr1	168006664	168007088	424	11	0.2382	0.5417	-0.3035	-40.6233	Hypo	Intron	AC107663.1	mCG141321 [Mus musculus]
chr1	168087323	168087414	91	6	0.4837	0.0067	0.477	37.0212	Hyper	Intron	Cd180	mCG141321 [Mus musculus]
chr1	168096141	168096304	163	12	0.6512	0.0467	0.6045	108.527	Hyper	Intron	Mast4	mCG141321 [Mus musculus]
chr11	68119137	68119273	136	4	0.3958	0.0141	0.3817	25.9242	Hyper	Intron	Gm5454	PREDICTED: syntaxin-8 isoform X1 [Rattus norvegicus]
chr1	16834802	16834955	153	16	0.5677	0.1192	0.4485	123.303	Hyper	CGI	AC159301.1
chr11	68776750	68777036	286	6	0.4549	0.0915	0.3634	28.1614	Hyper	Intron	Nln	PREDICTED: myosin-10 isoform X1 [Mus musculus]
chr11	68800721	68800778	57	4	0.3621	0.05	0.3121	22.5199	Hyper	Intron	Trappc13	PREDICTED: myosin-10 isoform X1 [Mus musculus]
chr11	68802869	68803209	340	19	0.568	0.2184	0.3495	121.548	Hyper	Exon	Rgs7bp	PREDICTED: myosin-10 isoform X1 [Mus musculus]
chr11	68805660	68805893	233	13	0.3258	0.0173	0.3084	100.456	Hyper	Intron	4933425L06Rik	PREDICTED: myosin-10 isoform X1 [Mus musculus]
chr11	68807101	68807276	175	15	0.4827	0.1012	0.3815	113.703	Hyper	Intron	Rnf180	PREDICTED: myosin-10 isoform X1 [Mus musculus]
chr11	69105443	69105629	186	8	0.392	0.0446	0.3474	54.7649	Hyper	Exon	Gm28989	mKIAA0482 protein [Mus musculus]
chr11	69106312	69106618	306	14	0.5837	0.2156	0.3681	90.869	Hyper	Exon	Ipo11	mKIAA0482 protein [Mus musculus]
chr1	16915377	16915442	65	4	0.0142	0.3654	-0.3512	-20.9993	Hypo	Intron	Gm26861	.
chr11	69359113	69359317	204	10	0.4986	0.0581	0.4405	71.7934	Hyper	Intron	AC132324.1	chromodomain-helicase-DNA-binding protein 3 [Mus musculus]
chr11	69500692	69500837	145	16	0.317	0.0464	0.2706	127.61	Hyper	Intron	Zswim6	RecName: Full=Dynein heavy chain 2, axonemal; AltName: Full=Axonemal beta dynein heavy chain 2; AltName: Full=Ciliary dynein heavy chain 2
chr1	169523835	169523923	88	6	0.3057	0.0083	0.2974	30.0584	Hyper	Promoter	Ndufaf2	kinetochore protein Nuf2 [Mus musculus]
chr11	69907776	69908004	228	13	0.4439	0.1506	0.2934	71.9308	Hyper	Promoter	Pde4d	neuralized-like protein 4 isoform 1 [Mus musculus]
chr1	17014674	17015206	532	8	0.2888	0.2904	-0.0016	5.0028	Hypo	Intron	Map3k1	.
chr1	170194317	170194574	257	17	0.3964	0.0909	0.3055	98.9348	Hyper	UTR3	Ankrd55	serine/threonine-protein kinase Kist [Mus musculus]
chr1	170208762	170208822	60	4	0.6617	0.0048	0.657	23.4419	Hyper	Intron	Skiv2l2	serine/threonine-protein kinase Kist [Mus musculus]
chr1	170820609	170820661	52	9	0.5051	0.1793	0.3257	44.2569	Hyper	Intron	Arl15	unnamed protein product [Mus musculus]
chr11	70997809	70997955	146	6	0.5333	0.1543	0.379	30.7901	Hyper	Promoter	Gm37907	putative ATP-dependent RNA helicase DHX33 [Mus musculus]
chr1	171027174	171027388	214	10	0.3937	0.0634	0.3302	56.4694	Hyper	Intron	Ryr2	low affinity immunoglobulin gamma Fc region receptor III-A precursor [Mus musculus]
chr1	171133308	171133453	145	5	0.4601	0.0266	0.4335	35.6636	Hyper	Intron	CT025610.1	succinate dehydrogenase cytochrome b560 subunit, mitochondrial precursor [Mus musculus]
chr11	7120156	7121489	1333	14	0.409	0.0536	0.3554	89.5023	Hyper	Intron	Parp8	adenylate cyclase type 1 [Mus musculus]
chr1	171236370	171236595	225	10	0.3318	0.0049	0.3269	75.4975	Hyper	Promoter	CT033792.1	NADH dehydrogenase [ubiquinone] iron-sulfur protein 2, mitochondrial precursor [Mus musculus]
chr1	171728481	171728763	282	17	0.5321	0.1663	0.3658	126.23	Hyper	Promoter	CT033774.1	PREDICTED: AP-3 complex subunit sigma-1-like [Bison bison bison]
chr1	171895098	171897271	2173	25	0.3933	0.0388	0.3545	213.658	Hyper	Promoter	Gpr137b	unnamed protein product [Mus musculus]
chr1	172168872	172168977	105	6	0.4712	0.0477	0.4235	27.7378	Hyper	Intron	Lyst	DDB1- and CUL4-associated factor 8 [Mus musculus]
chr11	73057908	73057966	58	4	0.4446	0.0042	0.4404	21.7905	Hyper	Intron	CT009546.5	RIKEN cDNA 1200014J11 gene [Mus musculus]
chr1	173434409	173435653	1244	10	0.2769	0.2414	0.0356	10.3021	Hyper	Intron	CT009546.2	interferon-inducible protein AIM2 [Mus musculus]
chr1	173438502	173438570	68	4	0.5869	0.0908	0.4961	15.0918	Hyper	Intron	Hecw1	interferon-inducible protein AIM2 [Mus musculus]
chr1	173445505	173445768	263	5	0.5594	0.0084	0.551	26.4772	Hyper	Intron	Sugct	interferon-inducible protein AIM2 [Mus musculus]
chr1	173573485	173573840	355	8	0.3312	0.1227	0.2085	28.1079	Hyper	Intron	Rala	PREDICTED: uncharacterized protein LOC623121 isoform X9 [Mus musculus]
chr11	74883108	74883258	150	4	0.6809	0.1668	0.5141	25.1342	Hyper	Intron	Pou6f2	PREDICTED: small G protein signaling modulator 2 isoform X1 [Mus musculus]
chr11	74884421	74884511	90	8	0.4592	0.0055	0.4537	55.8689	Hyper	Intron	Vps41	PREDICTED: small G protein signaling modulator 2 isoform X1 [Mus musculus]
chr1	175059635	175059712	77	4	0.4097	0.0554	0.3543	21.5134	Hyper	Exon	Amph	PREDICTED: regulator of G-protein signaling 7 isoform X5 [Mus musculus]
chr1	175085164	175085293	129	7	0.6001	0.124	0.4761	32.9745	Hyper	Intron	AC134608.1	PREDICTED: regulator of G-protein signaling 7 isoform X5 [Mus musculus]
chr1	175095548	175095657	109	6	0.486	0.0229	0.4631	33.8928	Hyper	Intron	Elmo1	PREDICTED: regulator of G-protein signaling 7 isoform X5 [Mus musculus]
chr11	75102003	75102108	105	5	0.4411	0.0052	0.4359	26.6532	Hyper	Intron	Aoah	Smg-6 homolog, nonsense mediated mRNA decay factor (C. elegans), isoform CRA_a [Mus musculus]
chr1	175239178	175239232	54	5	0.4423	0.0061	0.4362	25.1902	Hyper	Intron	Gm11292	PREDICTED: regulator of G-protein signaling 7 isoform X5 [Mus musculus]
chr1	175273116	175273190	74	9	0.0119	0.4103	-0.3984	-64.4076	Hypo	Intron	Vmn1r-ps92	PREDICTED: regulator of G-protein signaling 7 isoform X5 [Mus musculus]
chr11	75360756	75360904	148	10	0.3455	0.0461	0.2994	71.7777	Hyper	Intron	Gm11295	SET and MYND domain containing 4, isoform CRA_b, partial [Mus musculus]
chr11	75363482	75363653	171	14	0.5421	0.1767	0.3654	95.4446	Hyper	Intron	Cmah	SET and MYND domain containing 4, isoform CRA_b, partial [Mus musculus]
chr11	75833943	75834099	156	4	0.3658	0.0229	0.3429	25.5226	Hyper	Intron	Gm11342	rab effector Noc2 isoform 1 [Mus musculus]
chr11	76092644	76092710	66	6	0.3635	0.0636	0.2999	29.5987	Hyper	Exon	Dcdc2a	unnamed protein product [Mus musculus]
chr11	76462422	76462508	86	4	0.5434	0.0767	0.4668	28.6463	Hyper	Intron	Khdrbs2	active breakpoint cluster region-related protein isoform 1 [Mus musculus]
chr1	176852589	176852719	130	7	0.4122	0.0071	0.4051	43.1739	Hyper	Intron	AL590503.2	serologically defined colon cancer antigen 8 homolog [Mus musculus]
chr11	76933151	76933214	63	5	0.4159	0.0381	0.3778	26.7894	Hyper	Intron	2610307P16Rik	bleomycin hydrolase [Mus musculus]
chr1	177092529	177092851	322	6	0.6241	0.1082	0.5159	39.8804	Hyper	Intron	Cdkal1	hypothetical protein Y1Q_027250 [Alligator mississippiensis]
chr11	77133041	77133115	74	4	0.3436	0.003	0.3406	20.4898	Hyper	Intron	Exoc2	PREDICTED: EF-hand calcium-binding domain-containing protein 5 isoform X2 [Mus musculus]
chr11	77436738	77436950	212	7	0.4175	0.0271	0.3904	42.1088	Hyper	Intron	Gm17177	protein phosphatase Slingshot homolog 2 isoform 2 [Mus musculus]
chr11	77584047	77584141	94	4	0.0305	0.7434	-0.7129	-34.2611	Hypo	Intron	4930401O12Rik	serine/threonine-protein kinase TAO1 [Mus musculus]
chr1	178058107	178058420	313	22	0.6285	0.204	0.4244	173.952	Hyper	Intron	G630018N14Rik	mCG145688, isoform CRA_b, partial [Mus musculus]
chr1	178168743	178168931	188	10	0.5007	0.1747	0.326	54.9238	Hyper	Intron	1700018A04Rik	mCG145688, isoform CRA_b, partial [Mus musculus]
chr11	78332988	78333451	463	12	0.312	0.0157	0.2963	80.8336	Hyper	Exon	Gm25186	GPI transamidase component PIG-S [Mus musculus]
chr11	79040681	79041114	433	12	0.4729	0.058	0.415	89.8343	Hyper	Intron	Speer6-ps1	kinase suppressor of Ras 1 [Mus musculus]
chr1	179319534	179319618	84	9	0.0253	0.4143	-0.389	-47.8557	Hypo	Intron	AL589737.1	histone-lysine N-methyltransferase SMYD3 [Mus musculus]
chr1	179369825	179370025	200	9	0.5962	0.154	0.4423	74.0906	Hyper	Intron	AC122379.1	histone-lysine N-methyltransferase SMYD3 [Mus musculus]
chr11	79471931	79472005	74	4	0.5962	0.0105	0.5857	21.643	Hyper	Intron	Serpinb6c	neurofibromin [Mus musculus]
chr11	79491441	79491540	99	4	0.0097	0.4132	-0.4035	-15.5298	Hypo	Intron	Eci2	neurofibromin [Mus musculus]
chr11	79617321	79617805	484	4	0.1477	0.3824	-0.2347	-2.8788	Hypo	Intron	Prim2	rab11 family-interacting protein 4 [Mus musculus]
chr11	79617861	79618086	225	9	0.3993	0.0759	0.3234	52.284	Hyper	Intron	AC124562.2	rab11 family-interacting protein 4 [Mus musculus]
chr1	179766342	179766415	73	19	0.0243	0.3244	-0.3002	-125.348	Hypo	Promoter	Fars2	protein ELYS [Mus musculus]
chr11	80103662	80103912	250	16	0.0244	0.3133	-0.2889	-110.713	Hypo	Intron	AC168059.1	ATPase family AAA domain-containing protein 5 [Mus musculus]
chr1	180187680	180187833	153	7	0.661	0.2623	0.3988	38.7774	Hyper	Intron	F13a1	atypical kinase ADCK3, mitochondrial [Mus musculus]
chr11	80363177	80363269	92	5	0.4641	0.0041	0.46	38.9821	Hyper	UTR3	Rreb1	protein Njmu-R1 [Mus musculus]
chr11	80468261	80468440	179	4	0.4317	0.0073	0.4244	20.0398	Hyper	Intron	AC147639.2	PREDICTED: 26S proteasome non-ATPase regulatory subunit 11 [Odobenus rosmarus divergens]
chr11	80493949	80494057	108	6	0.0764	0.5492	-0.4727	-32.5115	Hypo	Intron	Dst	unconventional myosin-Id [Mus musculus]
chr11	80645120	80645179	59	4	0.432	0.0061	0.4259	16.8607	Hyper	Intron	A730081D07Rik	unconventional myosin-Id [Mus musculus]
chr11	80652366	80652625	259	8	0.4655	0.0576	0.408	41.0956	Hyper	Intron	Mak	unconventional myosin-Id [Mus musculus]
chr11	80663055	80663154	99	7	0.6046	0.1685	0.4361	35.3783	Hyper	Exon	Nedd9	unconventional myosin-Id [Mus musculus]
chr11	80771161	80771407	246	6	0.3633	0.0243	0.339	31.5059	Hyper	Intron	Adtrp	unconventional myosin-Id [Mus musculus]
chr1	181421395	181421455	60	5	0.378	0.081	0.297	26.2136	Hyper	Intron	AC165247.1	cornichon homolog 3 (Drosophila), isoform CRA_b, partial [Mus musculus]
chr1	181423411	181423512	101	4	0.6072	0.242	0.3651	20.7449	Hyper	Intron	Hivep1	cornichon homolog 3 (Drosophila), isoform CRA_b, partial [Mus musculus]
chr1	181714919	181714989	70	11	0.3743	0.0928	0.2814	66.7546	Hyper	Intron	Gfod1	PREDICTED: dynein heavy chain 14, axonemal isoform X6 [Mus musculus]
chr1	181779466	181779666	200	6	0.3374	0.0077	0.3297	28.958	Hyper	Intron	Mcur1	PREDICTED: dynein heavy chain 14, axonemal isoform X6 [Mus musculus]
chr1	181782614	181782759	145	13	0.3092	0.0411	0.2681	136.633	Hyper	Intron	AC159239.2	PREDICTED: dynein heavy chain 14, axonemal isoform X6 [Mus musculus]
chr1	181823727	181823880	153	7	0.3734	0.0279	0.3455	45.3913	Hyper	Intron	Akr1c20	lamin B receptor, partial [Mus musculus]
chr11	82438973	82439211	238	4	0.4425	0.079	0.3635	19.8347	Hyper	Intron	AC165254.1	transmembrane protein 132E precursor [Mus musculus]
chr11	82443073	82443425	352	19	0.3872	0.0481	0.3391	153.258	Hyper	Intron	Mylip	transmembrane protein 132E precursor [Mus musculus]
chr1	182798378	182798507	129	4	0.5049	0.0399	0.465	17.6635	Hyper	Intron	Prss40	sushi domain containing 4, isoform CRA_a, partial [Mus musculus]
chr1	182890952	182891004	52	5	0.6123	0.318	0.2942	27.2975	Hyper	Intron	Atxn1	sushi domain containing 4, isoform CRA_a, partial [Mus musculus]
chr1	182891843	182892191	348	26	0.4522	0.1127	0.3395	242.772	Hyper	Intron	Cap2	sushi domain containing 4, isoform CRA_a, partial [Mus musculus]
chr1	183179789	183179974	185	6	0.37	0.0187	0.3512	35.1782	Hyper	Intron	Kif13a	PREDICTED: protein dispatched homolog 1 isoform X1 [Mus musculus]
chr1	183418708	183418790	82	11	0.3463	0.0607	0.2856	66.8463	Hyper	Promoter	2010001K21Rik	HHIP-like protein 2 isoform 1 precursor [Mus musculus]
chr1	183807577	183807822	245	7	0.4794	0.0166	0.4628	48.7857	Hyper	Intron	Dek	.
chr11	83952048	83952359	311	15	0.0062	0.3743	-0.3681	-141.206	Hypo	Intron	CT010472.1	probable ATP-dependent RNA helicase DDX52 [Mus musculus]
chr11	8452928	8452987	59	7	0.3824	0.0903	0.2921	41.9655	Hyper	Intron	Fam120a	PREDICTED: tensin-3 isoform X2 [Mus musculus]
chr11	8453052	8453194	142	4	0.4094	0.1277	0.2817	26.4853	Hyper	Intron	Wnk2	PREDICTED: tensin-3 isoform X2 [Mus musculus]
chr11	84904690	84904826	136	9	0.3932	0.0592	0.334	51.3008	Hyper	Intron	Bicd2	unconventional myosin-XIX [Mus musculus]
chr1	185226016	185226215	199	9	0.3186	0.0183	0.3003	60.9609	Hyper	Intron	Cenpp	rab3 GTPase-activating protein non-catalytic subunit [Mus musculus]
chr11	8522686	8522770	84	4	0.4812	0.1422	0.339	21.2487	Hyper	Intron	Iars	PREDICTED: tensin-3 isoform X2 [Mus musculus]
chr11	85440497	85440665	168	6	0.4791	0.0791	0.4	42.9322	Hyper	Intron	Gm8739	PREDICTED: breast carcinoma-amplified sequence 3 homolog isoform X4 [Mus musculus]
chr11	85440715	85440821	106	4	0.4795	0.1925	0.287	22.8667	Hyper	Intron	AC125312.1	PREDICTED: breast carcinoma-amplified sequence 3 homolog isoform X4 [Mus musculus]
chr11	8561455	8561557	102	7	0.2905	0.0327	0.2578	56.0267	Hyper	Intron	Shc3	PREDICTED: tensin-3 isoform X2 [Mus musculus]
chr11	8561626	8562212	586	9	0.5415	0.0689	0.4726	70.6115	Hyper	Intron	Sema4d	PREDICTED: tensin-3 isoform X2 [Mus musculus]
chr11	86083545	86083599	54	4	0.3808	0.0067	0.374	20.8018	Hyper	Intron	Auh	BRCA1 interacting protein C-terminal helicase 1, isoform CRA_b, partial [Mus musculus]
chr11	86178046	86178105	59	7	0.1347	0.3941	-0.2594	-50.7197	Hypo	Intron	Sptlc1	BRCA1 interacting protein C-terminal helicase 1, isoform CRA_b, partial [Mus musculus]
chr11	86185292	86185396	104	8	0.4393	0.0355	0.4038	39.0298	Hyper	Intron	AC165273.4	BRCA1 interacting protein C-terminal helicase 1, isoform CRA_b, partial [Mus musculus]
chr11	86720257	86720311	54	5	0.6081	0.0041	0.604	46.7345	Hyper	Exon	AC165273.2	PREDICTED: clathrin heavy chain 1 [Lipotes vexillifer]
chr1	187197989	187198063	74	4	0.4768	0.0094	0.4674	16.1027	Hyper	Intron	AC165273.1	spermatogenesis-associated protein 17 isoform 1 [Mus musculus]
chr1	187247240	187247407	167	12	0.3539	0.0529	0.301	89.3817	Hyper	Intron	Thoc3	G patch domain containing 2, isoform CRA_c, partial [Mus musculus]
chr1	187307166	187307241	75	4	0.4016	0.0451	0.3565	18.6686	Hyper	Intron	AC151530.1	G patch domain containing 2, isoform CRA_c, partial [Mus musculus]
chr1	187353132	187353208	76	4	0.4228	0.1136	0.3091	23.6392	Hyper	Intron	Unc5a	mCG147332 [Mus musculus]
chr11	87409413	87409502	89	4	0.4728	0.015	0.4577	25.9253	Hyper	Intron	Ddx46	inactive serine/threonine-protein kinase TEX14 isoform a [Mus musculus]
chr11	87614046	87614241	195	6	0.3976	0.0045	0.3931	35.0244	Hyper	Intron	4930451E10Rik	PREDICTED: myotubularin-related protein 4 isoform X1 [Mus musculus]
chr11	87931954	87932016	62	5	0.3413	0.019	0.3223	32.3254	Hyper	Promoter	Catsper3	cytochrome c oxidase subunit VIc [Rattus norvegicus]
chr1	188149290	188149388	98	4	0.415	0.0069	0.4081	24.6701	Hyper	Intron	H2afy	mKIAA0832 protein [Mus musculus]
chr1	188212412	188212490	78	5	0.3189	0.0367	0.2822	33.4169	Hyper	Exon	Trpc7	mKIAA0832 protein [Mus musculus]
chr1	188296595	188296654	59	4	0.5498	0.0047	0.5451	23.8042	Hyper	Intron	Klhl3	usherin precursor [Mus musculus]
chr11	88347781	88347880	99	9	0.4097	0.01	0.3997	65.5506	Hyper	Intron	Ubqln1	PREDICTED: RNA-binding protein Musashi homolog 2 [Oryctolagus cuniculus]
chr1	188422684	188423823	1139	4	0.3849	0.0071	0.3778	17.5814	Hyper	Intron	Gkap1	usherin precursor [Mus musculus]
chr1	188438133	188438206	73	4	0.5129	0.0487	0.4642	21.5841	Hyper	Intron	Kif27	usherin precursor [Mus musculus]
chr1	188489096	188489267	171	11	0.5357	0.0059	0.5298	93.1918	Hyper	Intron	Slc28a3	usherin precursor [Mus musculus]
chr1	188546875	188546936	61	5	0.5247	0.0578	0.4669	24.6523	Hyper	Intron	AC105407.2	usherin precursor [Mus musculus]
chr1	188602102	188602365	263	8	0.542	0.0992	0.4428	44.8967	Hyper	Intron	AC159195.2	usherin precursor [Mus musculus]
chr1	188763667	188763777	110	5	0.048	0.4092	-0.3612	-22.0733	Hypo	Intron	Ntrk2	usherin precursor [Mus musculus]
chr1	188781484	188781576	92	8	0.4132	0.0111	0.4021	41.3309	Hyper	Intron	Isca1	usherin precursor [Mus musculus]
chr1	188848865	188849153	288	13	0.3435	0.0114	0.3322	72.0703	Hyper	Intron	Zcchc6	usherin precursor [Mus musculus]
chr1	188987413	188987614	201	11	0.3469	0.0535	0.2934	68.3877	Hyper	Intron	AC154816.1	potassium channel tetramerisation domain containing 3, isoform CRA_b, partial [Mus musculus]
chr11	8932458	8933524	1066	4	0.3502	0.0864	0.2638	8.4794	Hyper	Intron	AC122346.1	RecName: Full=Polycystic kidney disease protein 1-like 1; AltName: Full=PC1-like 1 protein; AltName: Full=Polycystin-1L1; AltName: Full=Protein rikishi
chr11	89418148	89418388	240	12	0.4697	0.0049	0.4647	93.0981	Hyper	Intron	AC124426.5	PREDICTED: ankyrin repeat and fibronectin type-III domain-containing protein 1 [Nannospalax galili]
chr1	189641229	189641327	98	4	0.5035	0.0385	0.465	34.9895	Hyper	Promoter	Zfp808	.
chr1	189680718	189680868	150	6	0.4626	0.0567	0.4059	28.0223	Hyper	Intron	CT573034.3	centromere protein F [Mus musculus]
chr1	189885318	189885445	127	12	0.339	0.0294	0.3096	72.1688	Hyper	Exon	Zfp935	N-lysine methyltransferase SMYD2 [Mus musculus]
chr11	90489890	90490194	304	13	0.4645	0.0549	0.4096	92.1262	Hyper	Intron	Platr25	syntaxin-binding protein 4 [Mus musculus]
chr11	90510161	90511779	1618	18	0.5552	0.084	0.4713	116.652	Hyper	Intron	Cdc14b	syntaxin-binding protein 4 [Mus musculus]
chr11	90572503	90572554	51	6	0.4057	0.0881	0.3176	27.0907	Hyper	Intron	AC156576.4	syntaxin-binding protein 4 [Mus musculus]
chr1	190824748	190824969	221	6	0.3381	0.0337	0.3045	34.0307	Hyper	Intron	Gm42417	ribosomal protein S6 kinase delta-1 [Mus musculus]
chr11	90834385	90834489	104	13	0.0204	0.3189	-0.2985	-86.6552	Hypo	Intron	AC116589.5	mCG147544 [Mus musculus]
chr1	190845890	190846251	361	5	0.6658	0.1897	0.476	23.3902	Hyper	Intron	Pfkp	ribosomal protein S6 kinase delta-1 [Mus musculus]
chr1	190846314	190846450	136	7	0.5744	0.2281	0.3463	47.6814	Hyper	Intron	Fam178b	ribosomal protein S6 kinase delta-1 [Mus musculus]
chr1	190847741	190848754	1013	18	0.4936	0.0845	0.4092	118.836	Hyper	Intron	4933424G06Rik	ribosomal protein S6 kinase delta-1 [Mus musculus]
chr1	190875465	190875536	71	4	0.3792	0.0264	0.3528	17.4263	Hyper	Intron	AC154367.1	ribosomal protein S6 kinase delta-1 [Mus musculus]
chr1	190951110	190951181	71	4	0.4488	0.0094	0.4395	22.6201	Hyper	Intron	Ice1	vasohibin-2 [Mus musculus]
chr1	191039605	191039696	91	5	0.6044	0.0405	0.564	27.2332	Hyper	Exon	CT010465.2	spermatogenesis-associated protein 45 [Mus musculus]
chr1	191337590	191338566	976	40	0.4538	0.1107	0.3431	306.624	Hyper	Intron	Coa5	transmembrane protein 206 [Mus musculus]
chr11	91642885	91643301	416	27	0.3482	0.0361	0.3122	236.294	Hyper	CGI	Mgat4a
chr1	192547348	192547716	368	16	0.4713	0.0313	0.44	139.273	Hyper	Intron	Rhobtb3	PREDICTED: LOW QUALITY PROTEIN: protein-cysteine N-palmitoyltransferase HHAT isoform X2 [Rattus norvegicus]
chr1	192552515	192552761	246	9	0.3376	0.0205	0.3171	53.9546	Hyper	Intron	Ttc37	PREDICTED: LOW QUALITY PROTEIN: protein-cysteine N-palmitoyltransferase HHAT isoform X2 [Rattus norvegicus]
chr1	192561222	192561529	307	8	0.027	0.527	-0.5	-68.5205	Hypo	Intron	Mctp1	PREDICTED: LOW QUALITY PROTEIN: protein-cysteine N-palmitoyltransferase HHAT isoform X2 [Rattus norvegicus]
chr11	9258393	9258579	186	4	0.4843	0.0053	0.4791	26.736	Hyper	Intron	Slf1	ATP-binding cassette sub-family A member 13 [Mus musculus]
chr1	192675042	192675183	141	6	0.7152	0.0626	0.6526	49.4492	Hyper	Intron	Fam172a	PREDICTED: LOW QUALITY PROTEIN: protein-cysteine N-palmitoyltransferase HHAT isoform X2 [Rattus norvegicus]
chr11	93387529	93387588	59	11	0.019	0.7002	-0.6812	-109.323	Hypo	Intron	Rev1	carbonic anhydrase-related protein 10 precursor [Homo sapiens]
chr11	94295954	94296066	112	8	0.4956	0.1175	0.3781	41.6011	Hyper	Exon	9330111N05Rik	PREDICTED: luc7-like protein 3 isoform X2 [Capra hircus]
chr11	94686993	94687067	74	4	0.3716	0.0429	0.3287	22.9164	Hyper	Exon	Adgrv1	mCG147552 [Mus musculus]
chr11	94706157	94706241	84	4	0.4582	0.0481	0.4101	17.683	Hyper	Promoter	CT010475.1	uncharacterized protein LOC432589 [Mus musculus]
chr1	194967819	194968374	555	21	0.6358	0.3011	0.3347	128.097	Hyper	Intron	CU074400.1	mCG146144, partial [Mus musculus]
chr1	194970068	194970169	101	6	0.5102	0.006	0.5042	39.1224	Hyper	Intron	Adarb2	mCG146144, partial [Mus musculus]
chr1	195357676	195357752	76	8	0.5648	0.2803	0.2845	51.905	Hyper	CGI	Aff3
chr11	96549000	96549112	112	5	0.3678	0.0034	0.3644	45.421	Hyper	Intron	AC115289.2	src kinase-associated phosphoprotein 1 isoform 1 [Mus musculus]
chr11	9659893	9659985	92	6	0.5067	0.068	0.4387	33.9107	Hyper	Intron	Gm4117	ATP-binding cassette sub-family A member 13 [Mus musculus]
chr11	96649826	96649887	61	4	0.0084	0.6609	-0.6525	-27.5764	Hypo	Intron	Atg10	src kinase-associated phosphoprotein 1 isoform 1 [Mus musculus]
chr11	97236420	97236527	107	6	0.0606	0.6385	-0.5778	-42.3545	Hypo	Promoter	Ssbp2	unnamed protein product [Mus musculus]
chr11	97332275	97332403	128	7	0.4659	0.1376	0.3284	40.5845	Hyper	UTR3	4833422C13Rik	probable G-protein coupled receptor 179 precursor [Mus musculus]
chr11	97784228	97784327	99	4	0.6535	0.084	0.5695	15.9844	Hyper	Promoter	Zcchc9	PREDICTED: 60S ribosomal protein L23 [Chlorocebus sabaeus]
chr11	98238149	98238222	73	13	0.5414	0.1469	0.3945	69.2061	Hyper	Promoter	Msh3	.
chr1	20079571	20079740	169	4	0.3944	0.0287	0.3657	17.642	Hyper	Intron	Dhfr	fibrocystin precursor [Mus musculus]
chr1	20574639	20574751	112	8	0.405	0.0082	0.3968	43.5515	Hyper	Intron	Serinc5	fibrocystin precursor [Mus musculus]
chr12	100062582	100062680	98	4	0.5325	0.0779	0.4547	17.0742	Hyper	Exon	Cmya5	potassium channel subfamily K member 13 [Mus musculus]
chr12	100365868	100365993	125	8	0.466	0.0481	0.4178	44.4527	Hyper	Intron	Ap3b1	PREDICTED: tetratricopeptide repeat protein 7B isoform X1 [Nannospalax galili]
chr12	100387501	100387731	230	8	0.4124	0.082	0.3304	48.2831	Hyper	Promoter	Pde8b	PREDICTED: tetratricopeptide repeat protein 7B isoform X1 [Nannospalax galili]
chr12	100981397	100981746	349	10	0.3453	0.0064	0.3389	67.4754	Hyper	Intron	Aggf1	RIKEN cDNA 0610010D24, isoform CRA_b, partial [Mus musculus]
chr12	101042509	101042640	131	6	0.5363	0.1138	0.4225	24.3484	Hyper	Intron	Iqgap2	.
chr12	101045540	101046320	780	9	0.4585	0.0224	0.4361	45.3354	Hyper	Promoter	Polk	mKIAA2010 protein [Mus musculus]
chr12	101368369	101368546	177	11	0.424	0.0068	0.4172	98.7405	Hyper	Intron	Ankrd31	cation channel sperm-associated protein subunit beta precursor [Mus musculus]
chr1	21017563	21017652	89	4	0.3524	0.0118	0.3406	16.7471	Hyper	Intron	Arhgef28	translocating chain-associated membrane protein 2 [Mus musculus]
chr12	102396312	102396682	370	14	0.4085	0.0354	0.3731	114.184	Hyper	Intron	Utp15	legumain precursor [Mus musculus]
chr12	102398229	102398310	81	4	0.4153	0.0626	0.3528	31.2616	Hyper	Exon	Fcho2	legumain precursor [Mus musculus]
chr12	102812610	102812957	347	11	0.4678	0.0853	0.3825	75.264	Hyper	Intron	Gm26559	BTB/POZ domain-containing protein 7 [Mus musculus]
chr12	104367388	104367450	62	4	0.4723	0.0277	0.4446	21.8724	Hyper	Intron	4930456G14Rik	serine protease inhibitor A3M precursor [Mus musculus]
chr12	104738528	104738617	89	10	0.3808	0.0753	0.3055	54.4413	Hyper	Intron	Il1r1	Dicer1, Dcr-1 homolog (Drosophila), isoform CRA_a, partial [Mus musculus]
chr12	105152416	105152632	216	9	0.7411	0.0849	0.6562	101.762	Hyper	Intron	Fhit	protein TCL1B2 [Mus musculus]
chr12	105578825	105579019	194	7	0.4539	0.1	0.3539	35.3292	Hyper	Intron	Lmo7	bradykinin receptor, beta 2, isoform CRA_a, partial [Mus musculus]
chr12	105629430	105629495	65	8	0.5784	0.2874	0.291	47.0022	Hyper	Exon	Mycbp2	autophagy-related protein 2 homolog B [Mus musculus]
chr12	105832600	105832690	90	4	0.7853	0.0732	0.7122	26.4913	Hyper	Intron	Scel	poly(A) polymerase alpha [Mus musculus]
chr12	105866725	105866868	143	10	0.5345	0.1378	0.3967	64.1417	Hyper	Intron	Rbm26	Cc2-5 [Rattus norvegicus]
chr12	105867570	105867811	241	5	0.729	0.2092	0.5198	29.9424	Hyper	Intron	Ndfip2	Cc2-5 [Rattus norvegicus]
chr12	106330039	106330109	70	6	0.3934	0.0119	0.3815	25.9863	Hyper	Intron	Gpc5	.
chr12	108871831	108872047	216	10	0.405	0.0253	0.3797	69.4895	Hyper	Intron	Gpc6	tryptophan--tRNA ligase, cytoplasmic isoform 1 [Mus musculus]
chr12	109003896	109003964	68	6	0.4384	0.0084	0.43	48.0369	Hyper	Intron	Gm26773	WD repeat-containing protein 25 [Mus musculus]
chr12	109609028	109609375	347	9	0.5541	0.1189	0.4352	61.5009	Hyper	Intron	Tgds	mCG11475, isoform CRA_b, partial [Mus musculus]
chr12	109614799	109615974	1175	18	0.5513	0.1403	0.411	108.714	Hyper	Intron	Abcc4	mCG11475, isoform CRA_b, partial [Mus musculus]
chr12	110518022	110518932	910	10	0.4386	0.0166	0.422	67.5557	Hyper	Intron	Dzip1	serine/threonine-protein phosphatase 2A 56 kDa regulatory subunit gamma isoform isoform a [Mus musculus]
chr12	110618147	110618300	153	7	0.1229	0.385	-0.2621	-55.8242	Hypo	Exon	Gm16835	cytoplasmic dynein 1 heavy chain 1 [Mus musculus]
chr12	110650783	110651144	361	8	0.4682	0.0656	0.4027	44.8758	Hyper	Intron	Hs6st3	cytoplasmic dynein 1 heavy chain 1 [Mus musculus]
chr12	111307636	111307846	210	12	0.3354	0.0258	0.3097	99.2209	Hyper	Intron	Farp1	serine/threonine-protein kinase MRCK beta [Mus musculus]
chr12	111327758	111327890	132	7	0.4092	0.0656	0.3436	50.846	Hyper	Intron	Slc15a1	serine/threonine-protein kinase MRCK beta [Mus musculus]
chr12	111768641	111768716	75	4	0.4855	0.0082	0.4773	20.7058	Hyper	Intron	Dock9	kinesin light chain 1 isoform 1D [Mus musculus]
chr12	111829354	111829421	67	6	0.3289	0.0273	0.3016	32.0776	Hyper	Intron	Ubac2	PREDICTED: zinc finger FYVE domain-containing protein 21 isoform X1 [Mus musculus]
chr12	111980708	111981536	828	8	0.2803	0.2296	0.0507	3.3513	Hyper	Intron	Tm9sf2	putative ATP-dependent RNA helicase TDRD9 [Mus musculus]
chr12	112018719	112018779	60	4	0.3397	0.0311	0.3086	22.329	Hyper	Intron	Clybl	putative ATP-dependent RNA helicase TDRD9 [Mus musculus]
chr12	112606929	112607129	200	9	0.4547	0.1215	0.3332	50.5535	Hyper	Intron	Gm5089	2610204M08Rik protein, partial [Mus musculus]
chr12	11291236	11291297	61	6	0.4431	0.0528	0.3903	38.4971	Hyper	Promoter	Pcca	structural maintenance of chromosomes protein 6 [Mus musculus]
chr12	112940753	112940866	113	6	0.3785	0.0439	0.3346	34.8047	Hyper	Promoter	4930594M22Rik	uridine diphosphate glucose pyrophosphatase isoform 1 [Mus musculus]
chr12	112940935	112941024	89	4	0.3561	0.0421	0.314	32.2764	Hyper	Promoter	Nalcn	uridine diphosphate glucose pyrophosphatase isoform 1 [Mus musculus]
chr12	113199684	113199856	172	18	0.4837	0.1149	0.3688	116.788	Hyper	CGI	Cadps
chr12	11344167	11344344	177	6	0.4756	0.0335	0.4421	34.8172	Hyper	Intron	Rp1	PREDICTED: visinin-like protein 1 isoform X1 [Heterocephalus glaber]
chr12	116362994	116363092	98	4	0.3284	0.005	0.3234	18.5395	Hyper	Intron	Synpr	extended synaptotagmin-2 [Mus musculus]
chr12	116825691	116825770	79	4	0.4772	0.0085	0.4687	16.6351	Hyper	Intron	Psmd6	receptor-type tyrosine-protein phosphatase N2 precursor [Mus musculus]
chr12	117012960	117013051	91	4	0.6939	0.0346	0.6593	32.1159	Hyper	Intron	Nek10	receptor-type tyrosine-protein phosphatase N2 precursor [Mus musculus]
chr12	117049016	117049270	254	4	0.5109	0.0754	0.4354	19.5834	Hyper	Intron	AC158388.3	receptor-type tyrosine-protein phosphatase N2 precursor [Mus musculus]
chr12	117099850	117099991	141	4	0.3639	0.0063	0.3576	22.0025	Hyper	Intron	AC124680.1	receptor-type tyrosine-protein phosphatase N2 precursor [Mus musculus]
chr12	117203225	117203294	69	6	0.4577	0.0925	0.3652	31.9259	Hyper	Intron	Ngly1	receptor-type tyrosine-protein phosphatase N2 precursor [Mus musculus]
chr12	118109911	118110155	244	5	0.3436	0.026	0.3176	28.667	Hyper	Exon	Top2b	dynein heavy chain 11, axonemal [Mus musculus]
chr12	118166826	118167069	243	7	0.467	0.0929	0.3741	37.3875	Hyper	Intron	Nr1d2	dynein heavy chain 11, axonemal [Mus musculus]
chr12	12662664	12663190	526	33	0.6141	0.2911	0.3231	216.706	Hyper	CGI	AC154527.3
chr12	13404697	13404764	67	4	0.4157	0.022	0.3937	21.5026	Hyper	Intron	Cfap70	neuroblastoma-amplified sequence [Mus musculus]
chr12	13429239	13429428	189	13	0.3685	0.0181	0.3504	87.8283	Hyper	Intron	1810062O18Rik	neuroblastoma-amplified sequence [Mus musculus]
chr1	21486197	21486280	83	4	0.5088	0.1063	0.4025	13.8756	Hyper	Intron	Sec24c	potassium voltage-gated channel subfamily KQT member 5 isoform 1 [Mus musculus]
chr12	16581742	16581860	118	6	0.2832	0.0169	0.2662	40.2464	Hyper	Intron	Adk	PREDICTED: phosphatidate phosphatase LPIN1 isoform X6 [Mus musculus]
chr12	16984763	16984858	95	4	0.3945	0.0645	0.33	18.7894	Hyper	Exon	Kat6b	ROCK2 splice variant [Mus musculus]
chr12	17959814	17960132	318	17	0.4252	0.0838	0.3414	104.17	Hyper	Intron	Lrmda	hippocalcin-like protein 1 [Mus musculus]
chr12	17965460	17965542	82	6	0.6383	0.1353	0.503	35.9991	Hyper	Intron	Gm28175	hippocalcin-like protein 1 [Mus musculus]
chr1	21860051	21860121	70	6	0.4537	0.0059	0.4478	32.0522	Hyper	Intron	Kcnma1	potassium voltage-gated channel subfamily KQT member 5 isoform 1 [Mus musculus]
chr12	19047503	19048716	1213	15	0.708	0.181	0.527	119.293	Hyper	Intron	Dlg5	mCG1032052 [Mus musculus]
chr12	19559857	19560159	302	18	0.6273	0.2854	0.342	96.1526	Hyper	Intron	4930428N03Rik	hippocalcin-like protein 1 [Mus musculus]
chr12	20661528	20661637	109	6	0.4839	0.1398	0.3441	34.7357	Hyper	Intron	Gm37047	mCG117605, partial [Mus musculus]
chr12	20661698	20661836	138	5	0.5039	0.1626	0.3412	24.1814	Hyper	Intron	Zmiz1os1	mCG117605, partial [Mus musculus]
chr12	21054370	21054435	65	5	0.4202	0.0082	0.412	27.0674	Hyper	Intron	Zmiz1	Hippocalcin-like protein 1 [Fukomys damarensis]
chr12	21208754	21209003	249	7	0.4643	0.0069	0.4574	43.8581	Hyper	Intron	AC127597.1	arf-GAP with SH3 domain, ANK repeat and PH domain-containing protein 2 isoform c [Mus musculus]
chr12	23269000	23269108	108	7	0.3926	0.0748	0.3179	42.5019	Hyper	Intron	Arhgef3	Hippocalcin-like protein 1 [Fukomys damarensis]
chr12	23275910	23276176	266	6	0.5819	0.0505	0.5315	34.6362	Hyper	Intron	Erc2	Hippocalcin-like protein 1 [Fukomys damarensis]
chr1	22429749	22429815	66	4	0.4791	0.0105	0.4686	17.3583	Hyper	Intron	Cacna2d3	regulating synaptic membrane exocytosis protein 1 isoform 1 [Mus musculus]
chr1	22486569	22486766	197	11	0.5049	0.0307	0.4742	98.6651	Hyper	Intron	Cacna1d	regulating synaptic membrane exocytosis protein 1 isoform 1 [Mus musculus]
chr12	26108712	26108813	101	11	0.4339	0.1118	0.3221	49.3422	Hyper	Intron	Sfmbt1	.
chr1	22654944	22655160	216	7	0.5139	0.0941	0.4198	38.0414	Hyper	Intron	Frmpd2	regulating synaptic membrane exocytosis protein 1 isoform 1 [Mus musculus]
chr1	22745579	22745667	88	4	0.7011	0.1684	0.5328	19.0171	Hyper	Intron	Nck2	regulating synaptic membrane exocytosis protein 1 isoform 1 [Mus musculus]
chr12	28614608	28614877	269	11	0.5086	0.1825	0.3261	68.9751	Hyper	Intron	Grid1	mCG19121, isoform CRA_b, partial [Mus musculus]
chr12	28680412	28680484	72	5	0.5881	0.1315	0.4566	29.2902	Hyper	Intron	Ccser2	1,2-dihydroxy-3-keto-5-methylthiopentene dioxygenase [Mus musculus]
chr12	28843750	28843890	140	7	0.0216	0.5419	-0.5203	-37.6444	Hypo	Intron	Uxs1	tumor suppressing subtransferable candidate 1, isoform CRA_c, partial [Mus musculus]
chr12	29942885	29943011	126	9	0.42	0.0248	0.3953	58.1685	Hyper	Intron	Nrg3	peroxidasin homolog precursor [Mus musculus]
chr12	29976947	29977009	62	5	0.4227	0.0072	0.4155	26.5824	Hyper	Intron	Gm7995	peroxidasin homolog precursor [Mus musculus]
chr12	3002684	3003950	1266	31	0.5147	0.0889	0.4258	267.853	Hyper	CGI	Gm28893
chr12	31343254	31343365	111	5	0.5878	0.0593	0.5286	27.4317	Hyper	Promoter	Gm3173	dihydrolipoamide dehydrogenase, partial [Mus musculus]
chr12	31595814	31595894	80	7	0.6381	0.0522	0.5859	43.5833	Hyper	UTR3	Txndc16	B-cell receptor-associated protein 29, partial [Mus musculus]
chr12	31894809	31894864	55	5	0.0128	0.4072	-0.3945	-21.5544	Hypo	Intron	Ero1l	mCG22471, isoform CRA_a, partial [Mus musculus]
chr12	31930942	31931263	321	7	0.4754	0.0308	0.4446	38.4366	Hyper	Intron	Fermt2	mCG22471, isoform CRA_a, partial [Mus musculus]
chr12	32043037	32043191	154	4	0.4862	0.036	0.4502	19.1216	Hyper	Intron	Ktn1	protein kinase, cAMP dependent regulatory, type II beta, isoform CRA_b, partial [Mus musculus]
chr12	32536069	32536161	92	11	0.0245	0.4995	-0.475	-62.5995	Hypo	CGI	Tmem260
chr12	33185855	33185931	76	4	0.7099	0.0714	0.6385	19.5963	Hyper	Intron	Gm22949	PREDICTED: ataxin-7-like protein 1 isoform X2 [Mus musculus]
chr12	34000398	34000496	98	4	0.5271	0.0113	0.5158	24.7854	Hyper	CGI	5330426L24Rik
chr12	34367340	34367821	481	16	0.6521	0.2321	0.4201	103.264	Hyper	Intron	Lrp10	PREDICTED: histone deacetylase 9 isoform X8 [Mus musculus]
chr12	34373936	34374343	407	10	0.5564	0.0511	0.5053	71.5487	Hyper	Intron	Haus4	PREDICTED: histone deacetylase 9 isoform X8 [Mus musculus]
chr12	34377855	34377932	77	4	0.0594	0.4181	-0.3588	-18.5522	Hypo	Intron	Cenpj	PREDICTED: histone deacetylase 9 isoform X8 [Mus musculus]
chr12	3596361	3596455	94	5	0.4168	0.0087	0.4081	25.8708	Hyper	Intron	Pspc1	dystrobrevin, beta, isoform CRA_e, partial [Mus musculus]
chr12	36101666	36101767	101	15	0.6057	0.0219	0.5839	135.409	Hyper	Intron	Micu2	PREDICTED: basic leucine zipper and W2 domain-containing protein 2 isoform X1 [Macaca mulatta]
chr12	36104646	36104715	69	4	0.5681	0.2059	0.3622	20.3908	Hyper	Intron	Ints6	PREDICTED: basic leucine zipper and W2 domain-containing protein 2 isoform X1 [Macaca mulatta]
chr12	36105630	36105955	325	18	0.7086	0.2268	0.4818	146.107	Hyper	Intron	Dnah7b	PREDICTED: basic leucine zipper and W2 domain-containing protein 2 isoform X1 [Macaca mulatta]
chr12	37534413	37534478	65	4	0.4623	0.0422	0.4201	19.4273	Hyper	Intron	Wdfy2	alkylglycerol monooxygenase [Mus musculus]
chr12	37566512	37566695	183	6	0.5029	0.1293	0.3736	25.5014	Hyper	Intron	Xkr6	alkylglycerol monooxygenase [Mus musculus]
chr1	23774532	23774709	177	8	0.0086	0.334	-0.3254	-54.8308	Hypo	UTR5	Msra	mKIAA1963 protein [Mus musculus]
chr1	23785377	23785483	106	7	0.3639	0.0397	0.3242	40.5296	Hyper	UTR5	Kif13b	mKIAA1963 protein [Mus musculus]
chr12	3845206	3845263	57	7	0.34	0.0428	0.2972	45.3581	Hyper	Intron	Hmbox1	DNA (cytosine-5)-methyltransferase 3A isoform 1 [Mus musculus]
chr1	23872128	23872180	52	5	0.4298	0.0137	0.4161	23.2333	Hyper	Intron	Ints9	stromal membrane-associated protein 1 isoform 1 [Mus musculus]
chr12	40200679	40200778	99	5	0.5602	0.0499	0.5103	28.4398	Hyper	Exon	AC124489.2	.
chr12	40385244	40385415	171	8	0.3997	0.0065	0.3932	54.3579	Hyper	Intron	Dnah7c	mCG61794, isoform CRA_c, partial [Mus musculus]
chr12	40547902	40549036	1134	10	0.4421	0.0435	0.3986	39.2928	Hyper	Intron	Fbxo16	mKIAA0716 protein [Mus musculus]
chr12	41717475	41720572	3097	19	0.3865	0.124	0.2625	94.1207	Hyper	Intron	Nuggc	PREDICTED: mitochondrial inner membrane protease subunit 2-like isoform X1 [Bubalus bubalis]
chr1	24180314	24180421	107	10	0.496	0.0996	0.3964	52.0142	Hyper	Intron	Adam28	collagen alpha-1(IX) chain isoform 1 precursor [Mus musculus]
chr12	41941679	41942071	392	6	0.602	0.0765	0.5255	35.8638	Hyper	Intron	Rhobtb2	PREDICTED: mitochondrial inner membrane protease subunit 2-like isoform X1 [Bubalus bubalis]
chr12	43960989	43961433	444	5	0.1653	0.1788	-0.0134	-12.5679	Hypo	Exon	Hr	LOC72520 protein [Mus musculus]
chr1	24419669	24419752	83	4	0.4153	0.115	0.3003	20.6904	Hyper	Intron	Gm28825	PREDICTED: collagen alpha-1(XIX) chain isoform X2 [Mus musculus]
chr1	24419810	24419888	78	4	0.4287	0.0798	0.3489	21.8262	Hyper	Intron	Xpo7	PREDICTED: collagen alpha-1(XIX) chain isoform X2 [Mus musculus]
chr12	4431904	4432091	187	9	0.4176	0.0159	0.4017	65.3195	Hyper	Intron	Fndc3a	PREDICTED: nuclear receptor coactivator 1 isoform X2 [Mus musculus]
chr1	24497260	24497364	104	4	0.7607	0.0451	0.7157	34.1439	Hyper	Intron	Rcbtb2	PREDICTED: collagen alpha-1(XIX) chain isoform X2 [Mus musculus]
chr12	46044518	46044945	427	32	0.4992	0.1599	0.3394	255.069	Hyper	CGI	Nudt15
chr1	24727605	24727686	81	6	0.0215	0.3603	-0.3388	-24.2211	Hypo	Intron	Esd	LMBR1 domain containing 1 [Mus musculus]
chr12	48995949	48996135	186	10	0.3897	0.1102	0.2795	71.2025	Hyper	CGI	Lrch1
chr12	4953317	4953457	140	5	0.3994	0.006	0.3934	23.6463	Hyper	Intron	Enox1	ATPase family AAA domain-containing protein 2B [Mus musculus]
chr12	50599866	50600330	464	8	0.6779	0.0134	0.6645	60.9566	Hyper	Intron	Epsti1	serine/threonine-protein kinase D1 [Mus musculus]
chr12	51394135	51394571	436	6	0.4606	0.0249	0.4357	24.903	Hyper	Exon	Flnb	sec1 family domain-containing protein 1 isoform 1 [Mus musculus]
chr12	51724247	51724320	73	8	0.6425	0.087	0.5554	57.1598	Hyper	Intron	Dgkh	adaptor-related protein complex AP-4, sigma 1, isoform CRA_b, partial [Mus musculus]
chr12	51958913	51959058	145	8	0.4377	0.0958	0.3419	54.9409	Hyper	Exon	Vwa8	RIKEN cDNA D930036F22, isoform CRA_a, partial [Mus musculus]
chr12	5234610	5234698	88	8	0.3898	0.0632	0.3266	45.5231	Hyper	Intron	Elf1	mKIAA1921 protein [Mus musculus]
chr1	25382555	25382628	73	10	0.5878	0.0116	0.5762	73.7917	Hyper	Intron	4930452B06Rik	adhesion G protein-coupled receptor B3 precursor [Mus musculus]
chr12	53969055	53969268	213	12	0.4762	0.0873	0.3889	75.1228	Hyper	Intron	Diaph3	neuronal PAS domain-containing protein 3 [Mus musculus]
chr12	54391925	54392143	218	6	0.4905	0.0284	0.4622	37.2147	Hyper	Promoter	C230029F24Rik	mCG1041816 [Mus musculus]
chr12	54676233	54676316	83	6	0.3957	0.0439	0.3518	42.2126	Hyper	Intron	Rgs20	RIKEN cDNA 1810011O16, partial [Mus musculus]
chr12	55332595	55332924	329	10	0.59	0.1168	0.4732	50.2055	Hyper	Intron	Bora	unnamed protein product [Mus musculus]
chr12	55334992	55335110	118	4	0.7501	0.0094	0.7406	50.3033	Hyper	Intron	Dis3	unnamed protein product [Mus musculus]
chr12	55338127	55338532	405	16	0.4204	0.0739	0.3465	87.8478	Hyper	Intron	Pibf1	unnamed protein product [Mus musculus]
chr12	56330988	56331124	136	4	0.4705	0.0074	0.4631	25.6849	Hyper	Intron	Klf12	MAP3K12-binding inhibitory protein 1 [Mus musculus]
chr12	56629921	56630176	255	6	0.5923	0.048	0.5443	38.0347	Hyper	Exon	Tmeff2	mCG148261 [Mus musculus]
chr12	56913818	56913905	87	10	0.5125	0.132	0.3805	34.6795	Hyper	Intron	Dip2b	mitochondrial 2-oxodicarboxylate carrier isoform 2 [Mus musculus]
chr12	57262987	57263276	289	5	0.4654	0.0419	0.4235	29.9843	Hyper	Intron	Higd1c	mCG1040730 [Mus musculus]
chr12	57292068	57292123	55	4	0.7406	0.0069	0.7337	30.8785	Hyper	Intron	Slc11a2	mCG1040730 [Mus musculus]
chr12	57639468	57639632	164	11	0.3247	0.0546	0.2702	88.005	Hyper	Intron	Bin2	tetratricopeptide repeat protein 6 [Mus musculus]
chr12	57658564	57658663	99	4	0.5676	0.1351	0.4324	19.0227	Hyper	Intron	Galnt6	tetratricopeptide repeat protein 6 [Mus musculus]
chr12	58969542	58969809	267	9	0.4989	0.0928	0.406	52.6616	Hyper	Intron	Scn8a	protein transport protein Sec23A [Mus musculus]
chr12	59007010	59007063	53	4	0.3235	0.0341	0.2893	33.3264	Hyper	Exon	Tns2	protein transport protein Sec23A [Mus musculus]
chr12	61500770	61500872	102	12	0.0113	0.3509	-0.3396	-64.978	Hypo	Intron	Zfp740	mCG124478, partial [Mus musculus]
chr12	63352449	63352511	62	6	0.1443	0.5145	-0.3703	-36.2501	Hypo	CGI	Adamts12
chr12	64146325	64146545	220	13	0.676	0.2177	0.4584	73.6641	Hyper	Intron	Pdzd2	.
chr12	65095748	65095823	75	6	0.6607	0.0138	0.6469	43.2269	Hyper	Exon	6030458C11Rik	Fanconi anemia group M protein homolog [Mus musculus]
chr12	65149906	65150377	471	4	0.49	0.0084	0.4817	24.0532	Hyper	Intron	Drosha	expressed sequence C79407, partial [Mus musculus]
chr12	65634324	65634497	173	23	0.5059	0.0589	0.447	179.893	Hyper	CGI	4921515E04Rik
chr12	68375831	68375891	60	4	0.5114	0.068	0.4433	23.0233	Hyper	Intron	Myo1b	mCG147503 [Mus musculus]
chr12	69260013	69260099	86	7	0.5774	0.0077	0.5697	48.856	Hyper	Intron	Stat4	kelch domain-containing protein 1 [Mus musculus]
chr12	69282993	69283300	307	7	0.6273	0.1079	0.5194	43.5801	Hyper	Intron	Gls	kelch domain-containing protein 1 [Mus musculus]
chr12	69619392	69619525	133	6	0.491	0.1133	0.3777	27.0447	Hyper	Intron	Myo10	PREDICTED: son of sevenless homolog 2 isoform X1 [Mus musculus]
chr12	69640241	69640492	251	8	0.3661	0.0069	0.3592	51.0414	Hyper	Exon	Fbxl7	PREDICTED: son of sevenless homolog 2 isoform X1 [Mus musculus]
chr12	69660295	69660490	195	4	0.4912	0.0752	0.416	21.4554	Hyper	Intron	Mfsd6	PREDICTED: son of sevenless homolog 2 isoform X1 [Mus musculus]
chr12	69717009	69717080	71	5	0.3317	0.0087	0.323	25.4115	Hyper	Intron	Ank	L-2-hydroxyglutarate dehydrogenase, partial [Mus musculus]
chr12	69811252	69811548	296	4	0.0991	0.2299	-0.1308	-15.802	Hypo	Intron	Otulin	unnamed protein product [Mus musculus]
chr12	69955298	69955763	465	5	0.5217	0.0965	0.4252	22.8771	Hyper	Intron	Fam105a	atlastin-1 [Mus musculus]
chr12	70195609	70195689	80	7	0.4214	0.0271	0.3943	39.0253	Hyper	Exon	Trio	glycogen phosphorylase, liver form [Mus musculus]
chr12	70939934	70940027	93	4	0.4946	0.0074	0.4872	31.4624	Hyper	Promoter	Dnah5	actin-related protein 10 [Mus musculus]
chr12	71068870	71069065	195	7	0.4901	0.0066	0.4835	50.8392	Hyper	Intron	Ctnnd2	AT-rich interactive domain-containing protein 4A [Mus musculus]
chr12	71095440	71095744	304	7	0.5273	0.1269	0.4005	40.6558	Hyper	Intron	Pms1	AT-rich interactive domain-containing protein 4A [Mus musculus]
chr12	71222930	71223006	76	4	0.5011	0.01	0.491	20.4146	Hyper	Intron	Sema5a	mCG5765, isoform CRA_a, partial [Mus musculus]
chr12	72129322	72129505	183	11	0.4604	0.1156	0.3447	52.7075	Hyper	Intron	Ccdc152	coiled-coil domain-containing protein 175 [Mus musculus]
chr12	72493229	72493305	76	6	0.3259	0.0167	0.3092	43.0238	Hyper	Intron	Cpq	leucine-rich repeat-containing protein 9 isoform 1 [Mus musculus]
chr12	73315678	73315835	157	11	0.4979	0.0292	0.4688	63.0463	Hyper	Intron	Gm18800	putative gag-pol protein [Mus musculus]
chr12	73968241	73968383	142	9	0.0167	0.3591	-0.3424	-46.3439	Hypo	Exon	Asnsd1	PREDICTED: snRNA-activating protein complex subunit 1 isoform X1 [Mus musculus]
chr12	74917325	74917380	55	4	0.4306	0.0057	0.4249	22.2511	Hyper	Intron	Ghr	potassium voltage-gated channel subfamily H member 5 [Mus musculus]
chr12	75067443	75067744	301	14	0.3715	0.0087	0.3627	93.5418	Hyper	Intron	Laptm4b	potassium voltage-gated channel subfamily H member 5 [Mus musculus]
chr12	75717330	75717559	229	4	0.429	0.0058	0.4232	20.7502	Hyper	Intron	Nipal2	sphingosine-1-phosphate phosphatase 1 [Mus musculus]
chr12	7591559	7591638	79	10	0.4829	0.1609	0.322	53.2702	Hyper	Intron	Stk3	mCG146883 [Mus musculus]
chr12	75966527	75966814	287	28	0.3588	0.0366	0.3222	258.127	Hyper	Exon	Dnah7a	nesprin-2 [Mus musculus]
chr12	76316505	76316671	166	8	0.3855	0.0436	0.3419	50.0745	Hyper	Intron	Vps13b	methylenetetrahydrofolate dehydrogenase (NADP+ dependent), methenyltetrahydrofolate cyclohydrolase, formyltetrahydrofolate synthase, isoform CRA_b, partial [Mus musculus]
chr12	76329966	76330058	92	5	0.4613	0.0117	0.4496	26.5109	Hyper	Exon	Rgs22	PREDICTED: A-kinase anchor protein 5 isoform X1 [Mus musculus]
chr12	77411183	77411292	109	12	0.009	0.3522	-0.3431	-72.0645	Hypo	Intron	Spag1	fucosyltransferase 8, isoform CRA_b, partial [Mus musculus]
chr12	77475004	77475528	524	12	0.5653	0.1216	0.4437	74.5194	Hyper	Exon	Rnf19a	fucosyltransferase 8, isoform CRA_b, partial [Mus musculus]
chr12	78308870	78309161	291	5	0.6945	0.1665	0.528	29.1951	Hyper	Intron	Snx31	gephyrin isoform 1 [Mus musculus]
chr12	78334270	78334345	75	4	0.3893	0.0169	0.3723	21.1193	Hyper	Intron	Pabpc1	gephyrin isoform 1 [Mus musculus]
chr12	78468246	78468512	266	23	0.3729	0.0797	0.2932	171.58	Hyper	Intron	Grhl2	gephyrin isoform 1 [Mus musculus]
chr12	78671589	78671828	239	13	0.7605	0.363	0.3975	77.024	Hyper	Intron	Ubr5	gephyrin isoform 1 [Mus musculus]
chr12	79315408	79315570	162	8	0.508	0.0078	0.5002	56.5345	Hyper	Intron	Rims2	PREDICTED: DNA repair protein RAD51 homolog 2 isoform X10 [Mus musculus]
chr12	79333981	79334061	80	5	0.3842	0.0879	0.2963	26.448	Hyper	Intron	AW549877	PREDICTED: DNA repair protein RAD51 homolog 2 isoform X10 [Mus musculus]
chr12	79427121	79427201	80	8	0.0156	0.3755	-0.3599	-38.7025	Hypo	Intron	Lrp12	PREDICTED: DNA repair protein RAD51 homolog 2 isoform X10 [Mus musculus]
chr12	80424265	80424594	329	6	0.5562	0.0086	0.5476	35.3273	Hyper	Intron	Oxct1	WD repeat domain 22, isoform CRA_b, partial [Mus musculus]
chr12	80595186	80595331	145	8	0.5222	0.0564	0.4658	53.7347	Hyper	Intron	Oxr1	PREDICTED: polypeptide N-acetylgalactosaminyltransferase 16 [Galeopterus variegatus]
chr12	81429495	81429600	105	5	0.1446	0.4462	-0.3016	-31.4971	Hypo	Intron	Angpt1	Synj2bp-cox16 protein isoform 1 [Mus musculus]
chr12	81432795	81433017	222	13	0.6421	0.3066	0.3355	65.4196	Hyper	Intron	Rspo2	Synj2bp-cox16 protein isoform 1 [Mus musculus]
chr12	81458091	81458318	227	7	0.4466	0.0082	0.4385	47.8579	Hyper	Intron	Eif3e	Synj2bp-cox16 protein isoform 1 [Mus musculus]
chr12	81972973	81973083	110	5	0.0111	0.4542	-0.4431	-21.8424	Hypo	Promoter	Ccdc150	PREDICTED: pecanex-like protein 1 isoform X3 [Mus musculus]
chr12	8238129	8238209	80	4	0.6932	0.2262	0.467	16.2465	Hyper	Intron	Nudcd1	lipid droplet-associated hydrolase isoform 1 [Mus musculus]
chr12	8244681	8244734	53	5	0.3402	0.0487	0.2915	35.845	Hyper	Intron	Pkhd1l1	lipid droplet-associated hydrolase isoform 1 [Mus musculus]
chr12	8266799	8266863	64	4	0.5398	0.0094	0.5303	28.1267	Hyper	Intron	Ebag9	lipid droplet-associated hydrolase isoform 1 [Mus musculus]
chr12	83471043	83471411	368	11	0.4102	0.0188	0.3914	65.0249	Hyper	Intron	Ankrd44	zinc finger protein DPF3 isoform 2 [Homo sapiens]
chr12	83471869	83472162	293	11	0.4129	0.0216	0.3913	86.8849	Hyper	Intron	Sf3b1	zinc finger protein DPF3 isoform 2 [Homo sapiens]
chr12	83963093	83963245	152	12	0.4442	0.1143	0.3298	59.9456	Hyper	Intron	Trps1	PREDICTED: HEAT repeat-containing protein 4 [Mus musculus]
chr12	84391902	84392022	120	5	0.3955	0.0739	0.3216	30.0926	Hyper	Intron	Rad21	ectonucleoside triphosphate diphosphohydrolase 5, isoform CRA_d, partial [Mus musculus]
chr12	84789032	84789353	321	21	0.4012	0.0707	0.3305	151.842	Hyper	Intron	Samd12	PREDICTED: latent-transforming growth factor beta-binding protein 2 isoform X1 [Mus musculus]
chr12	84801039	84801113	74	4	0.3907	0.0333	0.3574	19.5704	Hyper	Promoter	Nov	PREDICTED: latent-transforming growth factor beta-binding protein 2 isoform X1 [Mus musculus]
chr12	85065008	85065077	69	5	0.3441	0.0062	0.3379	32.423	Hyper	Exon	Taf2	YLP motif-containing protein 1 [Mus musculus]
chr12	85135280	85135566	286	15	0.696	0.3516	0.3444	95.1471	Hyper	UTR3	5430437J10Rik	ribosomal protein S6 kinase-like 1 [Mus musculus]
chr12	85235489	85235542	53	4	0.3753	0.0567	0.3186	21.2984	Hyper	UTR3	Mtbp	PREDICTED: DNA mismatch repair protein Mlh3 isoform X1 [Mus musculus]
chr12	85275909	85276066	157	9	0.4051	0.0911	0.314	49.5545	Hyper	Intron	Zhx2	acylphosphatase 1, erythrocyte (common) type, isoform CRA_a, partial [Mus musculus]
chr12	85535860	85535958	98	5	0.736	0.0517	0.6843	36.2757	Hyper	Intron	Tatdn1	mCG140637, partial [Mus musculus]
chr12	85877676	85877812	136	8	0.0734	0.5766	-0.5032	-51.7124	Hypo	Intron	Mtss1	mCG121822, isoform CRA_g, partial [Mus musculus]
chr12	86007119	86007310	191	6	0.3476	0.0052	0.3424	33.3031	Hyper	Intron	Nsmce2	mCG121822, isoform CRA_g, partial [Mus musculus]
chr12	86007736	86007981	245	5	0.4112	0.0072	0.404	24.2354	Hyper	Intron	Pvt1	mCG121822, isoform CRA_g, partial [Mus musculus]
chr12	86085000	86085218	218	11	0.4023	0.0475	0.3548	70.5621	Hyper	Intron	Asap1	intraflagellar transport protein 43 homolog isoform 1 [Mus musculus]
chr12	86254648	86254717	69	4	0.4073	0.0059	0.4014	19.1981	Hyper	Intron	C9	mKIAA1152 protein [Mus musculus]
chr12	87365581	87365798	217	12	0.4805	0.0847	0.3957	86.4836	Hyper	Intron	Efr3a	PREDICTED: serine palmitoyltransferase 2 isoform X1 [Rattus norvegicus]
chr12	87431084	87431194	110	4	0.4086	0.0308	0.3778	22.057	Hyper	Intron	Hhla1	DNA oxidative demethylase ALKBH1 [Mus musculus]
chr12	89497957	89498330	373	7	0.4596	0.0126	0.447	35.2277	Hyper	Intron	Kcnq3	neurexin 3 isoform 1 precursor [Mus musculus]
chr12	90589865	90590070	205	9	0.404	0.048	0.3559	42.1956	Hyper	Promoter	Rictor	PREDICTED: protein LSM14 homolog A isoform X1 [Ceratotherium simum simum]
chr12	91010433	91010525	92	6	0.3555	0.0065	0.349	28.3004	Hyper	Intron	Zfat	centrosomal protein of 128 kDa [Mus musculus]
chr12	91085810	91085873	63	6	0.5602	0.0253	0.5349	49.2244	Hyper	Intron	Satb2	centrosomal protein of 128 kDa [Mus musculus]
chr12	91149808	91149947	139	6	0.4807	0.0364	0.4443	37.8961	Hyper	Intron	Fam135b	centrosomal protein of 128 kDa [Mus musculus]
chr12	91233159	91234225	1066	16	0.331	0.1264	0.2046	50.262	Hyper	Intron	Lifr	centrosomal protein of 128 kDa [Mus musculus]
chr12	91313949	91314010	61	5	0.415	0.011	0.404	25.0627	Hyper	Intron	Col22a1	centrosomal protein of 128 kDa [Mus musculus]
chr12	91318259	91318353	94	5	0.0128	0.543	-0.5302	-26.2508	Hypo	Intron	Trappc9	centrosomal protein of 128 kDa [Mus musculus]
chr12	91352387	91352581	194	7	0.0906	0.5284	-0.4377	-37.9723	Hypo	Intron	Chrac1	centrosomal protein of 128 kDa [Mus musculus]
chr12	91456710	91456777	67	7	0.451	0.0143	0.4368	41.2719	Hyper	Intron	Slc45a4	thyrotropin receptor isoform 1 precursor [Mus musculus]
chr12	98634978	98635197	219	10	0.4534	0.0601	0.3933	62.1785	Hyper	Intron	Gm15387	spermatogenesis associated 7, isoform CRA_a, partial [Mus musculus]
chr12	98805029	98805211	182	12	0.54	0.1136	0.4264	68.3155	Hyper	Intron	Adgrb1	echinoderm microtubule-associated protein-like 5 [Mus musculus]
chr12	98826370	98826685	315	7	0.4788	0.0263	0.4526	50.2917	Hyper	Intron	Eef1d	echinoderm microtubule-associated protein-like 5 [Mus musculus]
chr12	99254931	99255178	247	11	0.664	0.2585	0.4055	63.6434	Hyper	Intron	Mroh1	forkhead box protein N3 [Mus musculus]
chr12	99271910	99271968	58	5	0.4295	0.1148	0.3148	27.4046	Hyper	Intron	Bop1	forkhead box protein N3 [Mus musculus]
chr12	99278475	99278693	218	13	0.3825	0.0116	0.3708	113.514	Hyper	Intron	Scx	forkhead box protein N3 [Mus musculus]
chr12	99319716	99319899	183	10	0.4674	0.1053	0.3621	65.0368	Hyper	Intron	Recql4	forkhead box protein N3 [Mus musculus]
chr12	99475807	99476158	351	8	0.4885	0.0836	0.4049	44.2585	Hyper	Intron	Rbfox2	forkhead box protein N3 [Mus musculus]
chr12	99710877	99710994	117	6	0.5386	0.0081	0.5305	41.9557	Hyper	Intron	Txn2	EF-hand calcium-binding domain-containing protein 11 [Mus musculus]
chr12	99724379	99724553	174	13	0.815	0.1393	0.6757	156.161	Hyper	Intron	Wdr70	EF-hand calcium-binding domain-containing protein 11 [Mus musculus]
chr12	99834489	99834615	126	11	0.416	0.0072	0.4088	72.9075	Hyper	Intron	Pla2g6	EF-hand calcium-binding domain-containing protein 11 [Mus musculus]
chr12	99851054	99851154	100	6	0.4764	0.0078	0.4686	37.8198	Hyper	Intron	Spats2l	EF-hand calcium-binding domain-containing protein 11 [Mus musculus]
chr1	30842014	30844642	2628	5	0.0938	0.3333	-0.2395	-15.5389	Hypo	Intron	Kctd18	PHD finger protein 3 [Mus musculus]
chr1	30847203	30847260	57	9	0.4591	0.1039	0.3552	60.0031	Hyper	Intron	Cbx7	PHD finger protein 3 [Mus musculus]
chr13	100072792	100074109	1317	9	0.4081	0.0112	0.3969	52.9836	Hyper	Intron	Tab1	PREDICTED: transcription factor TFIIIB component B'' homolog isoform X1 [Mus musculus]
chr13	100079329	100081166	1837	4	0.2746	0.0928	0.1818	6.3227	Hyper	Intron	Sgo2a	PREDICTED: transcription factor TFIIIB component B'' homolog isoform X1 [Mus musculus]
chr13	100223970	100224239	269	19	0.3478	0.0335	0.3143	144.959	Hyper	Intron	Cacna1i	baculoviral IAP repeat-containing protein 1e [Mus musculus]
chr13	10059743	10059861	118	5	0.5146	0.0208	0.4939	26.6878	Hyper	Intron	Grap2	muscarinic acetylcholine receptor M3 [Mus musculus]
chr13	10086364	10086543	179	7	0.1631	0.5786	-0.4155	-31.4595	Hypo	Intron	Mkl1	muscarinic acetylcholine receptor M3 [Mus musculus]
chr13	10088382	10088467	85	5	0.4329	0.0081	0.4248	21.8736	Hyper	Intron	Xpnpep3	muscarinic acetylcholine receptor M3 [Mus musculus]
chr13	101371071	101371348	277	6	0.5538	0.0923	0.4615	30.3977	Hyper	Intron	Ep300	RIKEN cDNA 4932411K12, partial [Mus musculus]
chr13	101392009	101392394	385	4	0.4741	0.0133	0.4607	20.6891	Hyper	Intron	Zc3h7b	RIKEN cDNA 4932411K12, partial [Mus musculus]
chr13	101543616	101543766	150	4	0.3864	0.0265	0.36	25.7816	Hyper	Promoter	Tcf20	mCG1047170, partial [Mus musculus]
chr13	10222348	10222432	84	5	0.5634	0.0081	0.5553	33.2675	Hyper	Intron	A4galt	muscarinic acetylcholine receptor M3 [Mus musculus]
chr13	102708402	102708778	376	8	0.6133	0.0743	0.5389	63.801	Hyper	Intron	Arfgap3	CD180 antigen precursor [Mus musculus]
chr13	102709918	102710317	399	11	0.4369	0.0173	0.4195	78.8789	Hyper	Intron	Pacsin2	CD180 antigen precursor [Mus musculus]
chr13	102716714	102716870	156	8	0.3547	0.0085	0.3462	44.1455	Hyper	Intron	Scube1	CD180 antigen precursor [Mus musculus]
chr13	102845914	102846623	709	4	0.7895	0.3385	0.451	17.0913	Hyper	Intron	Efcab6	microtubule-associated serine/threonine-protein kinase 4 [Mus musculus]
chr13	102927498	102927978	480	9	0.3915	0.0294	0.3621	56.361	Hyper	Intron	1810041L15Rik	microtubule-associated serine/threonine-protein kinase 4 [Mus musculus]
chr13	10298857	10298918	61	4	0.4963	0.0698	0.4265	15.6944	Hyper	Intron	Nif3l1	muscarinic acetylcholine receptor M3 [Mus musculus]
chr13	103038046	103039068	1022	6	0.4299	0.0073	0.4227	37.609	Hyper	Intron	Smc1b	microtubule-associated serine/threonine-protein kinase 4 [Mus musculus]
chr13	103081475	103081767	292	6	0.414	0.0527	0.3614	34.1863	Hyper	Intron	Gm10923	microtubule-associated serine/threonine-protein kinase 4 [Mus musculus]
chr13	103103422	103103643	221	13	0.3815	0.0091	0.3724	81.5178	Hyper	Intron	Fbln1	microtubule-associated serine/threonine-protein kinase 4 [Mus musculus]
chr13	103135327	103135535	208	19	0.3818	0.0757	0.3061	136.436	Hyper	Intron	Tbc1d22a	microtubule-associated serine/threonine-protein kinase 4 [Mus musculus]
chr13	103153726	103153943	217	8	0.358	0.0055	0.3525	40.9595	Hyper	Intron	Brd1	microtubule-associated serine/threonine-protein kinase 4 [Mus musculus]
chr13	103268961	103269058	97	4	0.336	0.0075	0.3285	23.7362	Hyper	Intron	Alg12	microtubule-associated serine/threonine-protein kinase 4 [Mus musculus]
chr13	103270830	103271165	335	9	0.6758	0.2379	0.4379	47.0701	Hyper	Intron	Sbf1	microtubule-associated serine/threonine-protein kinase 4 [Mus musculus]
chr13	103355727	103355822	95	4	0.017	0.5652	-0.5482	-20.0826	Hypo	Promoter	Trak2	ETS translocation variant 1 isoform a [Mus musculus]
chr13	103703178	103703315	137	6	0.3793	0.0598	0.3195	42.9736	Hyper	Intron	Cpne8	PREDICTED: foot protein 1 variant 1-like isoform X2 [Mus musculus]
chr13	104072807	104073002	195	12	0.3548	0.0555	0.2993	69.3023	Hyper	Exon	C2cd6	neurolysin (metallopeptidase M3 family), partial [Mus musculus]
chr13	104167085	104167277	192	8	0.4495	0.0089	0.4406	43.8969	Hyper	Intron	Nadk2	RIKEN cDNA 2410002O22, isoform CRA_c, partial [Mus musculus]
chr13	104996276	104996674	398	40	0.4717	0.1685	0.3032	294.095	Hyper	Intron	CN725425	regulator of G-protein signaling 7-binding protein [Mus musculus]
chr13	105113484	105113606	122	9	0.4607	0.1251	0.3356	49.3401	Hyper	Intron	Slc2a13	uncharacterized protein LOC66763 [Mus musculus]
chr13	105288656	105288727	71	4	0.4564	0.0259	0.4305	29.5325	Hyper	Intron	Cntn1	mCG22907, isoform CRA_b, partial [Mus musculus]
chr13	106788234	106788385	151	14	0.4676	0.1664	0.3012	101.145	Hyper	Exon	Als2	PREDICTED: leucine-rich repeat-containing protein 70-like isoform X5 [Bubalus bubalis]
chr13	106808967	106809111	144	7	0.7144	0.2567	0.4576	29.5857	Hyper	Intron	Gm26760	PREDICTED: importin-11 isoform X1 [Mus musculus]
chr13	10683117	10683326	209	21	0.4524	0.1169	0.3355	124.655	Hyper	Intron	Pdzrn4	PREDICTED: uncharacterized protein Gm14149 [Mus musculus]
chr13	106857020	106857137	117	4	0.4106	0.0068	0.4038	18.1085	Hyper	Exon	Yaf2	PREDICTED: importin-11 isoform X1 [Mus musculus]
chr13	106915592	106915683	91	11	0.7868	0.2439	0.5429	67.0689	Hyper	Intron	Prickle1	PREDICTED: importin-11 isoform X1 [Mus musculus]
chr13	10777277	10777540	263	22	0.5119	0.0787	0.4332	164.999	Hyper	Intron	Gm29016	hypothetical protein [Plasmodium yoelii yoelii 17XNL]
chr13	10778749	10778803	54	5	0.3837	0.0106	0.3731	24.6359	Hyper	Intron	Tmem117	hypothetical protein [Plasmodium yoelii yoelii 17XNL]
chr13	107844070	107844378	308	8	0.4571	0.0765	0.3807	44.0777	Hyper	Intron	1700129L04Rik	zinc finger SWIM domain-containing protein 6 [Mus musculus]
chr13	108084946	108085047	101	4	0.0082	0.4783	-0.4701	-21.9338	Hypo	Intron	Ano6	mCG10234, isoform CRA_b, partial [Mus musculus]
chr13	108142221	108142313	92	5	0.401	0.0059	0.3951	29.3896	Hyper	Intron	2610037D02Rik	mCG10234, isoform CRA_b, partial [Mus musculus]
chr13	108148923	108149033	110	7	0.0828	0.4423	-0.3595	-36.0091	Hypo	Intron	Arid2	mCG10234, isoform CRA_b, partial [Mus musculus]
chr13	108615813	108615876	63	4	0.3526	0.0061	0.3465	19.4181	Hyper	Intron	Slc38a1	PREDICTED: cAMP-specific 3',5'-cyclic phosphodiesterase 4D isoform X1 [Mus musculus]
chr13	108745459	108745577	118	4	0.6791	0.0111	0.6679	42.0101	Hyper	Intron	Slc38a4	PREDICTED: cAMP-specific 3',5'-cyclic phosphodiesterase 4D isoform X1 [Mus musculus]
chr13	108834660	108834736	76	7	0.3716	0.0595	0.3121	36.9241	Hyper	Intron	Kmt2d	PREDICTED: cAMP-specific 3',5'-cyclic phosphodiesterase 4D isoform X1 [Mus musculus]
chr13	108983064	108983127	63	5	0.3668	0.011	0.3558	24.4655	Hyper	Intron	Spats2	PREDICTED: cAMP-specific 3',5'-cyclic phosphodiesterase 4D isoform X1 [Mus musculus]
chr13	109004555	109004719	164	8	0.5263	0.1507	0.3756	42.0923	Hyper	Intron	Cers5	PREDICTED: cAMP-specific 3',5'-cyclic phosphodiesterase 4D isoform X1 [Mus musculus]
chr13	109159770	109160090	320	17	0.3623	0.0264	0.336	116.584	Hyper	Intron	Nbeal1	PREDICTED: cAMP-specific 3',5'-cyclic phosphodiesterase 4D isoform X1 [Mus musculus]
chr13	109160880	109161055	175	5	0.5904	0.0276	0.5629	30.4288	Hyper	Intron	Txndc11	PREDICTED: cAMP-specific 3',5'-cyclic phosphodiesterase 4D isoform X1 [Mus musculus]
chr13	109206552	109206610	58	4	0.4503	0.0254	0.425	21.6647	Hyper	Intron	Snx29	PREDICTED: cAMP-specific 3',5'-cyclic phosphodiesterase 4D isoform X1 [Mus musculus]
chr13	109601149	109601228	79	4	0.3548	0.0248	0.33	17.5369	Hyper	Intron	Cpped1	PREDICTED: cAMP-specific 3',5'-cyclic phosphodiesterase 4D isoform X1 [Mus musculus]
chr13	109602093	109602157	64	5	0.4053	0.0516	0.3537	20.9953	Hyper	Intron	Shisa9	PREDICTED: cAMP-specific 3',5'-cyclic phosphodiesterase 4D isoform X1 [Mus musculus]
chr13	109768422	109768474	52	4	0.3018	0.0085	0.2933	21.9755	Hyper	Intron	Parn	PREDICTED: cAMP-specific 3',5'-cyclic phosphodiesterase 4D isoform X1 [Mus musculus]
chr13	109842578	109842755	177	7	0.0151	0.411	-0.3959	-34.1707	Hypo	Intron	Bfar	PREDICTED: cAMP-specific 3',5'-cyclic phosphodiesterase 4D isoform X1 [Mus musculus]
chr13	111757452	111757678	226	17	0.3609	0.0519	0.3091	115.179	Hyper	Intron	Rrn3	mitogen-activated protein kinase kinase kinase 1 [Mus musculus]
chr13	112305596	112306161	565	6	0.5684	0.0624	0.506	28.8686	Hyper	Intron	2900011O08Rik	ankyrin repeat domain-containing protein 55 isoform 1 [Mus musculus]
chr13	112917832	112917907	75	8	0.4555	0.065	0.3905	44.7122	Hyper	Promoter	Abcc1	superkiller viralicidic activity 2-like 2 [Mus musculus]
chr13	113843047	113843355	308	11	0.4803	0.0337	0.4466	79.1715	Hyper	Intron	A630010A05Rik	ADP-ribosylation factor-like 15, isoform CRA_b, partial [Mus musculus]
chr13	113990774	113990934	160	11	0.5245	0.0804	0.4441	73.5911	Hyper	Intron	Spidr	ADP-ribosylation factor-like 15, isoform CRA_b, partial [Mus musculus]
chr13	114235546	114235610	64	5	0.4883	0.0431	0.4452	31.1167	Hyper	Intron	Dnm1l	.
chr13	11610004	11610062	58	4	0.4672	0.0092	0.4581	16.8925	Hyper	Intron	Fgd4	ryanodine receptor 2 [Mus musculus]
chr13	11666524	11666693	169	8	0.3946	0.0295	0.3651	37.3919	Hyper	Intron	Mapk1	ryanodine receptor 2 [Mus musculus]
chr13	116837142	116837824	682	39	0.3585	0.0529	0.3055	302.414	Hyper	Intron	Ppil2	mCG145292, partial [Mus musculus]
chr13	116961995	116962089	94	7	0.3664	0.0723	0.2941	49.0551	Hyper	Intron	Gm26635	poly [ADP-ribose] polymerase 8 [Mus musculus]
chr13	116962142	116962208	66	4	0.4109	0.0743	0.3365	24.568	Hyper	Intron	Pi4ka	poly [ADP-ribose] polymerase 8 [Mus musculus]
chr13	116992657	116992781	124	5	0.4283	0.0675	0.3607	23.192	Hyper	Intron	Arvcf	poly [ADP-ribose] polymerase 8 [Mus musculus]
chr13	117017008	117017103	95	4	0.4866	0.0075	0.4791	31.1461	Hyper	Intron	Abcc5	poly [ADP-ribose] polymerase 8 [Mus musculus]
chr13	11745481	11745571	90	5	0.4298	0.0553	0.3745	40.456	Hyper	Intron	Gm20614	ryanodine receptor 2 [Mus musculus]
chr13	12036630	12036711	81	4	0.4739	0.0644	0.4095	23.501	Hyper	Intron	Pard3b	ryanodine receptor 2 [Mus musculus]
chr13	12862781	12862892	111	6	0.4149	0.0672	0.3476	38.0031	Hyper	Promoter	Vps8	PREDICTED: R3H domain-containing protein 2 isoform X6 [Mus musculus]
chr13	13036597	13036672	75	6	0.2803	0.0083	0.272	46.1048	Hyper	Intron	1300002E11Rik	LOC635138 protein [Mus musculus]
chr13	13375700	13375847	147	4	0.3939	0.0068	0.387	16.7184	Hyper	Intron	Dgkg	PREDICTED: integral membrane protein GPR137B isoform X1 [Mus musculus]
chr13	13650662	13650797	135	5	0.3492	0.0081	0.3411	24.3666	Hyper	Intron	Tbccd1	lysosomal-trafficking regulator [Mus musculus]
chr13	13730342	13730541	199	10	0.4323	0.0806	0.3516	45.6228	Hyper	Exon	St6gal1	lysosomal-trafficking regulator [Mus musculus]
chr13	13904788	13904876	88	5	0.509	0.1128	0.3962	22.4959	Hyper	Intron	Lpp	PREDICTED: pyruvate kinase PKM isoform X2 [Jaculus jaculus]
chr13	13951399	13951696	297	7	0.595	0.0677	0.5273	54.5954	Hyper	Promoter	Rb1cc1	.
chr13	14451113	14451960	847	4	0.4119	0.1471	0.2647	1.7234	Hyper	Intron	Trp63	E3 ubiquitin-protein ligase HECW1 [Mus musculus]
chr13	17464386	17465041	655	7	0.4838	0.0594	0.4243	39.4251	Hyper	Intron	P3h2	succinate--hydroxymethylglutarate CoA-transferase [Mus musculus]
chr13	17539684	17539753	69	4	0.6102	0.0417	0.5685	28.1881	Hyper	Intron	Il1rap	succinate--hydroxymethylglutarate CoA-transferase [Mus musculus]
chr13	17891604	17891686	82	4	0.5291	0.0035	0.5256	27.2919	Hyper	Intron	Atp13a4	PREDICTED: ras-related protein Ral-A isoform X1 [Tupaia chinensis]
chr13	17895095	17895562	467	4	0.7628	0.0324	0.7304	28.3457	Hyper	Intron	Gm26569	PREDICTED: ras-related protein Ral-A isoform X1 [Tupaia chinensis]
chr13	18232784	18232904	120	5	0.4433	0.0057	0.4376	26.9437	Hyper	Intron	Atp13a3	POU domain, class 6, transcription factor 2, isoform CRA_b [Mus musculus]
chr13	18253126	18253226	100	4	0.5025	0.0107	0.4918	20.9099	Hyper	Intron	Xxylt1	POU domain, class 6, transcription factor 2, isoform CRA_b [Mus musculus]
chr13	18813560	18813629	69	4	0.3862	0.007	0.3792	23.3508	Hyper	Intron	Acap2	vacuolar protein sorting 41 (yeast), isoform CRA_c, partial [Mus musculus]
chr13	18994083	18994184	101	4	0.5543	0.013	0.5414	23.6133	Hyper	Intron	Ppp1r2	amphiphysin isoform 2 [Mus musculus]
chr13	19497940	19498005	65	4	0.3478	0.0632	0.2846	20.1291	Hyper	Intron	Dlg1	mCG145505, partial [Mus musculus]
chr13	20308984	20309159	175	5	0.5147	0.0465	0.4682	22.457	Hyper	Intron	Rubcn	engulfment and cell motility 1, ced-12 homolog (C. elegans), isoform CRA_b [Mus musculus]
chr13	20859610	20859741	131	5	0.0163	0.5376	-0.5213	-26.6962	Hypo	Intron	Gm17106	acyloxyacyl hydrolase isoform 1 preproprotein [Mus musculus]
chr13	20883995	20884125	130	6	0.6954	0.0062	0.6892	53.149	Hyper	Intron	Lmln	acyloxyacyl hydrolase isoform 1 preproprotein [Mus musculus]
chr13	22026535	22026614	79	14	0.3614	0.0084	0.353	92.5102	Hyper	Promoter	Zfp148	unnamed protein product [Mus musculus]
chr13	22058890	22059008	118	7	0.4281	0.0339	0.3942	31.3725	Hyper	Promoter	Itgb5	vomeronasal type 1 receptor I6 [Mus musculus musculus]
chr13	22231295	22231482	187	11	0.4776	0.1418	0.3358	62.2424	Hyper	CGI	Umps
chr13	22282231	22282328	97	9	0.4423	0.0473	0.3949	56.9712	Hyper	Promoter	Kalrn	elongation of very long chain fatty acids protein 6 [Mus musculus]
chr13	22282940	22283056	116	13	0.3547	0.0523	0.3024	89.9045	Hyper	Exon	Adcy5	elongation of very long chain fatty acids protein 6 [Mus musculus]
chr13	22550115	22550173	58	6	0.4665	0.1258	0.3407	29.0416	Hyper	CGI	Hspbap1
chr13	24343439	24343603	164	7	0.43	0.0633	0.3666	42.0802	Hyper	Intron	Polq	cytidine monophospho-N-acetylneuraminic acid hydroxylase, isoform CRA_c, partial [Mus musculus]
chr13	24397957	24399445	1488	11	0.5457	0.0096	0.5361	67.5144	Hyper	Intron	Stxbp5l	uncharacterized protein LOC100362110 [Rattus norvegicus]
chr13	25035657	25035798	141	12	0.3423	0.0567	0.2856	69.4742	Hyper	CGI	Gsk3b
chr13	25080118	25080177	59	4	0.429	0.0254	0.4036	19.3519	Hyper	Intron	Olfr15	mKIAA1154 protein [Mus musculus]
chr1	32606674	32606731	57	4	0.6478	0.0112	0.6367	22.5941	Hyper	Intron	B4galt4	KH domain-containing, RNA-binding, signal transduction-associated protein 2 [Mus musculus]
chr13	28301329	28301412	83	11	0.538	0.0329	0.505	82.2684	Hyper	Intron	Crebbp	PREDICTED: E3 ubiquitin-protein ligase RFWD2-like, partial [Haliaeetus albicilla]
chr13	28718976	28720553	1577	24	0.5957	0.0725	0.5233	208.342	Hyper	Intron	Lsamp	rCG44150, isoform CRA_b [Rattus norvegicus]
chr13	28867664	28867915	251	4	0.3717	0.0195	0.3522	22.7316	Hyper	Intron	Adcy9	rCG44150, isoform CRA_b [Rattus norvegicus]
chr13	28872529	28872611	82	5	0.4387	0.0057	0.433	27.2789	Hyper	Intron	Gm19026	rCG44150, isoform CRA_b [Rattus norvegicus]
chr13	29420640	29420742	102	7	0.3994	0.0049	0.3944	57.6668	Hyper	Intron	Zbtb20	threonylcarbamoyladenosine tRNA methylthiotransferase isoform 1 [Mus musculus]
chr13	29532160	29532388	228	11	0.4645	0.127	0.3375	62.7161	Hyper	Intron	Sidt1	threonylcarbamoyladenosine tRNA methylthiotransferase isoform 1 [Mus musculus]
chr13	29588736	29589165	429	4	0.5879	0.1004	0.4875	13.2014	Hyper	Intron	Gtpbp8	threonylcarbamoyladenosine tRNA methylthiotransferase isoform 1 [Mus musculus]
chr13	29707542	29707615	73	4	0.3499	0.059	0.291	36.1275	Hyper	Intron	Cd200r3	threonylcarbamoyladenosine tRNA methylthiotransferase isoform 1 [Mus musculus]
chr13	29751360	29751463	103	5	0.7241	0.0981	0.626	32.6485	Hyper	Intron	Gm28982	threonylcarbamoyladenosine tRNA methylthiotransferase isoform 1 [Mus musculus]
chr13	29794384	29794514	130	9	0.4317	0.0708	0.361	49.9509	Hyper	Intron	Nectin3	threonylcarbamoyladenosine tRNA methylthiotransferase isoform 1 [Mus musculus]
chr13	30822612	30822849	237	7	0.3614	0.0329	0.3286	37.037	Hyper	Intron	2810408I11Rik	exocyst complex component 2 [Mus musculus]
chr13	30856613	30856781	168	6	0.5145	0.0545	0.46	39.4587	Hyper	Intron	Myh15	exocyst complex component 2 [Mus musculus]
chr13	3085904	3086139	235	4	0.4122	0.0093	0.4029	21.9334	Hyper	Intron	Glyr1	mCG1034327, partial [Mus musculus]
chr13	30938653	30938879	226	8	0.5907	0.1175	0.4732	45.5783	Hyper	Intron	Pikfyve	exocyst complex component 2 [Mus musculus]
chr13	3103718	3103935	217	6	0.4727	0.0361	0.4366	43.2465	Hyper	Intron	Alcam	mCG1034327, partial [Mus musculus]
chr13	31235162	31235227	65	4	0.7074	0.0081	0.6993	27.1503	Hyper	Intron	Pth2r	mCG146294, partial [Mus musculus]
chr13	31240586	31240739	153	5	0.1663	0.6058	-0.4395	-18.8469	Hypo	Intron	Abi3bp	mCG146294, partial [Mus musculus]
chr13	31383239	31383732	493	29	0.4186	0.1146	0.304	215.266	Hyper	Intron	St3gal6	mCG148101 [Mus musculus]
chr13	31595965	31596067	102	9	0.3202	0.0278	0.2924	51.6936	Hyper	Intron	Epha6	unnamed protein product [Mus musculus]
chr13	31738537	31738896	359	19	0.3554	0.0359	0.3195	134.742	Hyper	Promoter	Arl13b	PREDICTED: LOW QUALITY PROTEIN: uncharacterized protein LOC106992171 [Ovis aries musimon]
chr13	3180459	3180538	79	14	0.533	0.2672	0.2658	109.629	Hyper	Intron	Pros1	unnamed protein product [Mus musculus]
chr13	32534951	32535206	255	11	0.4181	0.0223	0.3958	77.672	Hyper	Exon	Map2	.
chr13	3326340	3326429	89	6	0.3504	0.0438	0.3066	35.9822	Hyper	Intron	4930453N24Rik	mCG63350 [Mus musculus]
chr13	3341182	3341238	56	5	0.4345	0.0078	0.4267	27.6601	Hyper	Intron	Zfp654	mCG63350 [Mus musculus]
chr13	3350046	3350123	77	7	0.7074	0.1991	0.5083	31.3387	Hyper	Intron	Chmp2b	mCG63350 [Mus musculus]
chr13	3355496	3355598	102	5	0.648	0.332	0.316	23.2626	Hyper	Intron	Cadm2	mCG63350 [Mus musculus]
chr13	33882991	33883289	298	17	0.4339	0.1016	0.3323	108.447	Hyper	Intron	Rbfox1	serine proteinase inhibitor member 6C [Mus musculus]
chr13	35009733	35009813	80	6	0.5837	0.2336	0.3501	29.7199	Hyper	Intron	St18	enoyl-CoA delta isomerase 2, mitochondrial isoform a [Mus musculus]
chr13	35011336	35011698	362	10	0.4898	0.0384	0.4514	59.9762	Hyper	Intron	Gbe1	enoyl-CoA delta isomerase 2, mitochondrial isoform a [Mus musculus]
chr1	33501576	33501908	332	6	0.4014	0.006	0.3955	38.1621	Hyper	Intron	Robo1	DNA primase large subunit [Mus musculus]
chr1	33504160	33504262	102	8	0.447	0.0755	0.3715	41.208	Hyper	Intron	Nrip1	DNA primase large subunit [Mus musculus]
chr13	36151070	36151127	57	4	0.0135	0.556	-0.5425	-20.1619	Hypo	Intron	Cyyr1	pORF2 [Mus musculus domesticus]
chr13	36185738	36185875	137	5	0.4697	0.0687	0.401	28.0163	Hyper	Intron	Abat	pORF2 [Mus musculus domesticus]
chr13	36296020	36296131	111	6	0.3652	0.0056	0.3596	45.1971	Hyper	Intron	Gm42492	phenylalanine--tRNA ligase, mitochondrial isoform 1 [Mus musculus]
chr13	36628823	36628877	54	4	0.4449	0.0497	0.3952	19.7914	Hyper	Intron	N6amt1	phenylalanine--tRNA ligase, mitochondrial isoform 1 [Mus musculus]
chr13	36879804	36879950	146	4	0.3856	0.0066	0.379	18.3055	Hyper	Intron	Grik1	mCG140190, partial [Mus musculus]
chr13	36943972	36944037	65	4	0.4988	0.0906	0.4081	16.8441	Hyper	Exon	Scaf4	coagulation factor XIII, A1 subunit, isoform CRA_c, partial [Mus musculus]
chr13	37921361	37921501	140	4	0.3475	0.0232	0.3243	24.7985	Hyper	Intron	Atp5o	ras-responsive element-binding protein 1 isoform 2 [Mus musculus]
chr13	38109982	38115008	5026	20	0.4829	0.1311	0.3518	119.615	Hyper	CGI	Rcan1
chr13	39605762	39605996	234	5	0.708	0.2137	0.4943	23.2325	Hyper	Intron	Setd4	.
chr13	39610042	39610131	89	4	0.017	0.5502	-0.5333	-20.2181	Hypo	Intron	Hlcs	.
chr13	39678832	39679023	191	32	0.5629	0.197	0.3658	269.577	Hyper	Intron	Erg	.
chr1	34001165	34001426	261	8	0.581	0.1119	0.4691	48.8387	Hyper	Intron	Brwd1	dystonin isoform 1 [Mus musculus]
chr13	40983795	40984329	534	4	0.7097	0.0128	0.6969	22.8564	Hyper	Intron	Dscam	mCG146153, partial [Mus musculus]
chr13	41058177	41058626	449	26	0.3829	0.052	0.3308	209.613	Hyper	Intron	Mx1	male germ cell-associated kinase, isoform CRA_b, partial [Mus musculus]
chr13	41414342	41414539	197	9	0.4469	0.0709	0.376	53.2633	Hyper	Intron	Tmprss2	neural precursor cell expressed, developmentally down-regulated gene 9, isoform CRA_c, partial [Mus musculus]
chr13	41784626	41784774	148	6	0.4149	0.0455	0.3694	24.1631	Hyper	Intron	Spag16	androgen-dependent TFPI-regulating protein isoform 1 [Mus musculus]
chr13	41901708	41903165	1457	5	0.3588	0.26	0.0988	7.9825	Hyper	Intron	Vwc2l	unnamed protein product [Mus musculus]
chr1	34204763	34204842	79	5	0.365	0.0236	0.3414	29.4927	Hyper	Intron	Qk	dystonin isoform 1 [Mus musculus]
chr1	34206930	34206996	66	4	0.3126	0.0337	0.279	25.8622	Hyper	Intron	Bard1	dystonin isoform 1 [Mus musculus]
chr1	34207075	34207260	185	7	0.3744	0.0595	0.3148	48.1664	Hyper	Intron	Pacrg	dystonin isoform 1 [Mus musculus]
chr13	42081209	42081300	91	5	0.3847	0.0335	0.3512	24.0741	Hyper	Intron	Park2	zinc finger protein 40 [Mus musculus]
chr13	42082795	42082889	94	4	0.7074	0.012	0.6954	25.7225	Hyper	Intron	Map3k4	zinc finger protein 40 [Mus musculus]
chr13	42112873	42112930	57	4	0.4029	0.0074	0.3955	21.1189	Hyper	Intron	Slc22a2	zinc finger protein 40 [Mus musculus]
chr13	42159029	42159087	58	5	0.3242	0.0429	0.2813	28.8254	Hyper	Exon	Igf2r	zinc finger protein 40 [Mus musculus]
chr13	43275209	43275689	480	18	0.5793	0.2135	0.3658	94.2465	Hyper	Intron	Airn	glucose-fructose oxidoreductase domain-containing protein 1 precursor [Mus musculus]
chr13	43544221	43544658	437	30	0.4573	0.0682	0.3891	279.695	Hyper	Intron	Smok2a	mCG19428 [Mus musculus]
chr13	43545595	43546675	1080	30	0.5095	0.0872	0.4223	245.302	Hyper	Intron	Wdr27	mCG19428 [Mus musculus]
chr13	44271401	44271503	102	9	0.4866	0.0087	0.4779	66.8112	Hyper	Intron	1600012H06Rik	mCG148434 [Mus musculus]
chr13	4500495	4500765	270	14	0.392	0.1064	0.2855	91.1396	Hyper	Intron	BC002059	aldo-keto reductase family 1, member C20 isoform 1 [Mus musculus]
chr13	4500820	4500877	57	4	0.3608	0.0659	0.2949	22.2844	Hyper	Intron	Vmn2r90	aldo-keto reductase family 1, member C20 isoform 1 [Mus musculus]
chr13	45297845	45298035	190	8	0.5618	0.0109	0.5509	51.2983	Hyper	Intron	Vmn2r-ps119	.
chr13	45329705	45329803	98	5	0.3134	0.0096	0.3038	30.6233	Hyper	Intron	Mreg	.
chr13	45408376	45408752	376	21	0.5207	0.0844	0.4363	189.722	Hyper	Exon	Zfp943	myosin regulatory light chain interacting protein, isoform CRA_b, partial [Mus musculus]
chr13	45409366	45409572	206	7	0.5499	0.1361	0.4139	34.4204	Hyper	Intron	D230017M19Rik	myosin regulatory light chain interacting protein, isoform CRA_b, partial [Mus musculus]
chr1	34549724	34549907	183	4	0.4423	0.0245	0.4178	18.5011	Hyper	Intron	Vmn2r117	serine protease 40 precursor [Mus musculus]
chr13	45580396	45580623	227	7	0.4948	0.0651	0.4297	32.7061	Hyper	Intron	Srrm2	ataxin 1, partial [Mus musculus]
chr13	45598448	45598627	179	10	0.4062	0.0572	0.349	63.1743	Hyper	Intron	Xrcc5	ataxin 1, partial [Mus musculus]
chr13	45715168	45715267	99	12	0.489	0.0562	0.4327	75.2969	Hyper	Intron	2020-03-04	ataxin 1, partial [Mus musculus]
chr13	45838293	45838500	207	6	0.5844	0.0543	0.5301	40.9793	Hyper	Intron	Lmf1	ataxin 1, partial [Mus musculus]
chr13	46649335	46649455	120	8	0.0165	0.5674	-0.5509	-62.7	Hypo	Exon	Tmem8	CAP, adenylate cyclase-associated protein, 2 (yeast), isoform CRA_b, partial [Mus musculus]
chr13	46766672	46766897	225	11	0.4823	0.0501	0.4323	86.9652	Hyper	Intron	Fam234a	kinesin-like protein KIF13A [Mus musculus]
chr13	46852731	46853207	476	11	0.6408	0.1108	0.53	82.4398	Hyper	Intron	Itpr3	kinesin-like protein KIF13A [Mus musculus]
chr13	47006863	47006995	132	5	0.342	0.0403	0.3017	29.0148	Hyper	Intron	Uhrf1bp1	Coronin-1C [Myotis brandtii]
chr13	47085616	47085683	67	5	0.4216	0.0081	0.4135	25.1331	Hyper	Exon	Taf11	protein DEK [Mus musculus]
chr13	47391111	47391254	143	5	0.5723	0.0593	0.5129	36.2352	Hyper	Intron	Anks1	.
chr13	4871085	4871190	105	7	0.0124	0.5578	-0.5454	-39.6914	Hypo	CGI	Ppard
chr13	48889845	48889937	92	8	0.3417	0.0067	0.335	47.2058	Hyper	Exon	Igfbp5	constitutive coactivator of PPAR-gamma-like protein 1 [Mus musculus]
chr13	49099572	49099723	151	8	0.5447	0.1675	0.3772	43.376	Hyper	Intron	Pnpla1	serine/threonine-protein kinase WNK2 isoform a [Mus musculus]
chr13	49349334	49349448	114	4	0.7054	0.0664	0.639	25.5512	Hyper	Intron	Cpne5	mKIAA0699 protein [Mus musculus]
chr13	49355089	49355373	284	11	0.4342	0.0716	0.3627	68.1542	Hyper	Intron	Gm28052	mKIAA0699 protein [Mus musculus]
chr13	49579786	49579914	128	7	0.4779	0.0086	0.4693	47.5342	Hyper	Intron	Gm28043	centromere protein P [Mus musculus]
chr13	49692172	49692245	73	4	0.4758	0.0106	0.4652	16.0213	Hyper	Intron	Zfand3	isoleucine--tRNA ligase, cytoplasmic [Mus musculus]
chr13	50385295	50386194	899	7	0.6274	0.0084	0.619	56.3214	Hyper	Intron	Dnah8	.
chr13	50435028	50435121	93	4	0.4434	0.0811	0.3623	28.0623	Hyper	Intron	Scaf8	.
chr13	50560961	50561016	55	4	0.0145	0.4184	-0.4039	-18.8627	Hypo	Promoter	Hsf2bp	uncharacterized protein LOC667693 [Mus musculus]
chr13	51455540	51455653	113	11	0.397	0.0548	0.3422	65.8442	Hyper	Intron	Rrp1b	src homology 2 domain-containing transforming protein C3 [Mus musculus]
chr13	51716820	51717114	294	5	0.6172	0.0898	0.5274	25.3659	Hyper	Intron	Brd4	semaphorin-4D precursor [Mus musculus]
chr13	51722394	51722670	276	4	0.5204	0.0644	0.456	20.6892	Hyper	Intron	Zfp101	semaphorin-4D precursor [Mus musculus]
chr13	52881926	52882088	162	5	0.0385	0.4211	-0.3827	-23.988	Hypo	Intron	Gm4134	methylglutaconyl-CoA hydratase, mitochondrial precursor [Mus musculus]
chr13	53371832	53372070	238	30	0.4428	0.0445	0.3983	318.896	Hyper	Intron	Tnxa	serine palmitoyltransferase, long chain base subunit 1, partial [Mus musculus]
chr13	53913467	53913677	210	8	0.4567	0.0535	0.4033	40.8081	Hyper	Exon	Tiam2	mCG145630, partial [Mus musculus]
chr13	53933216	53933298	82	5	0.0407	0.3626	-0.3219	-24.5289	Hypo	Intron	Lsm2	.
chr13	53968739	53968804	65	5	0.4965	0.1913	0.3053	27.5182	Hyper	Promoter	Abhd16a	.
chr13	53968857	53968971	114	10	0.4503	0.1575	0.2928	65.9293	Hyper	Promoter	Prrc2a	.
chr13	54463667	54463858	191	8	0.4547	0.0419	0.4128	55.9435	Hyper	Intron	Gm26901	THO complex subunit 3 [Mus musculus]
chr13	5454921	5455329	408	21	0.3973	0.0309	0.3664	182.029	Hyper	Exon	Sfta2	LINE [Rattus norvegicus]
chr13	5460652	5460785	133	13	0.3546	0.0361	0.3185	71.7135	Hyper	Intron	Gnl1	LINE [Rattus norvegicus]
chr13	54997766	54998111	345	22	0.3805	0.0241	0.3564	203.955	Hyper	Intron	Gm8810	netrin receptor UNC5A isoform 1 precursor [Mus musculus]
chr13	55671944	55672220	276	11	0.3942	0.0098	0.3844	83.6779	Hyper	Intron	6030407O03Rik	probable ATP-dependent RNA helicase DDX46 [Mus musculus]
chr13	55779072	55779149	77	12	0.3388	0.6469	-0.3081	-60.587	Hypo	Intron	Gm9577	RIKEN cDNA 4930451E10, partial [Mus musculus]
chr13	55789104	55789219	115	5	0.3656	0.0527	0.3129	32.6609	Hyper	Intron	Mep1a	cation channel, sperm associated 3, isoform CRA_b, partial [Mus musculus]
chr13	56119212	56119700	488	24	0.5291	0.1626	0.3665	166.566	Hyper	Intron	Pnkd	core histone macro-H2A.1 isoform 1 [Mus musculus]
chr13	56128324	56128673	349	24	0.5327	0.1186	0.4141	213.014	Hyper	Exon	Slc25a27	core histone macro-H2A.1 isoform 1 [Mus musculus]
chr13	56783604	56784006	402	26	0.6038	0.1322	0.4716	266.518	Hyper	Intron	Usp37	PREDICTED: short transient receptor potential channel 7 [Macaca mulatta]
chr13	58028522	58028574	52	4	0.4138	0.0296	0.3841	21.7132	Hyper	Intron	Runx2	kelch-like protein 3 [Mus musculus]
chr13	58191447	58191750	303	13	0.6195	0.1376	0.4819	108.179	Hyper	Intron	Supt3	ubiquilin-1 isoform 1 [Mus musculus]
chr13	58199488	58199731	243	6	0.6628	0.2126	0.4501	39.5091	Hyper	Intron	Hsp90ab1	ubiquilin-1 isoform 1 [Mus musculus]
chr13	58240108	58240193	85	4	0.4737	0.0263	0.4474	25.0421	Hyper	Intron	F630040K05Rik	mCG6891, isoform CRA_a, partial [Mus musculus]
chr13	58329168	58329222	54	5	0.0774	0.525	-0.4476	-25.2387	Hypo	Intron	Bcs1l	kinesin-like protein KIF27 [Mus musculus]
chr13	58583480	58583534	54	5	0.4214	0.0269	0.3945	28.6212	Hyper	Intron	Gm26904	solute carrier family 28 member 3 [Mus musculus]
chr13	58747635	58747702	67	6	0.4078	0.0358	0.372	28.1758	Hyper	Intron	Prph2	mCG145083, partial [Mus musculus]
chr13	58785787	58785938	151	7	0.3513	0.0045	0.3468	40.8838	Hyper	Intron	Ubr2	.
chr13	58830621	58830782	161	12	0.0354	0.3945	-0.3591	-74.6433	Hypo	Intron	Rftn1	BDNF/NT-3 growth factors receptor isoform a precursor [Mus musculus]
chr13	59763937	59764207	270	11	0.5151	0.1274	0.3878	54.6348	Hyper	Intron	Arid1b	PREDICTED: iron-sulfur cluster assembly 1 homolog, mitochondrial [Peromyscus maniculatus bairdii]
chr13	59805045	59805215	170	9	0.3146	0.0142	0.3005	51.0676	Hyper	Intron	Plcl2	zinc finger, CCHC domain containing 6, isoform CRA_b, partial [Mus musculus]
chr13	5988177	5988260	83	18	0.4381	0.0355	0.4027	122.835	Hyper	Intron	Tbc1d5	.
chr13	60096559	60096721	162	5	0.1398	0.486	-0.3462	-26.1631	Hypo	Intron	Satb1	mCG145641 [Mus musculus]
chr13	62028635	62028844	209	4	0.5004	0.0176	0.4827	27.2288	Hyper	Intron	Zdhhc14	Selenoprotein K [Cricetulus griseus]
chr13	62048741	62048962	221	4	0.5624	0.0943	0.4681	21.3104	Hyper	Intron	Adgre4	Selenoprotein K [Cricetulus griseus]
chr13	62092655	62092842	187	22	0.4292	0.0476	0.3815	178.394	Hyper	Intron	Shd	Selenoprotein K [Cricetulus griseus]
chr13	62156571	62156815	244	6	0.4647	0.0625	0.4022	24.8232	Hyper	Intron	Chaf1a	zinc finger protein 80 [Mus musculus]
chr13	62339709	62339879	170	4	0.4902	0.1511	0.3392	25.6137	Hyper	Intron	Ptprs	hypothetical protein [Plasmodium berghei strain ANKA] [Plasmodium berghei ANKA]
chr13	62491940	62493054	1114	9	0.473	0.0087	0.4642	58.1134	Hyper	Intron	Rfx2	PREDICTED: LOW QUALITY PROTEIN: uncharacterized protein LOC105245687 [Mus musculus]
chr13	62552096	62552279	183	12	0.406	0.0621	0.3439	70.6379	Hyper	Intron	Cntnap5c	PREDICTED: LOW QUALITY PROTEIN: uncharacterized protein LOC105245687 [Mus musculus]
chr13	62556595	62556834	239	14	0.4109	0.0525	0.3584	99.216	Hyper	Intron	Gm26622	PREDICTED: LOW QUALITY PROTEIN: uncharacterized protein LOC105245687 [Mus musculus]
chr13	62675818	62675959	141	7	0.4131	0.0547	0.3583	37.0252	Hyper	Intron	Tulp4	PREDICTED: LOW QUALITY PROTEIN: uncharacterized protein LOC105245687 [Mus musculus]
chr13	64197010	64197099	89	5	0.0765	0.5177	-0.4412	-21.9866	Hypo	Intron	Efna5	CDC14 cell division cycle 14 homolog B (S. cerevisiae), isoform CRA_d, partial [Mus musculus]
chr13	64624694	64624746	52	7	0.3728	0.0408	0.332	37.7547	Hyper	Exon	Fbxl17	PREDICTED: peptidyl-prolyl cis-trans isomerase A isoform X1 [Sus scrofa]
chr1	36540904	36541102	198	12	0.3851	0.0862	0.2989	80.9372	Hyper	Promoter	Man2a1	ankyrin repeat domain 23, isoform CRA_c, partial [Mus musculus]
chr13	65521111	65521387	276	16	0.3447	0.0192	0.3255	122.363	Hyper	Intron	Tmem232	PREDICTED: uncharacterized protein LOC73233 isoform X2 [Mus musculus]
chr13	65535200	65535460	260	15	0.3933	0.0145	0.3788	115.822	Hyper	Intron	Ppp4r1	PREDICTED: uncharacterized protein LOC73233 isoform X2 [Mus musculus]
chr13	6596810	6597039	229	11	0.3711	0.0076	0.3636	80.9846	Hyper	Intron	Tmem181c-ps	phosphofructokinase, platelet, isoform CRA_e, partial [Mus musculus]
chr1	36618427	36620422	1995	7	0.5137	0.0345	0.4792	38.099	Hyper	Intron	Mtcl1	protein FAM178B isoform A [Mus musculus]
chr1	36720363	36720493	130	11	0.1035	0.3809	-0.2775	-68.3759	Hypo	Intron	Ptprm	mCG17758, isoform CRA_b, partial [Mus musculus]
chr13	70240545	70240617	72	9	0.469	0.141	0.328	46.331	Hyper	Intron	Lama1	mCG62818 [Mus musculus]
chr13	70593500	70593560	60	10	0.4253	0.0993	0.326	69.8866	Hyper	Intron	Arhgap28	little elongation complex subunit 1 [Mus musculus]
chr13	70593611	70593763	152	7	0.3993	0.0934	0.3059	41.8525	Hyper	Intron	Gm2885	little elongation complex subunit 1 [Mus musculus]
chr13	7173061	7173315	254	20	0.3484	0.0455	0.3029	137.226	Hyper	Intron	L3mbtl4	LRRGT00001 [Rattus norvegicus]
chr1	37421054	37421279	225	6	0.4661	0.0468	0.4193	32.3056	Hyper	Intron	Rsph3b	PREDICTED: cytochrome c oxidase assembly factor 5 [Cricetulus griseus]
chr1	37518763	37518978	215	7	0.4478	0.0076	0.4402	48.1583	Hyper	Intron	Epb41l3	alpha-1,3-mannosyl-glycoprotein 4-beta-N-acetylglucosaminyltransferase A isoform 1 [Mus musculus]
chr13	75678269	75678542	273	17	0.4013	0.0625	0.3387	125.505	Hyper	CGI	Dlgap1
chr13	75883717	75883939	222	4	0.489	0.0559	0.4331	18.2078	Hyper	Intron	Gm26561	mKIAA0878 protein [Mus musculus]
chr13	76124871	76124956	85	5	0.0101	0.3473	-0.3372	-23.3165	Hypo	Exon	Clip4	tetratricopeptide repeat protein 37 [Mus musculus]
chr13	76143198	76143355	157	6	0.5248	0.0093	0.5156	33.7975	Hyper	Exon	Rps6ka2	tetratricopeptide repeat protein 37 [Mus musculus]
chr13	76680001	76680321	320	12	0.4935	0.1154	0.3781	60.0532	Hyper	Intron	Lclat1	PREDICTED: multiple C2 and transmembrane domain-containing protein 1 isoform X1 [Condylura cristata]
chr13	76994047	76994138	91	5	0.3896	0.0062	0.3833	35.0513	Hyper	Intron	Xdh	PREDICTED: multiple C2 and transmembrane domain-containing protein 1 isoform X1 [Condylura cristata]
chr13	77128228	77128359	131	4	0.3823	0.0032	0.3791	18.623	Hyper	Intron	Spast	PREDICTED: ankyrin repeat domain-containing protein 32 isoform X3 [Mus musculus]
chr13	77643235	77643338	103	12	0.5528	0.2733	0.2795	75.7451	Hyper	CGI	Birc6
chr13	77994851	77994956	105	4	0.7549	0.0551	0.6998	34.0601	Hyper	Intron	Strn	PREDICTED: protein FAM172A isoform X1 [Mus musculus]
chr13	78064370	78064517	147	6	0.384	0.0319	0.3521	28.0548	Hyper	Intron	Prkd3	PREDICTED: protein FAM172A isoform X1 [Mus musculus]
chr13	78120032	78120157	125	6	0.5397	0.0523	0.4874	27.4124	Hyper	Intron	Atl2	PREDICTED: protein FAM172A isoform X1 [Mus musculus]
chr1	38057533	38057686	153	7	0.3613	0.0094	0.3519	44.1961	Hyper	Intron	Sos1	PREDICTED: DNA repair protein REV1 isoform X2 [Mus musculus]
chr13	81074184	81074325	141	11	0.4018	0.0479	0.3539	69.0573	Hyper	Intron	Map4k3	mCG146316, partial [Mus musculus]
chr13	81086542	81086677	135	9	0.5762	0.2553	0.3209	52.3015	Hyper	Intron	Thumpd2	mCG146316, partial [Mus musculus]
chr13	81321335	81321449	114	4	0.3378	0.0091	0.3287	19.3636	Hyper	Intron	Cox7a2l	G-protein coupled receptor 98 precursor [Mus musculus]
chr13	81417673	81417760	87	7	0.4209	0.0135	0.4074	31.9313	Hyper	Intron	Kcng3	G-protein coupled receptor 98 precursor [Mus musculus]
chr13	81472971	81473116	145	4	0.3273	0.0091	0.3181	19.5211	Hyper	Exon	Mta3	G-protein coupled receptor 98 precursor [Mus musculus]
chr13	81581540	81581641	101	6	0.4262	0.0449	0.3813	25.4244	Hyper	Intron	Thada	G-protein coupled receptor 98 precursor [Mus musculus]
chr13	81598411	81598514	103	9	0.4115	0.098	0.3135	48.2223	Hyper	Intron	Farsb	G-protein coupled receptor 98 precursor [Mus musculus]
chr13	82113691	82113832	141	12	0.4385	0.0637	0.3748	76.3336	Hyper	Intron	Dync2li1	ORF2 [Mus musculus domesticus]
chr13	83687226	83687286	60	6	0.394	0.0864	0.3076	34.7289	Hyper	Exon	Lrpprc	NADH dehydrogenase [ubiquinone] 1 subunit C1, mitochondrial precursor [Mus musculus]
chr13	8414590	8414845	255	24	0.4778	0.0362	0.4416	244.028	Hyper	Intron	Camkmt	double-stranded RNA-specific editase B2 isoform 1 [Mus musculus]
chr1	38466621	38466697	76	4	0.0095	0.2875	-0.278	-31.6951	Hypo	Intron	Srbd1	PREDICTED: AF4/FMR2 family member 3 isoform X5 [Mus musculus]
chr13	8536036	8536100	64	6	0.4011	0.0118	0.3894	27.6192	Hyper	Intron	Prkce	double-stranded RNA-specific editase B2 isoform 1 [Mus musculus]
chr1	38537364	38537501	137	6	0.3318	0.0103	0.3214	35.3584	Hyper	Intron	Pde10a	PREDICTED: AF4/FMR2 family member 3 isoform X5 [Mus musculus]
chr1	38537641	38537905	264	4	0.3978	0.0177	0.3802	26.2174	Hyper	Intron	Rhoq	PREDICTED: AF4/FMR2 family member 3 isoform X5 [Mus musculus]
chr13	85404119	85404245	126	19	0.199	0.6429	-0.4439	-112.308	Hypo	CGI	Ttc7
chr1	38541650	38541897	247	5	0.4618	0.0068	0.455	28.5054	Hyper	Intron	Msh2	PREDICTED: AF4/FMR2 family member 3 isoform X5 [Mus musculus]
chr13	85605356	85605459	103	5	0.6602	0.0483	0.6119	25.9985	Hyper	CGI	Kcnk12
chr13	87979034	87980049	1015	7	0.3247	0.3934	-0.0687	-5.9091	Hypo	Exon	Nrxn1	ORF2 [Mus musculus domesticus]
chr13	89871644	89871710	66	5	0.4948	0.0123	0.4825	26.04	Hyper	Intron	Ap1s3	ORF2 [Mus musculus domesticus]
chr13	90443614	90443717	103	10	0.4097	0.0307	0.379	76.2499	Hyper	CGI	Cul3
chr13	91087074	91087223	149	7	0.3879	0.0095	0.3784	41.9145	Hyper	Intron	Gm37902	ubiquitin-like-conjugating enzyme ATG10 [Mus musculus]
chr13	91551895	91552083	188	5	0.5596	0.1663	0.3933	22.6765	Hyper	Intron	Usp14	PREDICTED: single-stranded DNA-binding protein 2-like isoform X1 [Mustela putorius furo]
chr13	91562995	91563205	210	7	0.5894	0.0974	0.4919	44.1416	Hyper	Intron	Rock1	PREDICTED: single-stranded DNA-binding protein 2-like isoform X1 [Mustela putorius furo]
chr13	91728735	91728893	158	15	0.3923	0.0475	0.3448	132.366	Hyper	Intron	Rbbp8	nucleic acid binding protein [Rattus norvegicus]
chr13	91801943	91802566	623	8	0.5499	0.1075	0.4424	36.7569	Hyper	Promoter	Cables1	Zinc finger, CCHC domain containing 9 [Mus musculus]
chr13	92294769	92295081	312	9	0.4672	0.0625	0.4047	54.5701	Hyper	Intron	Nyap2	DNA mismatch repair protein Msh3 isoform 1 [Mus musculus]
chr13	92367434	92368762	1328	10	0.347	0.0978	0.2491	31.2911	Hyper	Intron	Tmem241	dihydrofolate reductase [Mus musculus]
chr13	92617486	92617589	103	9	0.5256	0.1926	0.333	55.3455	Hyper	Intron	Ttc39c	serine incorporator 5 [Mus musculus]
chr13	92624903	92625024	121	17	0.262	0.5606	-0.2986	-95.0363	Hypo	Intron	Osbpl1a	serine incorporator 5 [Mus musculus]
chr13	92643448	92643696	248	8	0.4401	0.011	0.4291	63.0019	Hyper	Intron	Ss18	serine incorporator 5 [Mus musculus]
chr13	92703017	92703371	354	10	0.4147	0.0175	0.3973	65.6411	Hyper	Intron	Dsc2	serine incorporator 5 [Mus musculus]
chr13	93119962	93120138	176	8	0.5583	0.0382	0.5201	47.6294	Hyper	Intron	Garem1	cardiomyopathy-associated protein 5 [Mus musculus]
chr13	94392474	94392641	167	7	0.4397	0.0335	0.4063	46.7289	Hyper	Intron	Klhl14	AP-3 complex subunit beta-1 [Mus musculus]
chr13	94394725	94394943	218	5	0.0194	0.4207	-0.4012	-20.7545	Hypo	Exon	Nol4	AP-3 complex subunit beta-1 [Mus musculus]
chr13	95052602	95052682	80	6	0.401	0.0216	0.3794	36.9211	Hyper	Intron	Galnt1	RecName: Full=High affinity cAMP-specific and IBMX-insensitive 3',5'-cyclic phosphodiesterase 8B; Short=PDE8B; AltName: Full=Cell proliferation-inducing gene 22 protein
chr13	95065880	95065945	65	4	0.3596	0.0585	0.3012	31.3247	Hyper	Intron	Mocos	RecName: Full=High affinity cAMP-specific and IBMX-insensitive 3',5'-cyclic phosphodiesterase 8B; Short=PDE8B; AltName: Full=Cell proliferation-inducing gene 22 protein
chr13	95067417	95067472	55	4	0.4506	0.0065	0.4441	17.2793	Hyper	Intron	Fhod3	RecName: Full=High affinity cAMP-specific and IBMX-insensitive 3',5'-cyclic phosphodiesterase 8B; Short=PDE8B; AltName: Full=Cell proliferation-inducing gene 22 protein
chr13	95155679	95155763	84	5	0.3884	0.0316	0.3568	25.5823	Hyper	Intron	AW554918	RecName: Full=High affinity cAMP-specific and IBMX-insensitive 3',5'-cyclic phosphodiesterase 8B; Short=PDE8B; AltName: Full=Cell proliferation-inducing gene 22 protein
chr13	95170988	95171170	182	8	0.5024	0.0259	0.4765	51.6599	Hyper	Intron	Mff	RecName: Full=High affinity cAMP-specific and IBMX-insensitive 3',5'-cyclic phosphodiesterase 8B; Short=PDE8B; AltName: Full=Cell proliferation-inducing gene 22 protein
chr13	95377113	95377248	135	8	0.214	0.58	-0.3661	-37.7323	Hypo	Promoter	Pik3c3	angiogenic factor with G patch and FHA domains 1 [Mus musculus]
chr13	95648168	95648226	58	4	0.0145	0.7449	-0.7305	-32.6547	Hypo	Intron	Rit2	mCG114897, isoform CRA_a, partial [Mus musculus]
chr13	95670298	95670856	558	4	0.2804	0.0797	0.2007	5.9953	Hyper	Intron	Slc25a46	mCG114897, isoform CRA_a, partial [Mus musculus]
chr13	96510122	96510184	62	4	0.4828	0.0855	0.3973	24.333	Hyper	Intron	Sap130	DNA polymerase kappa [Mus musculus]
chr13	96855590	96855746	156	5	0.3548	0.0063	0.3485	28.5898	Hyper	Intron	Proc	PREDICTED: putative ankyrin repeat domain-containing protein 31 isoform X2 [Mus musculus]
chr13	97908800	97910113	1313	4	0.3769	0.1864	0.1905	12.2476	Hyper	Intron	Ercc3	PREDICTED: rho guanine nucleotide exchange factor 28 isoform X1 [Mus musculus]
chr13	97917693	97917808	115	5	0.4957	0.0041	0.4915	26.8479	Hyper	Intron	Wdr36	PREDICTED: rho guanine nucleotide exchange factor 28 isoform X1 [Mus musculus]
chr13	98251880	98251943	63	4	0.3901	0.0347	0.3554	25.1483	Hyper	Intron	Camk4	U3 small nucleolar RNA-associated protein 15 homolog [Mus musculus]
chr13	98726898	98727022	124	4	0.4531	0.1002	0.3528	20.4221	Hyper	Intron	Apc	F-BAR domain only protein 2 [Mus musculus]
chr13	9876716	9876814	98	5	0.5505	0.0688	0.4817	24.6487	Hyper	UTR3	Pkd2l2	muscarinic acetylcholine receptor M3 [Mus musculus]
chr13	99519166	99519254	88	7	0.5269	0.187	0.3399	35.7074	Hyper	Intron	4933408B17Rik	rCG44411 [Rattus norvegicus]
chr13	99520251	99520488	237	20	0.4038	0.1157	0.2882	138.074	Hyper	Exon	Cdc25c	rCG44411 [Rattus norvegicus]
chr1	40050680	40050907	227	8	0.5469	0.1261	0.4209	39.9792	Hyper	Promoter	Hspa9	.
chr1	40287865	40288037	172	4	0.5602	0.0099	0.5503	19.618	Hyper	Intron	Diaph1	interleukin-1 receptor type 1 isoform 1 precursor [Mus musculus]
chr14	10054570	10054853	283	6	0.5249	0.0457	0.4792	32.5627	Hyper	Intron	1700086O06Rik	bis(5'-adenosyl)-triphosphatase isoform 1 [Mus musculus]
chr14	10111435	10112124	689	6	0.69	0.1334	0.5566	48.659	Hyper	Intron	Arhgap26	bis(5'-adenosyl)-triphosphatase isoform 1 [Mus musculus]
chr14	10169407	10169513	106	7	0.0186	0.3616	-0.343	-34.6469	Hypo	Intron	Nr3c1	bis(5'-adenosyl)-triphosphatase isoform 1 [Mus musculus]
chr14	101919869	101920047	178	8	0.4613	0.0853	0.376	45.6407	Hyper	Exon	Kctd16	mKIAA0858 protein [Mus musculus]
chr14	10263171	10263267	96	4	0.5674	0.0075	0.5599	24.3451	Hyper	Intron	Pid1	bis(5'-adenosyl)-triphosphatase isoform 1 [Mus musculus]
chr14	103177051	103181940	4889	9	0.5913	0.2077	0.3837	39.4772	Hyper	Intron	Lars	E3 ubiquitin-protein ligase MYCBP2 [Mus musculus]
chr14	103193337	103194622	1285	6	0.3538	0.2763	0.0774	20.2668	Hyper	Promoter	Rbm27	E3 ubiquitin-protein ligase MYCBP2 [Mus musculus]
chr14	103215322	103215583	261	11	0.3671	0.0558	0.3113	62.2826	Hyper	Exon	Tcerg1	E3 ubiquitin-protein ligase MYCBP2 [Mus musculus]
chr14	103611999	103612087	88	5	0.7206	0.0479	0.6727	37.1434	Hyper	Intron	Stk32a	sciellin [Mus musculus]
chr14	10362628	10362741	113	6	0.5022	0.0858	0.4164	30.1127	Hyper	Intron	Myot	bis(5'-adenosyl)-triphosphatase isoform 1 [Mus musculus]
chr14	105117591	105117656	65	4	0.391	0.0033	0.3877	17.5395	Hyper	Intron	Mcc	RecName: Full=RNA-binding protein 26; AltName: Full=Protein expressed in male leptotene and zygotene spermatocytes 393; Short=MLZ-393; AltName: Full=RNA-binding motif protein 26
chr14	105153422	105155010	1588	23	0.5399	0.0387	0.5012	185.856	Hyper	Exon	Kcnn2	RecName: Full=RNA-binding protein 26; AltName: Full=Protein expressed in male leptotene and zygotene spermatocytes 393; Short=MLZ-393; AltName: Full=RNA-binding motif protein 26
chr14	105290623	105290749	126	8	0.45	0.0043	0.4457	58.0315	Hyper	Intron	A330093E20Rik	NEDD4 family-interacting protein 2 [Mus musculus]
chr14	107165653	107165774	121	7	0.3844	0.1092	0.2752	58.4775	Hyper	CGI	Pggt1b
chr14	107165955	107166112	157	15	0.3891	0.0998	0.2893	87.0857	Hyper	CGI	Fem1c
chr14	113678490	113678685	195	28	0.4529	0.0408	0.4121	267.632	Hyper	CGI	Tmed7
chr14	114209519	114209984	465	25	0.4483	0.0113	0.4371	204.798	Hyper	CGI	Dner
chr14	115367852	115367922	70	4	0.4829	0.0064	0.4765	22.184	Hyper	Intron	Trip12	PREDICTED: glypican-5 isoform X2 [Mus musculus]
chr14	115409857	115409963	106	4	0.6453	0.0708	0.5745	19.3256	Hyper	Intron	Gm10556	PREDICTED: glypican-5 isoform X2 [Mus musculus]
chr14	115476793	115476964	171	6	0.5382	0.0471	0.4911	33.15	Hyper	Intron	Dtwd2	PREDICTED: glypican-5 isoform X2 [Mus musculus]
chr14	115724331	115724496	165	7	0.5107	0.0671	0.4436	30.8643	Hyper	Intron	Dmxl1	PREDICTED: glypican-5 isoform X2 [Mus musculus]
chr14	117286008	117286100	92	6	0.5141	0.068	0.4462	21.2372	Hyper	Intron	C130026I21Rik	glypican 6, isoform CRA_b, partial [Mus musculus]
chr14	117547322	117547489	167	12	0.4596	0.1504	0.3093	100.745	Hyper	Intron	Tnfaip8	glypican 6, isoform CRA_b, partial [Mus musculus]
chr14	118112976	118113066	90	8	0.4276	0.1012	0.3263	44.65	Hyper	Intron	Svil	TDP-glucose 4,6-dehydratase, isoform CRA_a [Mus musculus]
chr14	118124358	118124837	479	9	0.5198	0.0431	0.4767	52.8069	Hyper	Intron	Zfp438	TDP-glucose 4,6-dehydratase, isoform CRA_d, partial [Mus musculus]
chr14	118126791	118126926	135	11	0.4416	0.1074	0.3342	63.7848	Hyper	Intron	Csnk1g3	TDP-glucose 4,6-dehydratase, isoform CRA_d, partial [Mus musculus]
chr14	118540885	118541023	138	6	0.4859	0.0507	0.4352	26.4852	Hyper	Intron	Phax	multidrug resistance-associated protein 4 isoform 1 [Mus musculus]
chr14	118901445	118901511	66	5	0.5361	0.1852	0.3509	27.1239	Hyper	Intron	2020-03-03	zinc finger protein DZIP1 [Mus musculus]
chr14	119111336	119111619	283	7	0.4784	0.0342	0.4442	39.532	Hyper	Intron	Sp100	.
chr14	119486318	119486448	130	4	0.0564	0.6634	-0.607	-22.8201	Hypo	Intron	4930511M06Rik	heparan-sulfate 6-O-sulfotransferase 3 precursor [Mus musculus]
chr14	119584939	119585010	71	4	0.6003	0.0552	0.5451	22.3713	Hyper	Intron	Dctn4	heparan-sulfate 6-O-sulfotransferase 3 precursor [Mus musculus]
chr14	119632067	119632407	340	14	0.4428	0.0239	0.4188	104.498	Hyper	Intron	Ndst1	heparan-sulfate 6-O-sulfotransferase 3 precursor [Mus musculus]
chr14	121090707	121090863	156	5	0.445	0.0387	0.4063	28.476	Hyper	Intron	Cd74	FERM, RhoGEF and pleckstrin domain-containing protein 1 [Mus musculus]
chr14	121281848	121282071	223	9	0.4481	0.0877	0.3605	50.8906	Hyper	Intron	Pde6a	FERM, RhoGEF and pleckstrin domain-containing protein 1 [Mus musculus]
chr14	121282918	121283132	214	13	0.4284	0.0978	0.3306	80.6989	Hyper	Exon	Grpel2	FERM, RhoGEF and pleckstrin domain-containing protein 1 [Mus musculus]
chr14	121460620	121460729	109	6	0.5268	0.0845	0.4422	35.5973	Hyper	Exon	Sh3tc2	solute carrier family 15 member 1 [Mus musculus]
chr14	121627785	121627922	137	12	0.0136	0.5128	-0.4992	-96.2164	Hypo	Intron	Armc9	dedicator of cytokinesis protein 9 isoform 1 [Mus musculus]
chr14	121631539	121632501	962	17	0.6208	0.1504	0.4705	105.914	Hyper	Intron	Htr4	dedicator of cytokinesis protein 9 isoform 1 [Mus musculus]
chr14	121670251	121670402	151	6	0.5578	0.0087	0.5491	49.1303	Hyper	Intron	Fbxo38	dedicator of cytokinesis protein 9 isoform 1 [Mus musculus]
chr14	122010219	122010460	241	5	0.3638	0.0279	0.3359	27.4678	Hyper	Intron	Gm16341	ubiquitin-associated domain-containing protein 2 precursor [Mus musculus]
chr14	122122655	122122940	285	7	0.5956	0.0373	0.5583	40.6971	Hyper	Intron	Piezo2	transmembrane 9 superfamily member 2 precursor [Mus musculus]
chr14	122212005	122212242	237	9	0.5073	0.0226	0.4847	84.0975	Hyper	Intron	Wdr7	citrate lyase subunit beta-like protein, mitochondrial precursor [Mus musculus]
chr14	122320557	122320699	142	4	0.3596	0.01	0.3496	23.4064	Hyper	Intron	Epc1	citrate lyase subunit beta-like protein, mitochondrial precursor [Mus musculus]
chr14	122344759	122344845	86	10	0.5156	0.0726	0.4429	60.5822	Hyper	Intron	Sntg1	citrate lyase subunit beta-like protein, mitochondrial precursor [Mus musculus]
chr14	122436881	122436988	107	7	0.3994	0.0708	0.3287	39.8522	Hyper	Exon	Nedd4l	hypothetical protein 6530402A20, partial [Mus musculus]
chr14	122564192	122564292	100	4	0.5844	0.0123	0.5721	26.5907	Hyper	Intron	Zfp532	propionyl-CoA carboxylase alpha chain, mitochondrial precursor [Mus musculus]
chr14	122925265	122925337	72	6	0.4891	0.0102	0.4789	30.809	Hyper	Intron	Oacyl	mCG145859, partial [Mus musculus]
chr14	123323793	123323876	83	11	0.4127	0.0122	0.4004	71.0725	Hyper	Exon	Lman1	PREDICTED: sodium leak channel non-selective protein isoform X4 [Mus musculus]
chr14	123376591	123376700	109	5	0.6908	0.007	0.6839	36.527	Hyper	Intron	Ccbe1	PREDICTED: sodium leak channel non-selective protein isoform X4 [Mus musculus]
chr14	123575546	123575634	88	5	0.6684	0.0112	0.6572	34.9657	Hyper	Intron	B430212C06Rik	PREDICTED: sodium leak channel non-selective protein isoform X4 [Mus musculus]
chr14	12616502	12616576	74	7	0.3647	0.0398	0.3249	41.0728	Hyper	Intron	Spire1	calcium-dependent secretion activator 1 isoform 1 [Mus musculus]
chr1	4132189	4132478	289	12	0.5693	0.0148	0.5545	113.462	Hyper	Intron	Rnmt	PREDICTED: oxygen-regulated protein 1 isoform X1 [Mus musculus]
chr14	13586392	13586538	146	6	0.5853	0.0073	0.578	43.4036	Hyper	Intron	Dis3l2	synaptoporin isoform 1 [Mus musculus]
chr14	14114168	14114286	118	6	0.3692	0.0097	0.3596	29.3302	Hyper	Exon	Dcc	PREDICTED: 26S proteasome non-ATPase regulatory subunit 6 [Balaenoptera acutorostrata scammoni]
chr14	14996898	14996966	68	5	0.4425	0.0593	0.3832	21.5727	Hyper	Intron	Smad4	serine/threonine-protein kinase Nek10 [Mus musculus]
chr14	15724945	15726208	1263	5	0.4185	0.0158	0.4027	24.0672	Hyper	Intron	Mpp7	Rho GTPase-activating protein 1 [Myotis davidii]
chr14	15808331	15808417	86	4	0.5346	0.0084	0.5262	24.886	Hyper	Intron	Myo5b	Rho GTPase-activating protein 1 [Myotis davidii]
chr14	15818472	15818653	181	26	0.3182	0.0454	0.2728	191.68	Hyper	Intron	Acaa2	Rho GTPase-activating protein 1 [Myotis davidii]
chr14	15910719	15910962	243	4	0.4743	0.0143	0.46	27.0245	Hyper	Intron	Dym	Rho GTPase-activating protein 1 [Myotis davidii]
chr14	15911333	15911773	440	28	0.3837	0.0706	0.3132	227.122	Hyper	Promoter	Ctif	Rho GTPase-activating protein 1 [Myotis davidii]
chr14	16013753	16013824	71	4	0.4753	0.0116	0.4637	15.2977	Hyper	Intron	Zbtb7c	mCG147699 [Mus musculus]
chr14	16305579	16308617	3038	19	0.4064	0.0349	0.3715	105.016	Hyper	Intron	Loxhd1	peptide-N(4)-(N-acetyl-beta-glucosaminyl)asparagine amidase [Mus musculus]
chr14	16405241	16405473	232	4	0.4918	0.0086	0.4832	25.619	Hyper	Intron	Atg16l1	DNA topoisomerase 2-beta [Mus musculus]
chr14	18224159	18224662	503	4	0.0525	0.6081	-0.5556	-31.8752	Hypo	Intron	Sag	nuclear receptor subfamily 1, group D, member 2, isoform CRA_a, partial [Mus musculus]
chr14	18229764	18230051	287	14	0.4831	0.1662	0.3169	79.7929	Hyper	Intron	Ctdp1	nuclear receptor subfamily 1, group D, member 2, isoform CRA_a, partial [Mus musculus]
chr14	19062718	19062797	79	4	0.4393	0.0511	0.3882	14.4594	Hyper	Promoter	Atp9b	mCG16526, isoform CRA_f [Mus musculus]
chr14	20418688	20420855	2167	10	0.3897	0.0223	0.3674	54.458	Hyper	Intron	Zfp516	tetratricopeptide repeat protein 18 isoform 3 [Mus musculus]
chr14	20559817	20559895	78	4	0.4922	0.0091	0.4831	18.4344	Hyper	Intron	Trpm8	mCG145865, partial [Mus musculus]
chr14	20678145	20678198	53	5	0.4199	0.0064	0.4136	27.5145	Hyper	Intron	Zfp407	Sec24 related gene family, member C (S. cerevisiae) [Mus musculus]
chr14	21361964	21362057	93	10	0.0518	0.3464	-0.2946	-63.6716	Hypo	Intron	Cndp1	PREDICTED: adenosine kinase isoform X1 [Rattus norvegicus]
chr14	21365576	21365806	230	22	0.5338	0.1726	0.3613	182.978	Hyper	Intron	Socs6	PREDICTED: adenosine kinase isoform X1 [Rattus norvegicus]
chr14	21384556	21385435	879	11	0.4372	0.0108	0.4264	84.9692	Hyper	Intron	Dok6	PREDICTED: adenosine kinase isoform X1 [Rattus norvegicus]
chr14	21385508	21385592	84	4	0.4538	0.064	0.3899	20.6185	Hyper	Intron	Tmx3	PREDICTED: adenosine kinase isoform X1 [Rattus norvegicus]
chr14	21639477	21639563	86	5	0.7311	0.0501	0.681	34.7675	Hyper	Intron	C030007H22Rik	PREDICTED: histone acetyltransferase KAT6B isoform X3 [Mus musculus]
chr14	21669006	21669085	79	5	0.3828	0.1019	0.2809	31.2873	Hyper	Intron	Agap1	PREDICTED: histone acetyltransferase KAT6B isoform X3 [Mus musculus]
chr14	22458034	22458215	181	6	0.0158	0.5791	-0.5633	-43.9898	Hypo	Intron	Iqca	leucine-rich repeat-containing protein C10orf11 homolog [Mus musculus]
chr14	22679603	22679706	103	7	0.4089	0.0523	0.3566	38.8099	Hyper	Intron	Fads3	leucine-rich repeat-containing protein C10orf11 homolog [Mus musculus]
chr1	42301063	42301125	62	4	0.5921	0.0509	0.5412	20.0572	Hyper	Intron	Lrrfip1	.
chr14	23330299	23330438	139	6	0.6941	0.0979	0.5963	43.012	Hyper	Intron	Sdhaf2	PREDICTED: calcium-activated potassium channel subunit alpha-1 isoform X11 [Mus musculus]
chr14	23436088	23436175	87	4	0.0149	0.4556	-0.4407	-18.0198	Hypo	Intron	Vwce	PREDICTED: calcium-activated potassium channel subunit alpha-1 isoform X11 [Mus musculus]
chr14	23540766	23541268	502	6	0.5062	0.0204	0.4858	39.8172	Hyper	Intron	A330040F15Rik	PREDICTED: calcium-activated potassium channel subunit alpha-1 isoform X11 [Mus musculus]
chr14	23600193	23600280	87	6	0.0138	0.3921	-0.3783	-24.073	Hypo	Intron	Ube2f	PREDICTED: calcium-activated potassium channel subunit alpha-1 isoform X11 [Mus musculus]
chr14	24205724	24205864	140	4	0.0052	0.4663	-0.4611	-22.5848	Hypo	Intron	Olfr1459	disks large homolog 5 isoform 1 [Mus musculus]
chr14	24734514	24734724	210	5	0.4354	0.0301	0.4053	28.6113	Hyper	Intron	Gm26993	mCG1027486, isoform CRA_b, partial [Mus musculus]
chr1	42493874	42493994	120	8	0.4088	0.0053	0.4035	49.6484	Hyper	Intron	Tle4	.
chr14	25286273	25286494	221	9	0.5059	0.1622	0.3437	44.8143	Hyper	Intron	Cep78	unnamed protein product [Mus musculus]
chr14	25347369	25347529	160	5	0.3995	0.0402	0.3592	28.4326	Hyper	Intron	Gna14	unnamed protein product [Mus musculus]
chr14	25544203	25544351	148	9	0.4358	0.114	0.3219	53.9007	Hyper	Intron	1500015L24Rik	retinoic acid induced 17, isoform CRA_a, partial [Mus musculus]
chr14	25584606	25584658	52	5	0.5941	0.1029	0.4912	29.6324	Hyper	Intron	Tmc1	retinoic acid induced 17, isoform CRA_a, partial [Mus musculus]
chr1	4256168	4256251	83	5	0.3618	0.0059	0.3559	30.8838	Hyper	Intron	Tmem2	PREDICTED: oxygen-regulated protein 1 isoform X1 [Mus musculus]
chr14	26316817	26316953	136	5	0.344	0.0033	0.3406	26.7497	Hyper	Exon	Trpm3	PREDICTED: uncharacterized protein LOC104333448 [Opisthocomus hoazin]
chr14	27264745	27264953	208	7	0.4014	0.022	0.3794	38.6902	Hyper	Intron	Tjp2	Rho guanine nucleotide exchange factor (GEF) 3, partial [Mus musculus]
chr14	27265522	27265622	100	8	0.3913	0.0107	0.3807	45.2366	Hyper	Exon	Cbwd1	Rho guanine nucleotide exchange factor (GEF) 3, partial [Mus musculus]
chr14	27690143	27690340	197	21	0.0254	0.3668	-0.3414	-137.477	Hypo	Intron	Dock8	PREDICTED: ERC protein 2 isoform X8 [Mus musculus]
chr14	27735850	27735964	114	4	0.0081	0.463	-0.4549	-23.0454	Hypo	Intron	Smarca2	PREDICTED: ERC protein 2 isoform X8 [Mus musculus]
chr14	28969749	28969874	125	4	0.4187	0.022	0.3966	17.4246	Hyper	Intron	4931403E22Rik	voltage-dependent calcium channel subunit alpha-2/delta-3 precursor [Mus musculus]
chr14	29383247	29383322	75	4	0.5492	0.0455	0.5036	16.8519	Hyper	Intron	Glis3	voltage-dependent calcium channel subunit alpha-2/delta-3 precursor [Mus musculus]
chr14	29584844	29584916	72	4	0.5329	0.0678	0.4651	15.4426	Hyper	Intron	4430402I18Rik	voltage-dependent calcium channel subunit alpha-2/delta-3 precursor [Mus musculus]
chr14	29623079	29623134	55	4	0.4322	0.0224	0.4098	26.4974	Hyper	Intron	A930007I19Rik	voltage-dependent calcium channel subunit alpha-2/delta-3 precursor [Mus musculus]
chr14	29761630	29761854	224	24	0.2214	0.5385	-0.3171	-134.296	Hypo	CGI	Ric1
chr14	30052691	30053011	320	4	0.4028	0.009	0.3938	30.7754	Hyper	Intron	Uhrf2	voltage-dependent L-type calcium channel subunit alpha-1D isoform 3 [Mus musculus]
chr14	30166475	30166617	142	4	0.4081	0.0365	0.3716	29.2338	Hyper	Intron	Mbl2	voltage-dependent L-type calcium channel subunit alpha-1D isoform 3 [Mus musculus]
chr14	30221492	30221571	79	4	0.4838	0.0079	0.4759	17.9295	Hyper	Intron	Prkg1	voltage-dependent L-type calcium channel subunit alpha-1D isoform 3 [Mus musculus]
chr14	30246120	30246180	60	4	0.1527	0.4697	-0.317	-22.9105	Hypo	Intron	1700030N03Rik	voltage-dependent L-type calcium channel subunit alpha-1D isoform 3 [Mus musculus]
chr14	30248318	30248446	128	6	0.5048	0.1703	0.3345	35.1928	Hyper	Intron	Asah2	voltage-dependent L-type calcium channel subunit alpha-1D isoform 3 [Mus musculus]
chr14	30303454	30303545	91	5	0.5202	0.0714	0.4488	23.2887	Hyper	Intron	Sgms1	voltage-dependent L-type calcium channel subunit alpha-1D isoform 3 [Mus musculus]
chr14	30723975	30724120	145	4	0.368	0.0075	0.3604	17.9351	Hyper	Intron	Sned1	scm-like with four MBT domains protein 1 [Mus musculus]
chr14	30804985	30805059	74	6	0.3164	0.0216	0.2948	37.3201	Hyper	Intron	Gm28535	scm-like with four MBT domains protein 1 [Mus musculus]
chr14	33546362	33546480	118	6	0.3732	0.009	0.3642	26.9152	Hyper	Intron	Rnls	PREDICTED: FERM and PDZ domain-containing protein 2 isoform X2 [Mus musculus]
chr14	33553962	33554031	69	4	0.6267	0.008	0.6187	24.9322	Hyper	Intron	Lipo3	PREDICTED: FERM and PDZ domain-containing protein 2 isoform X2 [Mus musculus]
chr1	43513238	43513425	187	21	0.4044	0.0841	0.3203	149.044	Hyper	Intron	Htr7	cytoplasmic protein NCK2 [Mus musculus]
chr14	35266310	35266513	203	8	0.3884	0.0329	0.3555	38.8554	Hyper	Intron	Lrp5	glutamate receptor ionotropic, delta-1 precursor [Mus musculus]
chr14	35307649	35307858	209	5	0.5134	0.0826	0.4308	25.3797	Hyper	Intron	Farp2	glutamate receptor ionotropic, delta-1 precursor [Mus musculus]
chr14	36935444	36935622	178	5	0.6972	0.1277	0.5695	27.4881	Hyper	Intron	Pcgf5	PREDICTED: serine-rich coiled-coil domain-containing protein 2 isoform X1 [Mus musculus]
chr1	43777556	43777777	221	6	0.5886	0.1739	0.4148	21.2736	Hyper	Intron	Hectd2	RecName: Full=UDP-glucuronic acid decarboxylase 1; AltName: Full=UDP-glucuronate decarboxylase 1; Short=UGD; Short=UXS-1
chr14	38455112	38455402	290	18	0.5536	0.086	0.4676	118.352	Hyper	Intron	Kif11	pro-neuregulin-3, membrane-bound isoform isoform 1 [Mus musculus]
chr14	38702674	38702775	101	4	0.634	0.0393	0.5947	22.9719	Hyper	Intron	Fra10ac1	pro-neuregulin-3, membrane-bound isoform isoform 1 [Mus musculus]
chr14	39072554	39072627	73	4	0.5934	0.0091	0.5843	20.5121	Hyper	Intron	Plce1	pro-neuregulin-3, membrane-bound isoform isoform 1 [Mus musculus]
chr14	39078235	39078298	63	6	0.6508	0.0092	0.6416	53.8965	Hyper	Intron	Noc3l	pro-neuregulin-3, membrane-bound isoform isoform 1 [Mus musculus]
chr14	42309135	42309313	178	16	0.0163	0.4347	-0.4184	-110.765	Hypo	Promoter	Tbc1d12	PREDICTED: uncharacterized protein Gm7995 [Mus musculus]
chr1	44391810	44392002	192	7	0.0246	0.4468	-0.4222	-46.7536	Hypo	Promoter	Hells	PREDICTED: endogenous retrovirus group K member 25 Pol protein-like [Sus scrofa]
chr14	4432428	4432491	63	4	0.0159	0.4263	-0.4103	-16.8029	Hypo	Intron	Cyp2c53-ps	alpha6-takusan [Mus musculus]
chr14	45170874	45171817	943	6	0.3644	0.0087	0.3557	30.4434	Hyper	Promoter	Cyp2c68	mKIAA1344 protein [Mus musculus]
chr14	45292317	45292412	95	4	0.6126	0.0039	0.6087	40.6915	Hyper	Intron	Sorbs1	ERO1-like protein alpha precursor [Mus musculus]
chr14	45458953	45459030	77	7	0.0129	0.3293	-0.3164	-40.8326	Hypo	UTR3	Aldh18a1	fermitin family homolog 2 [Mus musculus]
chr14	47689815	47689903	88	10	0.0856	0.4399	-0.3544	-48.4087	Hypo	Intron	Cc2d2b	kinectin isoform 1 [Mus musculus]
chr14	47717229	47717315	86	5	0.4367	0.0076	0.4291	32.5191	Hyper	Intron	Ccnj	kinectin isoform 1 [Mus musculus]
chr14	48499934	48500952	1018	6	0.5602	0.149	0.4112	33.4625	Hyper	Intron	Tll2	unnamed protein product [Mus musculus]
chr14	48503930	48504026	96	9	0.465	0.1299	0.3351	52.9721	Hyper	Intron	Tm9sf3	unnamed protein product [Mus musculus]
chr14	49574339	49574492	153	5	0.4429	0.0066	0.4363	23.6724	Hyper	Promoter	Gm340	.
chr14	54350784	54350937	153	7	0.3664	0.0551	0.3113	44.8696	Hyper	Exon	Slit1	unnamed protein product [Mus musculus]
chr14	54469681	54469774	93	4	0.5084	0.007	0.5014	25.3192	Hyper	Exon	Mms19	Low-density lipoprotein receptor-related protein 10 [Mus musculus]
chr14	54545211	54545400	189	5	0.6252	0.1783	0.447	29.5172	Hyper	Intron	R3hcc1l	HAUS augmin-like complex subunit 4 [Mus musculus]
chr14	56565029	56565337	308	5	0.5818	0.1412	0.4407	31.752	Hyper	Exon	Grk2	centromere protein J [Mus musculus]
chr14	56565427	56565759	332	12	0.6078	0.2975	0.3103	53.2696	Hyper	Intron	Abcc2	centromere protein J [Mus musculus]
chr14	56722107	56722312	205	8	0.4715	0.0081	0.4634	47.3423	Hyper	UTR3	Pax2	paraspeckle component 1 [Mus musculus]
chr14	56736006	56736085	79	4	0.5036	0.0061	0.4975	18.2449	Hyper	Intron	Slf2	paraspeckle component 1 [Mus musculus]
chr14	56737775	56737891	116	4	0.5933	0.0503	0.543	20.415	Hyper	Intron	Fbxw4	paraspeckle component 1 [Mus musculus]
chr14	57955567	57955848	281	13	0.565	0.0623	0.5027	121.569	Hyper	Promoter	Npm3	calcium uptake protein 2, mitochondrial [Mus musculus]
chr14	62705409	62705603	194	5	0.5014	0.0675	0.434	22.595	Hyper	Intron	9130011E15Rik	integrator complex subunit 6 [Mus musculus]
chr1	46290738	46290950	212	10	0.4965	0.0303	0.4662	69.4938	Hyper	Exon	Pcx	dynein, axonemal, heavy chain 7B [Mus musculus]
chr14	62942544	62942658	114	4	0.4808	0.0271	0.4537	20.54	Hyper	Intron	Gbf1	PREDICTED: WD repeat and FYVE domain-containing protein 2 [Papio anubis]
chr14	62943956	62944130	174	11	0.4655	0.0264	0.4391	94.8505	Hyper	Intron	Sufu	PREDICTED: WD repeat and FYVE domain-containing protein 2 [Papio anubis]
chr14	63639858	63641127	1269	9	0.3659	0.1651	0.2007	14.2441	Hyper	Intron	As3mt	XK-related protein 6 [Rattus norvegicus]
chr14	63641200	63641364	164	8	0.4663	0.0974	0.3688	35.1958	Hyper	Intron	Nt5c2	XK-related protein 6 [Rattus norvegicus]
chr14	64302197	64302275	78	5	0.4615	0.0972	0.3642	20.6783	Hyper	Intron	Gm23140	mitochondrial peptide methionine sulfoxide reductase isoform 1 [Mus musculus]
chr14	64743768	64743853	85	8	0.53	0.0978	0.4321	36.249	Hyper	Intron	Stn1	PREDICTED: kinesin-like protein KIF13B isoform X1 [Mus musculus]
chr14	64898228	64899053	825	9	0.4044	0.006	0.3984	49.7853	Hyper	Intron	Slk	PREDICTED: homeobox-containing protein 1 isoform X1 [Mus musculus]
chr14	64972653	64972728	75	4	0.4464	0.0408	0.4056	18.3478	Hyper	Intron	Sfr1	DNA segment, Chr 14, ERATO Doi 231, expressed, isoform CRA_b, partial [Mus musculus]
chr14	65177171	65177344	173	9	0.4082	0.0945	0.3136	46.5442	Hyper	Intron	Cfap58	mCG1037590, isoform CRA_a, partial [Mus musculus]
chr1	46519178	46519254	76	4	0.5921	0.0776	0.5145	18.9601	Hyper	Exon	Actn3	dynein, axonemal, heavy chain 7C [Mus musculus]
chr14	65301367	65301455	88	4	0.3704	0.0313	0.3391	24.909	Hyper	Intron	Sorcs3	F-box only protein 16 [Mus musculus]
chr14	65313450	65313563	113	4	0.3452	0.0226	0.3226	29.1298	Hyper	Intron	Sorcs1	F-box only protein 16 [Mus musculus]
chr14	65632417	65634047	1630	5	0.5336	0.0642	0.4695	28.5999	Hyper	Intron	Brms1	nuclear GTPase SLIP-GC [Mus musculus]
chr14	65638196	65639465	1269	5	0.4361	0.3754	0.0608	5.2675	Hyper	Intron	Rin1	nuclear GTPase SLIP-GC [Mus musculus]
chr1	46707521	46707652	131	6	0.5714	0.2022	0.3692	36.2884	Hyper	Intron	Rbm20	dynein, axonemal, heavy chain 7C [Mus musculus]
chr14	68641926	68642171	245	15	0.547	0.0973	0.4497	116.384	Hyper	Exon	Ctsw	disintegrin and metalloproteinase domain-containing protein 28 isoform 1 preproprotein [Mus musculus]
chr1	46979219	46979892	673	16	0.3873	0.1718	0.2155	109.201	Hyper	CGI	Snx32
chr14	69800582	69800874	292	12	0.4531	0.0232	0.4299	111.893	Hyper	Intron	Gpam	PREDICTED: rho-related BTB domain-containing protein 2 isoform X1 [Mus musculus]
chr14	70567150	70567211	61	4	0.4418	0.0349	0.407	24.1537	Hyper	Exon	Vti1a	lysine-specific demethylase hairless [Mus musculus]
chr1	47065630	47065931	301	16	0.4757	0.1553	0.3205	74.4091	Hyper	Promoter	Tcf7l2	Casitas B-lineage lymphoma, isoform CRA_b, partial [Mus musculus]
chr14	70754102	70754162	60	4	0.5019	0.0631	0.4388	20.282	Hyper	Intron	Tdrd1	PREDICTED: LOW QUALITY PROTEIN: exportin-7 [Callithrix jacchus]
chr14	71244875	71244929	54	7	0.5238	0.1599	0.3639	37.8271	Hyper	CGI	Vwa2
chr14	71791966	71792055	89	15	0.4116	0.0187	0.3929	108.83	Hyper	CGI	Afap1l2
chr14	72701331	72701478	147	5	0.4287	0.0303	0.3983	25.8417	Hyper	Intron	B230217O12Rik	fibronectin type III domain containing 3a, isoform CRA_a, partial [Mus musculus]
chr14	73199118	73199250	132	8	0.4278	0.0454	0.3824	37.6254	Hyper	Intron	Fam160b1	RCC1 and BTB domain-containing protein 2 [Cricetulus griseus]
chr14	73521198	73521374	176	11	0.018	0.4223	-0.4043	-61.217	Hypo	UTR3	Atrnl1	probable 8-oxo-dGTP diphosphatase NUDT15 [Mus musculus]
chr14	74742053	74742155	102	7	0.5118	0.0381	0.4737	36.2627	Hyper	Exon	Gfra1	esterase D/formylglutathione hydrolase, isoform CRA_b, partial [Mus musculus]
chr14	74749758	74749880	122	7	0.3912	0.0113	0.3799	33.8565	Hyper	Exon	Frmd8	esterase D/formylglutathione hydrolase, isoform CRA_b, partial [Mus musculus]
chr14	74804442	74804514	72	9	0.3481	0.0097	0.3384	54.3702	Hyper	Exon	1810007D17Rik	mKIAA1016 protein [Mus musculus]
chr14	74871381	74871533	152	4	0.4209	0.0595	0.3614	22.422	Hyper	Intron	Capn1	mKIAA1016 protein [Mus musculus]
chr14	75424784	75425599	815	20	0.647	0.2522	0.3948	117.213	Hyper	CGI	Majin
chr14	77626867	77626954	87	6	0.5231	0.2026	0.3205	36.5901	Hyper	Intron	Atg2a	PREDICTED: ecto-NOX disulfide-thiol exchanger 1 isoform X3 [Rattus norvegicus]
chr14	77939455	77939550	95	4	0.4753	0.0059	0.4694	16.8588	Hyper	Intron	Ehd1	epithelial-stromal interaction protein 1 isoform a [Mus musculus]
chr14	77945358	77945591	233	13	0.0799	0.4385	-0.3586	-74.719	Hypo	Intron	Esrra	epithelial-stromal interaction protein 1 isoform a [Mus musculus]
chr14	7834078	7834306	228	7	0.0666	0.4386	-0.372	-37.6116	Hypo	Intron	Plcb3	filamin-B isoform a [Mus musculus]
chr14	78577408	78577508	100	6	0.0202	0.5129	-0.4927	-26.6333	Hypo	Intron	Macrod1	diacylglycerol kinase eta isoform 1 [Mus musculus]
chr14	78601519	78601690	171	5	0.4514	0.0363	0.4151	23.9424	Hyper	Intron	Gm7135	diacylglycerol kinase eta isoform 1 [Mus musculus]
chr14	7864604	7864766	162	7	0.3738	0.0123	0.3615	42.6691	Hyper	Intron	Ppip5k2	filamin-B isoform a [Mus musculus]
chr14	78657905	78657988	83	4	0.7342	0.2099	0.5243	23.5593	Hyper	Intron	Slc22a28	diacylglycerol kinase eta isoform 1 [Mus musculus]
chr14	78893085	78893312	227	6	0.4171	0.0294	0.3877	33.0052	Hyper	Intron	Gm7967	von Willebrand factor A domain-containing protein 8 isoform 1 precursor [Mus musculus]
chr14	78933490	78933723	233	6	0.6703	0.0491	0.6213	41.1086	Hyper	Intron	Nxf1	von Willebrand factor A domain-containing protein 8 isoform 1 precursor [Mus musculus]
chr14	79082821	79082899	78	4	0.5032	0.0073	0.4959	20.0915	Hyper	Exon	Gm9750	von Willebrand factor A domain-containing protein 8 isoform 1 precursor [Mus musculus]
chr14	79549626	79549680	54	4	0.4586	0.0083	0.4504	17.9996	Hyper	Intron	Cntnap5b	ETS-related transcription factor Elf-1 isoform 1 [Mus musculus]
chr14	79568476	79568619	143	4	0.4874	0.0068	0.4807	20.4128	Hyper	Intron	Incenp	ETS-related transcription factor Elf-1 isoform 1 [Mus musculus]
chr14	82038564	82043790	5226	19	0.3967	0.0284	0.3683	112.098	Hyper	CGI	Prr5l
chr14	8586095	8586451	356	12	0.4593	0.0642	0.3951	67.7533	Hyper	Intron	Commd9	uncharacterized protein C3orf67 homolog [Mus musculus]
chr14	8659387	8659567	180	6	0.3927	0.0084	0.3843	30.5232	Hyper	Intron	Ldlrad3	uncharacterized protein C3orf67 homolog [Mus musculus]
chr14	87068872	87068956	84	6	0.4203	0.0203	0.4	30.069	Hyper	Intron	Apip	protein diaphanous homolog 3 [Mus musculus]
chr14	87091271	87091341	70	4	0.4615	0.0102	0.4513	20.359	Hyper	Intron	Abtb2	protein diaphanous homolog 3 [Mus musculus]
chr1	49324636	49324802	166	15	0.5555	0.1795	0.376	98.9952	Hyper	Intron	Elp4	unnamed protein product [Mus musculus]
chr1	4932607	4932663	56	7	0.4806	0.1587	0.3219	34.4064	Hyper	Intron	Mettl15	regulator of G-protein signaling 20 isoform 1 [Mus musculus]
chr14	9655684	9655798	114	4	0.7387	0.1983	0.5404	18.7817	Hyper	Intron	Kif18a	bis(5'-adenosyl)-triphosphatase isoform 1 [Mus musculus]
chr1	4986293	4986379	86	4	0.1736	0.5136	-0.34	-16.5437	Hypo	Intron	Slc12a6	regulator of G-protein signaling 20 isoform 1 [Mus musculus]
chr14	99063615	99063708	93	12	0.3158	0.0061	0.3098	74.5113	Hyper	Intron	Ryr3	RIKEN cDNA 6720463M24, isoform CRA_d, partial [Mus musculus]
chr14	99084077	99084299	222	14	0.4394	0.0152	0.4241	122.786	Hyper	Exon	Aqr	exosome complex exonuclease RRP44 [Mus musculus]
chr14	99229330	99229455	125	6	0.4739	0.0372	0.4368	42.1153	Hyper	Intron	Dph6	progesterone-induced-blocking factor 1 [Mus musculus]
chr14	99919955	99920097	142	5	0.4747	0.0112	0.4635	25.9442	Hyper	Intron	BC052040	Krueppel-like factor 12 [Mus musculus]
chr1	50983424	50983711	287	6	0.6789	0.0097	0.6692	53.3805	Hyper	Intron	D330050G23Rik	PREDICTED: tomoregulin-2 isoform X1 [Rhinopithecus roxellana]
chr15	100131664	100132004	340	8	0.6212	0.0335	0.5877	59.8632	Hyper	Intron	4930412B13Rik	disco-interacting protein 2 homolog B isoform 1 [Mus musculus]
chr15	100380968	100382286	1318	18	0.5421	0.0737	0.4684	120.922	Hyper	Intron	Gm13986	mCG8150, isoform CRA_b [Mus musculus]
chr15	100409369	100409712	343	11	0.5383	0.1788	0.3595	56.6899	Hyper	Intron	Bahd1	PREDICTED: natural resistance-associated macrophage protein 2 isoform X2 [Mus musculus]
chr15	100646328	100646810	482	17	0.4296	0.0112	0.4184	142.177	Hyper	Intron	Rpusd2	PREDICTED: bridging integrator 2 isoform X1 [Mus musculus]
chr15	100655564	100655683	119	5	0.4649	0.1097	0.3552	24.6698	Hyper	Intron	Vps18	PREDICTED: bridging integrator 2 isoform X1 [Mus musculus]
chr15	100709699	100709811	112	8	0.3766	0.042	0.3346	64.0298	Hyper	Intron	Chac1	polypeptide N-acetylgalactosaminyltransferase 6 [Mus musculus]
chr15	100713423	100713551	128	4	0.3134	0.0126	0.3008	25.4725	Hyper	Intron	Rtf1	polypeptide N-acetylgalactosaminyltransferase 6 [Mus musculus]
chr15	100720500	100721980	1480	33	0.4511	0.0632	0.3879	241.097	Hyper	Intron	Sptbn5	polypeptide N-acetylgalactosaminyltransferase 6 [Mus musculus]
chr15	100895917	100896031	114	10	0.4322	0.135	0.2973	60.2753	Hyper	Intron	Zfp106	voltage-gated sodium channel variant rPN4a [Rattus norvegicus]
chr15	101028785	101028953	168	10	0.3189	0.005	0.3138	59.8142	Hyper	Intron	Zscan29	voltage-gated sodium channel variant rPN4a [Rattus norvegicus]
chr15	102103871	102103984	113	7	0.3569	0.0607	0.2962	39.9388	Hyper	Intron	Itga8	tensin like C1 domain-containing phosphatase, isoform CRA_a, partial [Mus musculus]
chr15	102206704	102206774	70	6	0.0049	0.3829	-0.378	-31.3683	Hypo	Intron	Trp53bp1	PREDICTED: zinc finger protein 740 isoform X3 [Mus musculus]
chr15	11327890	11328050	160	4	0.3208	0.027	0.2938	26.9237	Hyper	Intron	Sema6d	A disintegrin and metalloproteinase with thrombospondin motifs 12 precursor [Mus musculus]
chr15	12405450	12405627	177	6	0.0532	0.3737	-0.3205	-31.0644	Hypo	Intron	Myef2	PDZ domain-containing protein 2 [Mus musculus]
chr15	12446261	12446445	184	12	0.4228	0.0518	0.371	77.4819	Hyper	Intron	Secisbp2l	PDZ domain-containing protein 2 [Mus musculus]
chr15	12520476	12520690	214	12	0.584	0.0998	0.4842	73.148	Hyper	Intron	Galk2	PDZ domain-containing protein 2 [Mus musculus]
chr15	12531578	12531906	328	31	0.492	0.0883	0.4037	300.723	Hyper	Intron	Fam227b	PDZ domain-containing protein 2 [Mus musculus]
chr15	12814520	12814618	98	4	0.528	0.0075	0.5205	22.7775	Hyper	Intron	Usp50	UPF0489 protein C5orf22 homolog isoform b [Mus musculus]
chr15	12845840	12846261	421	18	0.3781	0.0235	0.3545	128.323	Hyper	Intron	Trpm7	ribonuclease 3 [Mus musculus]
chr15	18127164	18127441	277	22	0.47	0.0564	0.4135	198.286	Hyper	Intron	1810024B03Rik	.
chr1	51868671	51868945	274	11	0.5186	0.1397	0.3789	55.5437	Hyper	Intron	Nphp1	unconventional myosin-Ib isoform 1 [Mus musculus]
chr1	51870034	51870207	173	7	0.3799	0.0435	0.3364	39.9149	Hyper	Intron	Zc3h6	unconventional myosin-Ib isoform 1 [Mus musculus]
chr1	52102758	52102910	152	8	0.3636	0.0197	0.3439	46.5597	Hyper	Intron	Ttl	PREDICTED: signal transducer and activator of transcription 4 isoform X1 [Mus musculus]
chr1	52198822	52202340	3518	4	0.3214	0.4018	-0.0803	1.1938	Hypo	Intron	Ckap2l	glutaminase kidney isoform, mitochondrial isoform 1 [Mus musculus]
chr15	22366739	22367005	266	17	0.4799	0.0837	0.3962	105.387	Hyper	CGI	Pter
chr15	25631313	25631396	83	15	0.3832	0.0461	0.3372	126.407	Hyper	Intron	Tgm3	unconventional myosin-X [Mus musculus]
chr15	25709573	25710198	625	14	0.3628	0.0131	0.3497	89.1839	Hyper	Intron	Tmc2	unconventional myosin-X [Mus musculus]
chr15	25765631	25765847	216	7	0.4169	0.0436	0.3733	45.9117	Hyper	Intron	Ptpra	unconventional myosin-X [Mus musculus]
chr15	25765953	25766048	95	7	0.3605	0.0359	0.3246	62.0382	Hyper	Intron	Slc4a11	unconventional myosin-X [Mus musculus]
chr15	26688927	26689112	185	5	0.0152	0.3905	-0.3754	-30.5304	Hypo	Intron	Rnf24	F-box/LRR-repeat protein 7 [Mus musculus]
chr15	26773851	26773912	61	4	0.4407	0.0507	0.39	18.6807	Hyper	Intron	Prnp	F-box/LRR-repeat protein 7 [Mus musculus]
chr15	26908551	26908715	164	15	0.5825	0.1552	0.4273	74.9879	Hyper	CGI	Cubn
chr1	52697847	52698045	198	10	0.5675	0.2023	0.3652	55.8114	Hyper	Intron	9630028H03Rik	RIKEN cDNA 2210010L05, partial [Mus musculus]
chr15	27571398	27571702	304	21	0.4699	0.0931	0.3768	173.229	Hyper	Intron	Plcb4	PREDICTED: progressive ankylosis protein homolog [Macaca nemestrina]
chr15	27622483	27622549	66	5	0.3763	0.0074	0.3689	24.9086	Hyper	Intron	Pak7	ubiquitin thioesterase otulin [Mus musculus]
chr15	27656889	27657019	130	6	0.3533	0.0462	0.3071	51.8023	Hyper	UTR3	Snap25	inactive ubiquitin thioesterase FAM105A isoform 3 [Mus musculus]
chr15	27657083	27657216	133	10	0.3477	0.0431	0.3046	68.3238	Hyper	Intron	Slx4ip	inactive ubiquitin thioesterase FAM105A isoform 3 [Mus musculus]
chr15	27731424	27731675	251	4	0.3789	0.0073	0.3716	20.9182	Hyper	UTR3	Btbd3	triple functional domain protein [Mus musculus]
chr15	27862134	27862396	262	10	0.2928	0.0044	0.2884	75.1241	Hyper	Intron	Gm14066	triple functional domain protein [Mus musculus]
chr15	28425065	28425234	169	6	0.4268	0.0252	0.4015	34.4047	Hyper	Intron	Tasp1	dynein, axonemal, heavy chain 5, isoform CRA_a, partial [Mus musculus]
chr15	30184542	30184664	122	5	0.484	0.0411	0.4429	27.6331	Hyper	Intron	Esf1	catenin delta-2 [Mus musculus]
chr1	53133380	53133459	79	4	0.4886	0.1883	0.3004	26.2179	Hyper	CGI	Sel1l2
chr1	53235519	53235686	167	10	0.7544	0.1888	0.5656	54.3011	Hyper	Intron	Macrod2	postmeiotic segregation increased 1 (S. cerevisiae), partial [Mus musculus]
chr15	32663023	32663235	212	5	0.4385	0.0073	0.4312	32.1309	Hyper	Intron	Stam	semaphorin-5A precursor [Mus musculus]
chr1	53283814	53285628	1814	5	0.3074	0.4436	-0.1362	2.2677	Hypo	Intron	Kif16b	postmeiotic segregation increased 1 (S. cerevisiae), partial [Mus musculus]
chr15	3299941	3300026	85	5	0.5367	0.0763	0.4604	23.4711	Hyper	Intron	Gm5535	coiled-coil domain-containing protein 152 [Mus musculus]
chr15	33120662	33120749	87	6	0.3796	0.1105	0.2691	42.092	Hyper	Intron	Dtd1	plasma glutamate carboxypeptidase, isoform CRA_a, partial [Mus musculus]
chr15	33120946	33121078	132	6	0.3472	0.0654	0.2818	41.3862	Hyper	Intron	Cfap61	plasma glutamate carboxypeptidase, isoform CRA_a, partial [Mus musculus]
chr15	33139979	33140105	126	8	0.378	0.0071	0.371	55.145	Hyper	Intron	Ralgapa2	plasma glutamate carboxypeptidase, isoform CRA_a, partial [Mus musculus]
chr15	33174543	33174792	249	19	0.4821	0.0419	0.4401	151.551	Hyper	Intron	Kiz	plasma glutamate carboxypeptidase, isoform CRA_a, partial [Mus musculus]
chr1	53332707	53332843	136	7	0.5205	0.0723	0.4483	45.7795	Hyper	Intron	Cacnb2	PREDICTED: ankyrin and armadillo repeat-containing protein isoform X1 [Mus musculus]
chr1	53333008	53333115	107	5	0.4136	0.0719	0.3418	25.8754	Hyper	Intron	Pygb	PREDICTED: ankyrin and armadillo repeat-containing protein isoform X1 [Mus musculus]
chr1	53349127	53349537	410	6	0.4759	0.0324	0.4435	30.4433	Hyper	Intron	Abhd12	asparagine synthetase domain-containing protein 1 isoform 1 [Mus musculus]
chr15	3362134	3362580	446	9	0.4151	0.0171	0.398	62.8737	Hyper	Intron	Snph	growth hormone receptor isoform 1 precursor [Mus musculus]
chr15	3363693	3363749	56	9	0.5609	0.2426	0.3183	37.3105	Hyper	Intron	Rbck1	growth hormone receptor isoform 1 precursor [Mus musculus]
chr15	34268844	34268897	53	5	0.4135	0.107	0.3066	35.9204	Hyper	Intron	Plagl2	lysosomal-associated transmembrane protein 4B [Mus musculus]
chr15	34646368	34646529	161	8	0.4258	0.0504	0.3755	49.1059	Hyper	Intron	Pofut1	NIPA-like protein 2 [Mus musculus]
chr15	34993304	34993668	364	29	0.3983	0.0514	0.3469	260.838	Hyper	Intron	Mapre1	serine/threonine-protein kinase 3 [Mus musculus]
chr1	53508472	53508533	61	13	0.4938	0.1995	0.2943	82.4987	Hyper	Intron	Efcab8	dynein, axonemal, heavy chain 7A [Mus musculus]
chr1	53528020	53528115	95	6	0.8031	0.0548	0.7483	51.8811	Hyper	Intron	Snta1	dynein, axonemal, heavy chain 7A [Mus musculus]
chr15	35751903	35752247	344	6	0.6366	0.0783	0.5583	46.9137	Hyper	Intron	Cbfa2t2	vacuolar protein sorting-associated protein 13B [Mus musculus]
chr15	35816040	35816173	133	4	0.6387	0.0053	0.6334	32.6737	Hyper	Intron	1700003F12Rik	vacuolar protein sorting-associated protein 13B [Mus musculus]
chr15	36104146	36104200	54	5	0.1172	0.4564	-0.3392	-18.0954	Hypo	Intron	Zfp341	regulator of G-protein signaling 22 [Mus musculus]
chr15	36110266	36110391	125	4	0.6569	0.0964	0.5604	27.5802	Hyper	Intron	a	regulator of G-protein signaling 22 [Mus musculus]
chr15	36185071	36185128	57	4	0.3685	0.019	0.3495	24.7463	Hyper	Intron	BC029722	sperm associated antigen 1, isoform CRA_b, partial [Mus musculus]
chr15	36223621	36223744	123	4	0.6503	0.1144	0.5358	23.338	Hyper	Intron	6430550D23Rik	sperm associated antigen 1, isoform CRA_b, partial [Mus musculus]
chr15	36251508	36251562	54	4	0.5209	0.046	0.4748	21.4385	Hyper	Intron	Gm28036	E3 ubiquitin-protein ligase RNF19A [Mus musculus]
chr15	36530918	36531086	168	12	0.5705	0.0863	0.4842	94.4144	Hyper	Intron	Dlgap4	PREDICTED: sorting nexin-31 isoform X1 [Mus musculus]
chr15	36598052	36598296	244	12	0.3367	0.0347	0.302	75.7561	Hyper	Promoter	5430405H02Rik	PREDICTED: polyadenylate-binding protein 1 isoform X1 [Capra hircus]
chr15	37274326	37274734	408	14	0.4604	0.086	0.3744	102.058	Hyper	Intron	Ndrg3	grainyhead-like 2 (Drosophila), isoform CRA_a, partial [Mus musculus]
chr15	37999371	37999574	203	5	0.4053	0.0641	0.3412	33.1871	Hyper	Intron	Tldc2	E3 ubiquitin-protein ligase UBR5 isoform 1 [Mus musculus]
chr15	38000454	38000661	207	11	0.417	0.0311	0.386	80.0136	Hyper	Intron	Ctnnbl1	E3 ubiquitin-protein ligase UBR5 isoform 1 [Mus musculus]
chr15	38035585	38035720	135	4	0.7455	0.0511	0.6944	34.1652	Hyper	Intron	Malrd1	E3 ubiquitin-protein ligase UBR5 isoform 1 [Mus musculus]
chr15	39504608	39504660	52	4	0.5678	0.0545	0.5133	20.2868	Hyper	Intron	Tti1	regulating synaptic membrane exocytosis protein 2 isoform a [Mus musculus]
chr15	39576847	39577046	199	7	0.6193	0.1379	0.4814	40.5197	Hyper	Intron	Rprd1b	regulating synaptic membrane exocytosis protein 2 isoform a [Mus musculus]
chr15	39639037	39639123	86	5	0.3665	0.0112	0.3553	23.003	Hyper	Intron	Gm14221	regulating synaptic membrane exocytosis protein 2 isoform a [Mus musculus]
chr15	3982723	3982792	69	4	0.4574	0.0294	0.428	25.2646	Hyper	UTR3	Zhx3	PREDICTED: UPF0600 protein C5orf51 homolog isoform X1 [Rattus norvegicus]
chr15	39881033	39881109	76	5	0.3374	0.0368	0.3005	24.0681	Hyper	Intron	Ptprt	low-density lipoprotein receptor-related protein 12 precursor [Mus musculus]
chr15	39893458	39893595	137	7	0.4655	0.0132	0.4523	33.8336	Hyper	Intron	Tox2	low-density lipoprotein receptor-related protein 12 precursor [Mus musculus]
chr15	39928822	39928912	90	5	0.6651	0.0749	0.5902	49.7315	Hyper	Intron	Ywhab	low-density lipoprotein receptor-related protein 12 precursor [Mus musculus]
chr15	4092466	4092583	117	13	0.3172	0.0352	0.282	86.739	Hyper	Exon	Tomm34	succinyl-CoA:3-ketoacid coenzyme A transferase 1, mitochondrial precursor [Mus musculus]
chr15	4153121	4153236	115	4	0.7976	0.2275	0.5701	22.0721	Hyper	Intron	Pigt	succinyl-CoA:3-ketoacid coenzyme A transferase 1, mitochondrial precursor [Mus musculus]
chr15	41710213	41710277	64	4	0.1535	0.673	-0.5194	-15.4993	Hypo	Intron	Pcif1	oxidation resistance protein 1 isoform E [Mus musculus]
chr15	41820941	41821005	64	5	0.6659	0.0141	0.6518	30.0543	Hyper	Intron	Ncoa5	oxidation resistance protein 1 isoform E [Mus musculus]
chr15	42439439	42439610	171	4	0.5952	0.0059	0.5893	23.0849	Hyper	Intron	Plxdc2	mKIAA0003 protein [Mus musculus]
chr15	42475283	42475384	101	4	0.5827	0.0115	0.5712	25.0726	Hyper	Intron	Gm14268	mKIAA0003 protein [Mus musculus]
chr15	42494068	42494366	298	6	0.6271	0.0774	0.5497	35.3192	Hyper	Intron	Prex1	mKIAA0003 protein [Mus musculus]
chr15	42625308	42625361	53	4	0.3757	0.0555	0.3202	25.5553	Hyper	Intron	Cse1l	mKIAA0003 protein [Mus musculus]
chr15	43060279	43060662	383	6	0.6091	0.0802	0.5289	34.4762	Hyper	Intron	Ptgis	R-spondin-2 precursor [Mus musculus]
chr15	43252018	43252079	61	4	0.0096	0.4043	-0.3948	-18.5962	Hypo	Intron	Atp9a	PREDICTED: eukaryotic translation initiation factor 3 subunit E [Trichechus manatus latirostris]
chr1	54327574	54327667	93	9	0.3895	0.0656	0.3239	45.0065	Hyper	Intron	Gm26883	coiled-coil domain-containing protein 150 [Mus musculus]
chr1	54340875	54340955	80	5	0.6196	0.0287	0.5908	28.6271	Hyper	Intron	Bcas1	coiled-coil domain-containing protein 150 [Mus musculus]
chr15	44380095	44380161	66	5	0.0704	0.5117	-0.4413	-25.7123	Hypo	Exon	Pfdn4	NudC domain containing 1, isoform CRA_b, partial [Mus musculus]
chr15	44411847	44411953	106	9	0.3921	0.0075	0.3847	63.5877	Hyper	Intron	4930470P17Rik	NudC domain containing 1, isoform CRA_b, partial [Mus musculus]
chr15	44554385	44554499	114	4	0.5294	0.0597	0.4696	16.1673	Hyper	Intron	Gm14266	fibrocystin-L precursor [Mus musculus]
chr15	44631960	44634617	2657	8	0.6698	0.2106	0.4592	38.1601	Hyper	Intron	1700028P15Rik	PREDICTED: receptor-binding cancer antigen expressed on SiSo cells-like isoform X1 [Leptonychotes weddellii]
chr1	54647821	54647885	64	5	0.4225	0.0056	0.4169	24.8384	Hyper	UTR3	Zbp1	PREDICTED: serine/threonine-protein phosphatase 6 regulatory ankyrin repeat subunit B isoform X4 [Mus musculus]
chr1	54722194	54722310	116	5	0.5839	0.0946	0.4894	22.5238	Hyper	Intron	Ppp4r1l-ps	PREDICTED: serine/threonine-protein phosphatase 6 regulatory ankyrin repeat subunit B isoform X4 [Mus musculus]
chr1	54868376	54868655	279	4	0.5787	0.1267	0.4521	20.3298	Hyper	Intron	Vapb	PREDICTED: serine/threonine-protein phosphatase 6 regulatory ankyrin repeat subunit B isoform X4 [Mus musculus]
chr1	54911645	54911736	91	4	0.5733	0.1012	0.4721	23.222	Hyper	Intron	Nebl	PREDICTED: serine/threonine-protein phosphatase 6 regulatory ankyrin repeat subunit B isoform X4 [Mus musculus]
chr1	55000817	55001083	266	6	0.5056	0.0538	0.4518	34.4192	Hyper	Exon	Gnas	PREDICTED: splicing factor 3B subunit 1 isoform X1 [Mustela putorius furo]
chr15	50802871	50802941	70	4	0.5277	0.0123	0.5154	24.9846	Hyper	Intron	Gm14410	zinc finger transcription factor Trps1 isoform 1 [Mus musculus]
chr15	50865901	50866001	100	6	0.4116	0.0085	0.4031	35.3581	Hyper	Intron	Phactr3	zinc finger transcription factor Trps1 isoform 1 [Mus musculus]
chr15	51966053	51966308	255	5	0.4795	0.0377	0.4419	28.0045	Hyper	Intron	Cdh4	double-strand-break repair protein rad21 homolog [Mus musculus]
chr15	53851682	53852133	451	7	0.2171	0.1694	0.0476	10.0298	Hyper	Intron	Lama5	sterile alpha motif domain-containing protein 12 [Mus musculus]
chr15	54753144	54753269	125	5	0.0146	0.5646	-0.55	-26.2123	Hypo	Exon	Arfgap1	protein NOV homolog precursor [Mus musculus]
chr15	55065823	55065939	116	9	0.3837	0.0328	0.3509	45.3325	Hyper	Intron	Rtel1	transcription initiation factor TFIID subunit 2 [Mus musculus]
chr15	5545623	5545815	192	4	0.4164	0.0066	0.4099	22.3878	Hyper	Intron	Dnajc1	mCG113617, isoform CRA_a [Mus musculus]
chr15	55589495	55589720	225	11	0.4402	0.0767	0.3635	64.4818	Hyper	Intron	Pip4k2a	mdm2-binding protein isoform 1 [Mus musculus]
chr15	57828892	57830143	1251	4	0.4795	0.0434	0.4362	16.4927	Hyper	Intron	Etl4	zinc fingers and homeoboxes protein 2, isoform CRA_a, partial [Mus musculus]
chr15	58905163	58905251	88	5	0.6116	0.0567	0.5549	28.0339	Hyper	Intron	Arhgap21	TatD DNase domain containing 1, isoform CRA_b, partial [Mus musculus]
chr15	59004000	59004135	135	7	0.3634	0.0635	0.2999	40.9149	Hyper	Intron	Gpr158	metastasis suppressor protein 1 [Rattus norvegicus]
chr15	59020095	59020267	172	6	0.5662	0.0614	0.5049	36.4401	Hyper	Intron	Apbb1ip	metastasis suppressor protein 1 [Rattus norvegicus]
chr15	59023549	59023681	132	8	0.1147	0.4187	-0.304	-43.2155	Hypo	Intron	Pdss1	metastasis suppressor protein 1 [Rattus norvegicus]
chr15	59034647	59034852	205	5	0.6251	0.0846	0.5405	28.9767	Hyper	Intron	Acbd5	metastasis suppressor protein 1 [Rattus norvegicus]
chr15	59495958	59496150	192	8	0.4161	0.0954	0.3207	49.5312	Hyper	Intron	Spopl	E3 SUMO-protein ligase NSE2 isoform 1 [Mus musculus]
chr15	60801336	60801541	205	19	0.4896	0.081	0.4086	112.868	Hyper	CGI	Cacna1b
chr15	62190530	62190624	94	4	0.0124	0.4942	-0.4818	-22.268	Hypo	Intron	Ehmt1	mCG145469, partial [Mus musculus]
chr15	62241631	62241820	189	8	0.681	0.1136	0.5674	53.2995	Hyper	Intron	Inpp5e	mCG145469, partial [Mus musculus]
chr15	64138106	64138262	156	8	0.4917	0.1516	0.3401	45.6772	Hyper	Intron	Mir126a	arf-GAP with SH3 domain, ANK repeat and PH domain-containing protein 1 isoform a [Mus musculus]
chr15	6473661	6473759	98	6	0.01	0.6223	-0.6123	-37.0831	Hypo	Intron	Abo	complement component C9 precursor [Mus musculus]
chr15	65830489	65831458	969	10	0.5132	0.1512	0.362	43.9393	Hyper	Intron	Tsc1	PREDICTED: protein EFR3 homolog A isoform X1 [Peromyscus maniculatus bairdii]
chr15	65831660	65831975	315	5	0.5035	0.057	0.4465	31.9301	Hyper	Intron	Ak8	PREDICTED: protein EFR3 homolog A isoform X1 [Peromyscus maniculatus bairdii]
chr15	65873418	65875061	1643	13	0.5179	0.0682	0.4497	76.0856	Hyper	Exon	Gtf3c4	PREDICTED: protein EFR3 homolog A isoform X1 [Peromyscus maniculatus bairdii]
chr15	65953001	65953118	117	4	0.7867	0.2348	0.5519	19.5322	Hyper	Intron	Ttf1	HERV-H LTR-associating protein 1 homolog precursor [Mus musculus]
chr15	65996364	65996600	236	7	0.3751	0.0095	0.3656	38.4282	Hyper	Intron	Gm13393	potassium voltage-gated channel subfamily KQT member 3 [Mus musculus]
chr15	6738914	6739061	147	15	0.5377	0.0659	0.4718	126.353	Hyper	Intron	Rapgef1	rapamycin-insensitive companion of mTOR [Mus musculus]
chr15	68189968	68190082	114	4	0.5346	0.0912	0.4435	15.8209	Hyper	Intron	Wdr34	zinc finger protein 406, isoform CRA_a [Mus musculus]
chr1	56848463	56848553	90	5	0.0104	0.4219	-0.4115	-21.3871	Hypo	Intron	Tbc1d13	PREDICTED: DNA-binding protein SATB2 isoform X1 [Microcebus murinus]
chr1	56948546	56948641	95	4	0.4958	0.0094	0.4864	19.3791	Hyper	Intron	Gm14471	PREDICTED: DNA-binding protein SATB2 isoform X1 [Microcebus murinus]
chr15	71585171	71585428	257	24	0.114	0.4296	-0.3156	-147.049	Hypo	Intron	Fnbp1	protein FAM135B [Mus musculus]
chr15	7181853	7182042	189	11	0.3592	0.0089	0.3503	76.6452	Hyper	Exon	Ass1	leukemia inhibitory factor receptor isoform 1 precursor [Mus musculus]
chr15	71830194	71830255	61	4	0.4595	0.0076	0.452	19.0971	Hyper	Intron	Fam171a1	collagen alpha-1(XXII) chain precursor [Mus musculus]
chr15	71936183	71936428	245	5	0.6832	0.0536	0.6296	32.907	Hyper	Intron	Lamc3	collagen alpha-1(XXII) chain precursor [Mus musculus]
chr15	71966767	71966889	122	6	0.3923	0.0168	0.3756	37.1269	Hyper	Intron	Garnl3	collagen alpha-1(XXII) chain precursor [Mus musculus]
chr15	71972446	71972655	209	4	0.4954	0.0527	0.4427	20.2347	Hyper	Intron	Mvb12b	collagen alpha-1(XXII) chain precursor [Mus musculus]
chr15	72620419	72620502	83	5	0.4515	0.0432	0.4082	24.439	Hyper	Intron	Olah	Trafficking protein particle complex 9 [Mus musculus]
chr15	72636525	72636589	64	5	0.5454	0.124	0.4214	22.3916	Hyper	Intron	C230014O12Rik	Trafficking protein particle complex 9 [Mus musculus]
chr15	72686567	72686827	260	9	0.4201	0.0679	0.3523	59.6018	Hyper	Intron	Mapkap1	Trafficking protein particle complex 9 [Mus musculus]
chr15	72746614	72746795	181	6	0.6571	0.2123	0.4448	32.4331	Hyper	Intron	Rabepk	Trafficking protein particle complex 9 [Mus musculus]
chr15	72878101	72878186	85	5	0.5473	0.0476	0.4997	21.6281	Hyper	Intron	Cntrl	Trafficking protein particle complex 9 [Mus musculus]
chr15	72994786	72994888	102	11	0.3668	0.0129	0.3539	74.9324	Hyper	Intron	Ggta1	Trafficking protein particle complex 9 [Mus musculus]
chr15	73037779	73038210	431	9	0.5743	0.1221	0.4522	59.2714	Hyper	Intron	Fam107b	Trafficking protein particle complex 9 [Mus musculus]
chr15	73094396	73094636	240	4	0.4699	0.0062	0.4637	24.998	Hyper	Exon	Rc3h2	chromatin accessibility complex 1 (predicted), isoform CRA_a, partial [Rattus norvegicus]
chr15	73604751	73605099	348	8	0.4782	0.0354	0.4428	47.1998	Hyper	Intron	Strbp	PREDICTED: solute carrier family 45 member 4 isoform X2 [Mus musculus]
chr15	74094351	74094455	104	18	0.3882	0.041	0.3472	136.286	Hyper	Promoter	Dennd1a	unknown [Sus scrofa]
chr15	74573245	74573401	156	7	0.3969	0.0474	0.3495	39.6743	Hyper	Promoter	Gm13180	brain-specific angiogenesis inhibitor 1 precursor [Mus musculus]
chr15	75897833	75897888	55	4	0.4172	0.0347	0.3825	22.9155	Hyper	Intron	Ppp6c	elongation factor 1-delta isoform a [Mus musculus]
chr15	76450563	76450764	201	11	0.3588	0.0618	0.297	81.2752	Hyper	Promoter	Gm43970	mCG134445, isoform CRA_b, partial [Mus musculus]
chr15	76454316	76454817	501	23	0.4893	0.153	0.3363	161.375	Hyper	Exon	Lrp1b	mKIAA0124 protein [Mus musculus]
chr15	76455301	76455413	112	6	0.3176	0.0565	0.2611	49.9178	Hyper	Exon	Frmd4a	mKIAA0124 protein [Mus musculus]
chr15	76455851	76456224	373	19	0.3992	0.056	0.3431	146.786	Hyper	Promoter	Arhgap15	basic helix-loop-helix transcription factor scleraxis [Mus musculus]
chr15	76705406	76705494	88	4	0.442	0.1263	0.3158	21.8491	Hyper	Exon	Gtdc1	ATP-dependent DNA helicase Q4 [Mus musculus]
chr15	77097351	77097635	284	10	0.342	0.0172	0.3248	59.7862	Hyper	Intron	Bend7	RNA binding protein fox-1 homolog 2 isoform 2 [Mus musculus]
chr15	77926655	77926855	200	9	0.5481	0.0567	0.4913	74.442	Hyper	Intron	Acvr2a	thioredoxin 2, isoform CRA_a, partial [Mus musculus]
chr15	7903135	7903205	70	6	0.5526	0.1041	0.4485	53.1199	Hyper	Intron	Mbd5	WD repeat-containing protein 70 [Mus musculus]
chr15	7908803	7909021	218	9	0.4668	0.1202	0.3466	50.5311	Hyper	Intron	Mcm10	WD repeat-containing protein 70 [Mus musculus]
chr15	79298860	79299304	444	22	0.4194	0.0973	0.3221	146.134	Hyper	Intron	Lypd6b	phospholipase A2, group VI, isoform CRA_b, partial [Mus musculus]
chr1	57946091	57946356	265	9	0.3743	0.0756	0.2987	51.7342	Hyper	Exon	Gm13483	RIKEN cDNA 2810022L02, isoform CRA_c, partial [Mus musculus]
chr1	57960969	57961038	69	4	0.4781	0.0567	0.4213	15.937	Hyper	Intron	Neb	shugoshin-like 2 isoform 1 [Mus musculus]
chr15	79919676	79919743	67	5	0.3982	0.05	0.3482	29.9604	Hyper	Exon	Cacnb4	PREDICTED: chromobox protein homolog 7 isoform X1 [Mus musculus]
chr15	8011381	8011643	262	8	0.5692	0.0495	0.5197	67.9131	Hyper	Intron	Camk1d	WD repeat-containing protein 70 [Mus musculus]
chr15	8013321	8014728	1407	12	0.5332	0.0786	0.4546	68.3383	Hyper	Intron	Pkp4	WD repeat-containing protein 70 [Mus musculus]
chr15	80138033	80138085	52	4	0.025	0.4436	-0.4186	-26.4956	Hypo	Intron	Tanc1	TGF-beta-activated kinase 1 and MAP3K7-binding protein 1 [Mus musculus]
chr15	8015911	8016330	419	7	0.0134	0.4272	-0.4138	-43.4506	Hypo	Intron	Upf2	WD repeat-containing protein 70 [Mus musculus]
chr1	58016625	58016700	75	4	0.4739	0.0072	0.4667	26.2551	Hyper	Exon	Kcnh7	shugoshin-like 2 isoform 1 [Mus musculus]
chr15	80298551	80298820	269	15	0.3628	0.0625	0.3003	125.822	Hyper	Exon	Fign	voltage-dependent T-type calcium channel subunit alpha-1I [Mus musculus]
chr15	80332893	80333303	410	12	0.4521	0.0483	0.4038	88.7347	Hyper	Intron	Scn2a	voltage-dependent T-type calcium channel subunit alpha-1I [Mus musculus]
chr15	80386975	80387162	187	9	0.4082	0.0879	0.3203	49.3643	Hyper	Intron	Celf2	voltage-dependent T-type calcium channel subunit alpha-1I [Mus musculus]
chr15	80638392	80638583	191	6	0.4252	0.0431	0.382	36.5079	Hyper	Intron	Stk39	GRB2-related adaptor protein 2 [Mus musculus]
chr15	81178134	81178258	124	10	0.3738	0.045	0.3288	53.3201	Hyper	Intron	Cers6	MKL (megakaryoblastic leukemia)/myocardin-like 1, partial [Mus musculus]
chr15	81438205	81438313	108	6	0.3366	0.0449	0.2917	42.3591	Hyper	Intron	Nostrin	PREDICTED: probable Xaa-Pro aminopeptidase 3 isoform X1 [Mus musculus]
chr15	81613282	81614030	748	10	0.1393	0.3773	-0.238	-35.7347	Hypo	Promoter	Lrp2	histone acetyltransferase p300 [Mus musculus]
chr15	81777631	81777896	265	11	0.4085	0.1127	0.2958	63.8768	Hyper	Intron	Myo3b	PREDICTED: zinc finger CCCH domain-containing protein 7B isoform X1 [Mus musculus]
chr15	82818251	82818306	55	8	0.3208	0.0072	0.3136	42.9935	Hyper	Intron	Tlk1	transcription factor 20 isoform a [Mus musculus]
chr15	83241199	83241749	550	5	0.6357	0.1243	0.5114	25.7009	Hyper	Intron	Dcaf17	PREDICTED: lactosylceramide 4-alpha-galactosyltransferase isoform X2 [Rattus norvegicus]
chr15	83321295	83321374	79	4	0.5159	0.0109	0.505	21.0617	Hyper	Intron	Rapgef4	ADP-ribosylation factor GTPase-activating protein 3 [Mus musculus]
chr15	83339868	83340286	418	5	0.6617	0.0757	0.5859	28.8134	Hyper	Intron	Map3k20	ADP-ribosylation factor GTPase-activating protein 3 [Mus musculus]
chr15	83420731	83421109	378	19	0.4597	0.0694	0.3902	163.848	Hyper	Intron	6430710C18Rik	protein kinase C and casein kinase substrate in neurons protein 2 [Mus musculus]
chr15	83425964	83426382	418	5	0.5164	0.1584	0.3581	21.735	Hyper	Intron	Atf2	protein kinase C and casein kinase substrate in neurons protein 2 [Mus musculus]
chr15	83452122	83452320	198	7	0.6175	0.2826	0.3349	31.0909	Hyper	Intron	Pde11a	protein kinase C and casein kinase substrate in neurons protein 2 [Mus musculus]
chr15	83617983	83618206	223	6	0.5178	0.068	0.4497	35.3643	Hyper	Intron	Gm13210	signal peptide, CUB and EGF-like domain-containing protein 1 isoform a precursor [Mus musculus]
chr15	83922705	83923150	445	19	0.4885	0.1136	0.3749	137.04	Hyper	Intron	Osbpl6	EF-hand calcium-binding domain-containing protein 6 isoform 1 [Mus musculus]
chr15	84041950	84042033	83	6	0.4828	0.0974	0.3854	38.4558	Hyper	Intron	Gm13938	EF-hand calcium-binding domain-containing protein 6 isoform 1 [Mus musculus]
chr15	84415049	84415535	486	14	0.7049	0.2078	0.4971	98.4281	Hyper	Intron	Ttn	mKIAA1644 protein [Mus musculus]
chr15	84416688	84416850	162	4	0.8066	0.34	0.4666	19.7791	Hyper	Intron	Ccdc141	mKIAA1644 protein [Mus musculus]
chr1	58480874	58480960	86	6	0.4395	0.0811	0.3584	30.6239	Hyper	Intron	Sestd1	NIF3-like protein 1 [Mus musculus]
chr15	85109792	85110032	240	8	0.6562	0.0626	0.5936	70.3731	Hyper	Intron	Cwc22	structural maintenance of chromosomes protein 1B [Mus musculus]
chr15	85115009	85115077	68	7	0.4136	0.0166	0.397	47.2435	Hyper	Promoter	Nckap1	PREDICTED: 60S ribosomal protein L23a, partial [Eurypyga helias]
chr15	85241341	85241568	227	5	0.3252	0.0132	0.312	32.4993	Hyper	Intron	Zfp804a	fibulin-1 precursor [Mus musculus]
chr15	86222499	86222554	55	4	0.313	0.0082	0.3047	20.0115	Hyper	Intron	Gm28675	TBC1 domain family member 22A [Mus musculus]
chr15	86252774	86253190	416	7	0.4267	0.0667	0.36	39.7731	Hyper	Intron	Ctnnd1	TBC1 domain family member 22A [Mus musculus]
chr15	88688175	88688524	349	14	0.4622	0.1472	0.315	92.4664	Hyper	UTR3	Med19	bromodomain-containing protein 1 [Mus musculus]
chr15	88817094	88817340	246	6	0.4696	0.092	0.3776	30.3032	Hyper	Promoter	Slc43a3	asparagine-linked glycosylation 12 homolog (yeast, alpha-1,6-mannosyltransferase), isoform CRA_b, partial [Mus musculus]
chr15	89300153	89300495	342	17	0.4728	0.1444	0.3284	101.111	Hyper	Intron	Olfr1215	myotubularin-related protein 5 isoform 1 [Mus musculus]
chr15	89304552	89304797	245	13	0.4566	0.1177	0.3389	85.1199	Hyper	Promoter	Nup160	myotubularin-related protein 5 isoform 1 [Mus musculus]
chr15	89309703	89309808	105	4	0.4197	0.019	0.4007	20.3248	Hyper	Promoter	Fnbp4	myotubularin-related protein 5 isoform 1 [Mus musculus]
chr15	89311962	89312520	558	4	0.5315	0.1245	0.407	17.5805	Hyper	Intron	Agbl2	myotubularin-related protein 5 isoform 1 [Mus musculus]
chr1	58938780	58939101	321	7	0.3999	0.0064	0.3935	50.6004	Hyper	Intron	Ndufs3	unnamed protein product [Mus musculus]
chr15	90626986	90627149	163	6	0.6753	0.0383	0.637	39.3667	Hyper	Intron	1110051M20Rik	copine-8 isoform 1 [Mus musculus]
chr15	90645696	90646149	453	16	0.466	0.0641	0.402	97.581	Hyper	Intron	1700029I15Rik	copine-8 isoform 1 [Mus musculus]
chr1	59088255	59088322	67	5	0.4496	0.0072	0.4424	23.3659	Hyper	Intron	Ext2	amyotrophic lateral sclerosis 2 (juvenile) chromosome region, candidate 11 [Mus musculus]
chr15	9091158	9091233	75	7	0.3511	0.0089	0.3421	38.0268	Hyper	Intron	Gm13219	NAD kinase 2, mitochondrial isoform 1 [Mus musculus]
chr15	9092729	9092843	114	9	0.5489	0.0239	0.5249	77.3458	Hyper	Exon	Hsd17b12	NAD kinase 2, mitochondrial isoform 1 [Mus musculus]
chr15	9106735	9106897	162	5	0.5343	0.1317	0.4026	21.8275	Hyper	Exon	Ttc17	NAD kinase 2, mitochondrial isoform 1 [Mus musculus]
chr15	91240677	91240746	69	5	0.3765	0.0101	0.3664	22.9502	Hyper	Exon	Lrrc4c	PREDICTED: uncharacterized protein C12orf40 homolog isoform X2 [Rattus norvegicus]
chr15	91253315	91253553	238	5	0.4093	0.0063	0.403	25.0817	Hyper	Intron	Gdap2	PREDICTED: uncharacterized protein C12orf40 homolog isoform X2 [Rattus norvegicus]
chr15	91422493	91422748	255	9	0.5258	0.0651	0.4607	66.2288	Hyper	Intron	Gm12474	proton myo-inositol cotransporter [Mus musculus]
chr15	92138260	92138492	232	8	0.4789	0.006	0.4729	56.6331	Hyper	Intron	Cd101	contactin-1 precursor [Mus musculus]
chr1	59222628	59222802	174	8	0.5836	0.2091	0.3744	36.2449	Hyper	Intron	Phtf1	amyotrophic lateral sclerosis 2 (juvenile) homolog (human), isoform CRA_a, partial [Mus musculus]
chr15	92364358	92364559	201	7	0.5373	0.0739	0.4634	40.1202	Hyper	Intron	Magi3	mCG144550, partial [Mus musculus]
chr15	92451303	92452709	1406	8	0.5061	0.0777	0.4283	40.2356	Hyper	Intron	Snx16	PDZ domain-containing RING finger protein 4 isoform 1 [Mus musculus]
chr15	92461609	92461714	105	4	0.5579	0.0728	0.4851	16.6345	Hyper	Intron	Lrig2	PDZ domain-containing RING finger protein 4 isoform 1 [Mus musculus]
chr15	92480800	92482568	1768	11	0.4743	0.0768	0.3975	47.2515	Hyper	Intron	Wnt2b	PDZ domain-containing RING finger protein 4 isoform 1 [Mus musculus]
chr15	92485368	92485458	90	5	0.556	0.0618	0.4942	26.3243	Hyper	Intron	Gm35507	PDZ domain-containing RING finger protein 4 isoform 1 [Mus musculus]
chr15	93288426	93288622	196	5	0.4448	0.0414	0.4033	27.5657	Hyper	Intron	Gnai3	YY1-associated factor 2 [Mus musculus]
chr15	93313359	93313544	185	9	0.4233	0.0359	0.3874	48.1052	Hyper	Intron	Mybphl	YY1-associated factor 2 [Mus musculus]
chr15	93558502	93558744	242	10	0.3376	0.019	0.3187	68.3368	Hyper	Intron	Wdr47	prickle-like protein 1 [Mus musculus]
chr1	59386471	59386634	163	5	0.4142	0.0075	0.4067	28.6102	Hyper	Intron	Aknad1	.
chr15	94796371	94796439	68	4	0.3487	0.0113	0.3375	20.0641	Hyper	Intron	Slc30a7	transmembrane protein 117 [Mus musculus]
chr15	94947760	94947841	81	7	0.3245	0.018	0.3065	32.8266	Hyper	Intron	Cdc14a	transmembrane protein 117 [Mus musculus]
chr15	95058418	95058480	62	5	0.7489	0.1976	0.5513	26.7111	Hyper	Intron	Dbt	transmembrane protein 117 [Mus musculus]
chr15	95160318	95160558	240	27	0.5738	0.2678	0.306	191.74	Hyper	Intron	Lrrc39	unnamed protein product [Mus musculus]
chr15	95832245	95832363	118	4	0.3327	0.0058	0.3269	23.5954	Hyper	Intron	Gm8919	anoctamin-6 isoform 2 [Mus musculus]
chr15	95887444	95887589	145	7	0.3671	0.0101	0.3569	40.1141	Hyper	Intron	Agl	anoctamin-6 isoform 2 [Mus musculus]
chr15	95903232	95903307	75	7	0.3715	0.0123	0.3592	31.0533	Hyper	Intron	Snx7	anoctamin-6 isoform 2 [Mus musculus]
chr15	95939856	95940104	248	9	0.4996	0.0826	0.417	59.6966	Hyper	Intron	Dpyd	anoctamin-6 isoform 2 [Mus musculus]
chr15	96194915	96195076	161	8	0.5883	0.1215	0.4668	38.1593	Hyper	Intron	Ptbp2	mCG1027692 [Mus musculus]
chr15	96197498	96197595	97	6	0.4109	0.034	0.3769	30.1102	Hyper	Intron	Cnn3	mCG1027692 [Mus musculus]
chr15	96227824	96228343	519	21	0.0531	0.5913	-0.5382	-197.264	Hypo	Intron	Gm4609	mCG1027692 [Mus musculus]
chr15	96229396	96229510	114	7	0.01	0.478	-0.468	-40.1386	Hypo	Intron	Usp53	mCG1027692 [Mus musculus]
chr15	96351511	96351661	150	5	0.3084	0.0202	0.2883	44.1052	Hyper	Intron	Sec24d	AT-rich interactive domain-containing protein 2 [Mus musculus]
chr15	96352140	96352304	164	6	0.5493	0.0348	0.5145	50.9176	Hyper	Intron	Gm42825	AT-rich interactive domain-containing protein 2 [Mus musculus]
chr15	96361802	96362011	209	11	0.0099	0.3313	-0.3214	-61.5111	Hypo	Exon	Ugt8a	AT-rich interactive domain-containing protein 2 [Mus musculus]
chr15	96582675	96582808	133	7	0.016	0.4094	-0.3934	-29.6372	Hypo	Intron	Camk2d	solute carrier family 38, member 1, isoform CRA_a, partial [Mus musculus]
chr15	97056195	97056404	209	6	0.4496	0.0549	0.3947	32.2125	Hyper	Promoter	Alpk1	sodium-coupled neutral amino acid transporter 4 [Mus musculus]
chr15	97557179	97557419	240	12	0.5418	0.2402	0.3016	108.911	Hyper	CGI	Tifa
chr15	97625461	97625607	146	7	0.3124	0.0284	0.284	70.639	Hyper	CGI	Egf
chr15	97625769	97625921	152	14	0.362	0.085	0.2769	153.16	Hyper	CGI	Lrit3
chr15	98839266	98839402	136	11	0.3145	0.0295	0.2851	88.0187	Hyper	Intron	Cfi	histone-lysine N-methyltransferase 2D [Mus musculus]
chr15	98856571	98856813	242	17	0.4526	0.0736	0.379	132.887	Hyper	Promoter	Sec24b	histone-lysine N-methyltransferase 2D [Mus musculus]
chr15	98860442	98860549	107	17	0.5966	0.3105	0.2861	98.6962	Hyper	Intron	Col25a1	histone-lysine N-methyltransferase 2D [Mus musculus]
chr15	99142053	99142685	632	5	0.3048	0.0815	0.2233	14.4536	Hyper	Intron	Sgms2	spermatogenesis associated, serine-rich 2, isoform CRA_a, partial [Mus musculus]
chr15	99151687	99151744	57	5	0.6937	0.3623	0.3314	29.4468	Hyper	Intron	Tbck	spermatogenesis associated, serine-rich 2, isoform CRA_a, partial [Mus musculus]
chr15	99151850	99152472	622	15	0.6453	0.2212	0.4241	88.1889	Hyper	Intron	Gm29811	spermatogenesis associated, serine-rich 2, isoform CRA_a, partial [Mus musculus]
chr15	99162368	99162687	319	21	0.4726	0.0249	0.4477	199.841	Hyper	Intron	Gstcd	spermatogenesis associated, serine-rich 2, isoform CRA_a, partial [Mus musculus]
chr15	99173372	99173572	200	19	0.3428	0.0631	0.2798	131.871	Hyper	Intron	Gm40153	spermatogenesis associated, serine-rich 2, isoform CRA_a, partial [Mus musculus]
chr15	99206545	99206598	53	4	0.3443	0.0058	0.3385	16.9372	Hyper	Intron	Cenpe	spermatogenesis associated, serine-rich 2, isoform CRA_a, partial [Mus musculus]
chr15	99747400	99748071	671	6	0.4695	0.1249	0.3446	26.436	Hyper	Promoter	Gm31243	Lass5 protein [Mus musculus]
chr15	99748160	99748627	467	7	0.4452	0.0314	0.4138	46.4634	Hyper	Promoter	Bmpr1b	Lass5 protein [Mus musculus]
chr1	60267627	60267919	292	4	0.3878	0.0041	0.3837	19.3938	Hyper	Intron	Kyat3	neurobeachin-like protein 1 [Mus musculus]
chr1	60311810	60313085	1275	10	0.3947	0.0116	0.3831	43.5458	Hyper	Intron	Gm34078	neurobeachin-like protein 1 [Mus musculus]
chr16	11104408	11104630	222	6	0.468	0.0073	0.4607	40.2716	Hyper	Intron	Hs2st1	thioredoxin domain containing 11, isoform CRA_a, partial [Mus musculus]
chr16	11540099	11540181	82	5	0.6729	0.0057	0.6672	42.7733	Hyper	Intron	Sh3glb1	sorting nexin-29 isoform a [Mus musculus]
chr16	11812889	11813066	177	4	0.0808	0.6096	-0.5288	-20.5504	Hypo	Intron	Clca3b	RIKEN cDNA C530044N13, isoform CRA_b, partial [Mus musculus]
chr16	12130491	12130569	78	5	0.3754	0.0103	0.3651	20.0524	Hyper	Intron	Col24a1	protein shisa-9 isoform 1 precursor [Mus musculus]
chr16	13540157	13540413	256	7	0.5174	0.0116	0.5058	49.4648	Hyper	Intron	Lrrcc1	poly(A)-specific ribonuclease (deadenylation nuclease), isoform CRA_c, partial [Mus musculus]
chr16	13663868	13664263	395	10	0.4079	0.0243	0.3836	50.6963	Hyper	Intron	Syde2	poly(A)-specific ribonuclease (deadenylation nuclease), isoform CRA_c, partial [Mus musculus]
chr16	13685203	13685299	96	6	0.5508	0.0536	0.4972	34.1985	Hyper	Promoter	Adgrl2	mCG129801, isoform CRA_c, partial [Mus musculus]
chr16	13784919	13785043	124	8	0.402	0.0071	0.3949	51.0745	Hyper	Intron	Ptgfr	RNA polymerase I-specific transcription initiation factor RRN3 [Mus musculus]
chr16	14087935	14088026	91	5	0.4826	0.008	0.4746	38.262	Hyper	Intron	Gipc2	RIKEN cDNA 2900011O08, isoform CRA_a, partial [Mus musculus]
chr16	14443404	14443662	258	5	0.3936	0.0078	0.3859	24.5312	Hyper	Intron	Usp33	multidrug resistance-associated protein 1 [Mus musculus]
chr16	14598870	14598924	54	5	0.0302	0.3453	-0.3151	-26.1371	Hypo	Intron	Zzz3	unnamed protein product [Mus musculus]
chr16	15939031	15939136	105	5	0.4729	0.1171	0.3558	22.6391	Hyper	Intron	Ak5	DNA repair-scaffolding protein [Mus musculus]
chr16	16323291	16323409	118	8	0.5013	0.0052	0.496	67.0902	Hyper	Intron	St6galnac3	dynamin-1-like protein isoform c [Mus musculus]
chr16	16505412	16505497	85	5	0.5185	0.0093	0.5092	30.8248	Hyper	Intron	Cryz	FYVE, RhoGEF and PH domain-containing protein 4 isoform 1 [Mus musculus]
chr16	17010159	17010248	89	5	0.4221	0.052	0.3701	25.5874	Hyper	Intron	Tnni3k	mitogen activated protein kinase 1, isoform CRA_b, partial [Mus musculus]
chr16	17086869	17087088	219	12	0.04	0.3303	-0.2903	-77.9029	Hypo	Exon	Gm20752	mCG131180, isoform CRA_b, partial [Mus musculus]
chr16	17258585	17258827	242	10	0.3468	0.0391	0.3077	75.4797	Hyper	Exon	Gm30667	hypothetical protein [Mus musculus]
chr16	17302800	17303130	330	10	0.4686	0.0197	0.4489	82.9928	Hyper	Intron	Dnajc5b	PREDICTED: phosphatidylinositol 4-kinase alpha isoform X1 [Mus musculus]
chr16	18397376	18397790	414	36	0.3674	0.074	0.2934	306.799	Hyper	Promoter	Gyg	armadillo repeat gene deleted in velo-cardio-facial syndrome, isoform CRA_b, partial [Mus musculus]
chr16	19648010	19648083	73	9	0.5145	0.2226	0.2919	55.9757	Hyper	CGI	Naaladl2
chr16	20375331	20375395	64	4	0.3338	0.018	0.3158	25.9446	Hyper	Intron	Nlgn1	multidrug resistance-associated protein 5 isoform 1 [Mus musculus]
chr16	20434383	20434473	90	7	0.5023	0.0077	0.4947	48.0229	Hyper	Promoter	Spata16	.
chr1	62056806	62056969	163	6	0.5749	0.0083	0.5666	47.1725	Hyper	Intron	Ect2	partitioning defective 3 homolog B [Mus musculus]
chr16	21528347	21528437	90	6	0.4457	0.0367	0.4089	35.6833	Hyper	Intron	Fndc3b	mCG141781, isoform CRA_b, partial [Mus musculus]
chr16	21797395	21797647	252	9	0.3391	0.0175	0.3216	53.1553	Hyper	Intron	Tnik	.
chr1	62238638	62238971	333	6	0.6714	0.0395	0.6319	54.3214	Hyper	Intron	Egfem1	partitioning defective 3 homolog B [Mus musculus]
chr16	22511366	22511564	198	9	0.4208	0.0301	0.3907	55.5232	Hyper	Intron	Gm33206	mKIAA4131 protein [Mus musculus]
chr16	22823778	22823852	74	5	0.6371	0.0698	0.5673	32.1031	Hyper	Intron	Lrriq4	PREDICTED: TBCC domain-containing protein 1 isoform X3 [Mus musculus]
chr16	22827900	22827988	88	4	0.0064	0.4136	-0.4072	-19.905	Hypo	Intron	Phc3	PREDICTED: TBCC domain-containing protein 1 isoform X3 [Mus musculus]
chr16	23232894	23232988	94	4	0.4403	0.0101	0.4302	17.3435	Hyper	Intron	Gnb4	beta-galactoside alpha-2,6-sialyltransferase 1 [Mus musculus]
chr1	62351120	62351205	85	4	0.4786	0.0062	0.4724	20.8545	Hyper	Intron	Sox2ot	partitioning defective 3 homolog B [Mus musculus]
chr16	24834531	24834649	118	5	0.4938	0.1238	0.37	22.4154	Hyper	Intron	Gm6639	lipoma-preferred partner homolog isoform 1 [Mus musculus]
chr16	24836059	24836338	279	8	0.4734	0.0112	0.4623	44.7019	Hyper	Intron	Gm15952	lipoma-preferred partner homolog isoform 1 [Mus musculus]
chr1	6248399	6248726	327	8	0.5399	0.06	0.4799	43.1084	Hyper	Promoter	Hnf4g	RB1-inducible coiled-coil protein 1 [Mus musculus]
chr16	24874210	24874287	77	5	0.457	0.0478	0.4092	24.3271	Hyper	Intron	3830422I06Rik	lipoma-preferred partner homolog isoform 1 [Mus musculus]
chr16	24970636	24970760	124	4	0.017	0.5742	-0.5573	-18.7586	Hypo	Intron	Intu	lipoma-preferred partner homolog isoform 1 [Mus musculus]
chr16	25726770	25726836	66	6	0.5771	0.0642	0.5128	34.0966	Hyper	Intron	Plk4	PREDICTED: tumor protein 63 isoform X1 [Odobenus rosmarus divergens]
chr16	25846762	25846844	82	5	0.754	0.0139	0.7401	49.6105	Hyper	Intron	Abhd18	PREDICTED: tumor protein 63 isoform X1 [Odobenus rosmarus divergens]
chr16	25978717	25978769	52	4	0.4553	0.0048	0.4505	19.0479	Hyper	Intron	Sclt1	prolyl 3-hydroxylase 2 precursor [Mus musculus]
chr16	26585815	26585893	78	4	0.5049	0.0073	0.4976	24.1424	Hyper	Intron	2610316D01Rik	interleukin-1 receptor accessory protein isoform d precursor [Mus musculus]
chr16	29413328	29413387	59	6	0.5449	0.0069	0.538	40.3072	Hyper	Intron	Gm37801	probable cation-transporting ATPase 13A4 isoform 1 [Mus musculus]
chr16	29911191	29911428	237	9	0.4691	0.0616	0.4075	52.1665	Hyper	Intron	Slc7a11	.
chr16	30352971	30353062	91	11	0.7561	0.0875	0.6686	107.183	Hyper	Intron	Naa15	probable cation-transporting ATPase 13A3 isoform 1 [Mus musculus]
chr16	31055392	31055545	153	17	0.0666	0.5089	-0.4423	-136.717	Hypo	Intron	Lhfp	xyloside xylosyltransferase 1 [Mus musculus]
chr16	31162509	31162937	428	39	0.6186	0.2633	0.3553	343.915	Hyper	Intron	Zfhx4	mKIAA0041 protein [Mus musculus]
chr16	31272908	31273111	203	5	0.3864	0.0335	0.3529	32.9132	Hyper	Intron	Postn	protein phosphatase inhibitor 2 [Mus musculus]
chr16	31757401	31757483	82	4	0.4771	0.0129	0.4642	15.8247	Hyper	Intron	Nbea	disks large homolog 1 isoform 1 [Mus musculus]
chr16	32830815	32830912	97	4	0.6343	0.0553	0.5791	24.1158	Hyper	Intron	Wwtr1	mKIAA0226 protein [Mus musculus]
chr16	32847204	32847300	96	7	0.4972	0.1878	0.3094	44.3825	Hyper	Intron	4921539H07Rik	mKIAA0226 protein [Mus musculus]
chr16	32989632	32989703	71	4	0.4112	0.0429	0.3684	18.2561	Hyper	Intron	Med12l	mCG141959 [Mus musculus]
chr16	33112605	33112835	230	14	0.3863	0.0785	0.3078	94.4479	Hyper	Intron	P2ry12	leishmanolysin-like peptidase precursor [Mus musculus]
chr16	33459892	33459948	56	6	0.3499	0.0068	0.3431	28.5317	Hyper	Intron	4930449A18Rik	zinc finger protein 148 [Mus musculus]
chr16	33849477	33849567	90	5	0.5309	0.1775	0.3533	21.0934	Hyper	Intron	Plch1	integrin beta-5 isoform 2 precursor [Mus musculus]
chr16	33913560	33913634	74	7	0.0118	0.3249	-0.3131	-41.1772	Hypo	Intron	Gm20656	integrin beta-5 isoform 2 precursor [Mus musculus]
chr16	33962882	33962975	93	4	0.4024	0.0347	0.3677	24.5277	Hyper	Intron	Gm26939	uridine 5'-monophosphate synthase [Mus musculus]
chr16	34025601	34025699	98	9	0.7028	0.4097	0.293	63.3982	Hyper	Intron	Vmn2r7	RecName: Full=Kalirin; AltName: Full=Protein Duo; AltName: Full=Serine/threonine-protein kinase with Dbl- and pleckstrin homology domain
chr16	34269960	34270020	60	5	0.3047	0.0119	0.2929	28.1195	Hyper	Intron	Lekr1	RecName: Full=Kalirin; AltName: Full=Protein Duo; AltName: Full=Serine/threonine-protein kinase with Dbl- and pleckstrin homology domain
chr16	34295216	34295561	345	6	0.4359	0.013	0.423	31.2858	Hyper	Intron	Rsrc1	RecName: Full=Kalirin; AltName: Full=Protein Duo; AltName: Full=Serine/threonine-protein kinase with Dbl- and pleckstrin homology domain
chr16	34402000	34402070	70	6	0.4392	0.0061	0.4331	37.4075	Hyper	Intron	Gm21949	RecName: Full=Kalirin; AltName: Full=Protein Duo; AltName: Full=Serine/threonine-protein kinase with Dbl- and pleckstrin homology domain
chr16	35258971	35259080	109	5	0.4352	0.0265	0.4086	20.3808	Hyper	Intron	Ift80	adenylate cyclase type 5 [Mus musculus]
chr16	35799734	35799817	83	5	0.3183	0.0737	0.2447	48.2585	Hyper	Intron	B3galnt1	HSPB1-associated protein 1 [Mus musculus]
chr16	37025269	37025328	59	4	0.3177	0.007	0.3107	27.4089	Hyper	Intron	Serpini1	DNA polymerase theta isoform 1 [Mus musculus]
chr16	37115852	37115960	108	14	0.1189	0.4086	-0.2898	-83.0835	Hypo	Exon	Golim4	syntaxin-binding protein 5-like isoform xb [Mus musculus]
chr16	37116013	37116114	101	7	0.0944	0.4223	-0.3279	-50.4155	Hypo	Exon	Fnip2	syntaxin-binding protein 5-like isoform xb [Mus musculus]
chr16	37188525	37188610	85	5	0.356	0.01	0.3461	20.6012	Hyper	Intron	Map9	syntaxin-binding protein 5-like isoform xb [Mus musculus]
chr16	37323527	37323612	85	4	0.3425	0.032	0.3106	19.0496	Hyper	Exon	Gm37240	syntaxin-binding protein 5-like isoform xb [Mus musculus]
chr16	38231899	38231988	89	5	0.4198	0.0474	0.3724	34.5737	Hyper	Intron	Sh3d19	PREDICTED: glycogen synthase kinase-3 beta isoform X1 [Mus musculus]
chr16	3829067	3829162	95	10	0.6471	0.0348	0.6123	95.1386	Hyper	Promoter	Rps3a1	olfactory receptor 15 [Mus musculus]
chr16	38750983	38751192	209	5	0.3581	0.0047	0.3534	37.2246	Hyper	Intron	Lrba	UDP-Gal:betaGlcNAc beta 1,4-galactosyltransferase, polypeptide 4, isoform CRA_a, partial [Mus musculus]
chr16	4083323	4083419	96	6	0.3443	0.0071	0.3372	31.6541	Hyper	UTR3	Dclk2	CREB-binding protein [Mus musculus]
chr16	4094201	4094296	95	5	0.5908	0.0846	0.5063	25.2646	Hyper	Intron	Arhgef11	CREB-binding protein [Mus musculus]
chr16	41757980	41758084	104	4	0.4606	0.0092	0.4514	18.5182	Hyper	Intron	2810403A07Rik	limbic system-associated membrane protein precursor [Mus musculus]
chr16	41822694	41822902	208	4	0.4503	0.0094	0.4409	24.9051	Hyper	Intron	1500004A13Rik	limbic system-associated membrane protein precursor [Mus musculus]
chr16	41825088	41825179	91	4	0.4771	0.0129	0.4642	15.662	Hyper	Intron	Ash1l	limbic system-associated membrane protein precursor [Mus musculus]
chr16	41953799	41953875	76	4	0.4927	0.0549	0.4377	20.8108	Hyper	Intron	Mrps28	limbic system-associated membrane protein precursor [Mus musculus]
chr16	41955164	41955255	91	4	0.4834	0.0121	0.4713	17.472	Hyper	Intron	Pmvk	limbic system-associated membrane protein precursor [Mus musculus]
chr16	4294485	4294547	62	8	0.4052	0.0565	0.3488	43.7664	Hyper	Intron	Tpd52	adenylate cyclase type 9 isoform 1 [Mus musculus]
chr1	6429841	6429908	67	6	0.3015	0.0064	0.2951	46.1303	Hyper	Exon	Crtc2	PREDICTED: calmodulin-regulated spectrin-associated protein 1 isoform X1 [Mus musculus]
chr16	43460172	43460363	191	7	0.4698	0.0085	0.4613	42.707	Hyper	Intron	Them4	zinc finger and BTB domain-containing protein 20 isoform L [Mus musculus]
chr1	6435089	6435223	134	14	0.2974	0.0156	0.2818	103.275	Hyper	Intron	Zfp704	PREDICTED: calmodulin-regulated spectrin-associated protein 1 isoform X1 [Mus musculus]
chr16	4374913	4375062	149	7	0.3996	0.0182	0.3814	38.0587	Hyper	Intron	Snx27	adenylate cyclase type 9 isoform 1 [Mus musculus]
chr16	44253115	44253308	193	5	0.415	0.0647	0.3503	26.9391	Hyper	Intron	Tuft1	SID1 transmembrane family member 1 isoform 1 precursor [Mus musculus]
chr16	44747520	44747626	106	4	0.4713	0.0065	0.4648	18.7555	Hyper	Promoter	Gm9173	GTP-binding protein 8 isoform 1 [Mus musculus]
chr16	44965445	44965764	319	13	0.3136	0.0051	0.3085	88.4375	Hyper	Intron	Arnt	RecName: Full=Cell surface glycoprotein CD200 receptor 3; AltName: Full=CD200 cell surface glycoprotein receptor-like 3; Short=CD200 receptor-like 3; AltName: Full=CD200 cell surface glycoprotein receptor-like b; Short=CD200RLb; AltName: Full=Cell surface glycoprotein OX2 receptor 3; Flags: Precursor
chr1	64619545	64619702	157	7	0.3653	0.0226	0.3427	50.0838	Hyper	Intron	Tars2	.
chr16	46426638	46426822	184	4	0.6566	0.0101	0.6465	33.8398	Hyper	Intron	Prpf3	nectin-3 isoform alpha [Mus musculus]
chr1	64688158	64688228	70	4	0.5148	0.1167	0.3981	17.1862	Hyper	Intron	Vps45	PREDICTED: cyclin-Y-like protein 1 isoform X1, partial [Rattus norvegicus]
chr16	49145293	49145407	114	4	0.3532	0.0079	0.3453	21.4354	Hyper	Exon	Platr30	myosin-15 [Mus musculus]
chr16	49152544	49156185	3641	11	0.4505	0.0105	0.44	65.8596	Hyper	Intron	Gm17806	myosin-15 [Mus musculus]
chr16	49180440	49180806	366	30	0.4447	0.1298	0.3149	225.146	Hyper	Intron	Itga10	myosin-15 [Mus musculus]
chr16	5035814	5036066	252	5	0.3871	0.0049	0.3822	29.1854	Hyper	Intron	Gpr89	PREDICTED: putative oxidoreductase GLYR1 isoform X1 [Trichechus manatus latirostris]
chr16	5037423	5038108	685	5	0.5755	0.0222	0.5532	27.9419	Hyper	Intron	Pag1	PREDICTED: putative oxidoreductase GLYR1 isoform X1 [Trichechus manatus latirostris]
chr1	65202848	65202928	80	5	0.0197	0.496	-0.4763	-22.9348	Hypo	Exon	Chd1l	mKIAA0981 protein [Mus musculus]
chr16	52272858	52272924	66	5	0.5746	0.009	0.5656	28.2068	Hyper	Intron	Prkab2	CD166 antigen precursor [Mus musculus]
chr1	65337557	65337689	132	16	0.1093	0.5414	-0.4321	-95.6026	Hypo	Intron	Notch2	parathyroid hormone 2 receptor precursor [Mus musculus]
chr16	53530372	53530639	267	17	0.0118	0.3636	-0.3517	-105.415	Hypo	CGI	Zfp697
chr16	55680306	55680417	111	8	0.7757	0.3417	0.434	35.1279	Hyper	CGI	Wars2
chr16	56652150	56652211	61	4	0.3977	0.0107	0.387	17.4336	Hyper	Exon	Tbx15	target of Nesh-SH3 isoform 5 precursor [Mus musculus]
chr16	58477889	58477980	91	5	0.0414	0.4354	-0.394	-24.2038	Hypo	Intron	Spag17	ST3 beta-galactoside alpha-2,3-sialyltransferase 6, isoform CRA_b, partial [Mus musculus]
chr16	59960300	59960488	188	7	0.4605	0.0297	0.4308	34.6451	Hyper	Intron	Ror1	ephrin type-A receptor 6 [Mus musculus]
chr16	62818639	62818875	236	7	0.4555	0.02	0.4355	45.2115	Hyper	Intron	Ube2u	ADP-ribosylation factor-like protein 13B [Mus musculus]
chr16	62827633	62827688	55	7	0.3402	0.0065	0.3338	31.9453	Hyper	Intron	Cachd1	ADP-ribosylation factor-like protein 13B [Mus musculus]
chr16	62877017	62877173	156	15	0.3488	0.0099	0.3389	86.2656	Hyper	Intron	Raver2	vitamin K-dependent protein S preproprotein [Mus musculus]
chr1	66365364	66365432	68	5	0.4767	0.0089	0.4678	24.2099	Hyper	Intron	Pde4b	microtubule-associated protein 2 isoform 3 [Mus musculus]
chr1	66401950	66402203	253	11	0.4476	0.074	0.3736	73.2034	Hyper	Exon	Wdr78	microtubule-associated protein 2 isoform 3 [Mus musculus]
chr16	64761773	64763219	1446	10	0.4723	0.027	0.4453	60.4998	Hyper	Intron	Oma1	mCG127693 [Mus musculus]
chr16	64820136	64822539	2403	6	0.5131	0.0138	0.4993	45.4443	Hyper	Intron	Dab1	PREDICTED: zinc finger protein 654 isoform X2 [Mus musculus]
chr16	65550860	65551089	229	11	0.4613	0.1113	0.35	57.8683	Hyper	Intron	C8a	PREDICTED: charged multivesicular body protein 2b isoform X2 [Bubalus bubalis]
chr16	67584497	67584633	136	5	0.4593	0.0072	0.4521	27.5098	Hyper	Intron	Fyb2	cell adhesion molecule 2 isoform 1 precursor [Mus musculus]
chr16	6871888	6872017	129	4	0.4326	0.0091	0.4235	18.0581	Hyper	Intron	Usp24	RNA binding protein fox-1 homolog 1 isoform alpha [Mus musculus]
chr1	6690642	6690742	100	8	0.4066	0.0076	0.399	54.1383	Hyper	Intron	Ttc4	mKIAA0535 protein [Mus musculus]
chr1	6692368	6692446	78	5	0.3572	0.0078	0.3495	31.6273	Hyper	Intron	Yipf1	mKIAA0535 protein [Mus musculus]
chr16	6952352	6952408	56	4	0.317	0.0183	0.2987	19.8447	Hyper	Intron	1700123O12Rik	RNA binding protein fox-1 homolog 1 isoform alpha [Mus musculus]
chr16	6964603	6964818	215	6	0.3523	0.0071	0.3451	29.9073	Hyper	Intron	1700047F07Rik	RNA binding protein fox-1 homolog 1 isoform alpha [Mus musculus]
chr16	70525788	70525877	89	6	0.3692	0.0325	0.3366	27.6116	Hyper	Intron	Podn	1,4-alpha-glucan-branching enzyme [Mus musculus]
chr16	70525935	70526056	121	4	0.354	0.0303	0.3238	20.9783	Hyper	Intron	Zyg11a	1,4-alpha-glucan-branching enzyme [Mus musculus]
chr16	72752234	72752552	318	10	0.3684	0.0067	0.3617	64.6984	Hyper	Intron	Zyg11b	roundabout homolog 1 precursor [Mus musculus]
chr16	72859865	72859931	66	4	0.4526	0.0129	0.4397	16.6987	Hyper	Intron	Zfyve9	roundabout homolog 1 precursor [Mus musculus]
chr16	72907806	72907941	135	4	0.4393	0.0596	0.3797	19.1849	Hyper	Intron	Osbpl9	roundabout homolog 1 precursor [Mus musculus]
chr16	72963609	72963664	55	4	0.4508	0.0101	0.4407	16.0761	Hyper	Intron	Eps15	roundabout homolog 1 precursor [Mus musculus]
chr16	7334423	7334505	82	5	0.01	0.382	-0.372	-22.3613	Hypo	Intron	Ttc39a	RNA binding protein fox-1 homolog 1 isoform alpha [Mus musculus]
chr16	7388126	7388230	104	5	0.5219	0.0423	0.4796	21.1394	Hyper	Intron	Agbl4	RNA binding protein fox-1 homolog 1 isoform alpha [Mus musculus]
chr16	76336058	76336304	246	5	0.4217	0.0476	0.3741	28.3255	Hyper	Intron	Dpy19l4	nuclear receptor-interacting protein 1 [Mus musculus]
chr16	76360409	76360624	215	12	0.3534	0.0206	0.3328	84.0976	Hyper	Intron	AL670603.1	nuclear receptor-interacting protein 1 [Mus musculus]
chr16	80420148	80420354	206	10	0.0118	0.3707	-0.3589	-60.2979	Hypo	CGI	Pik3r3
chr16	83040667	83040806	139	10	0.1448	0.5118	-0.367	-44.4103	Hypo	CGI	Mast2
chr16	8503577	8503631	54	6	0.0564	0.3339	-0.2775	-48.0872	Hypo	CGI	Eif2b3
chr16	85510394	85510449	55	6	0.3415	0.0088	0.3326	33.5342	Hyper	Intron	Cdh17	unnamed protein product [Mus musculus]
chr16	8581161	8581241	80	4	0.4707	0.091	0.3797	22.4166	Hyper	Intron	Gm17114	4-aminobutyrate aminotransferase, mitochondrial isoform 1 precursor [Mus musculus]
chr1	6861421	6861521	100	4	0.0143	0.4741	-0.4598	-15.902	Hypo	Exon	Ipo13	.
chr16	87357357	87357424	67	7	0.3913	0.0504	0.3408	29.0833	Hyper	Intron	St3gal3	hemK methyltransferase family member 2 isoform 1 [Mus musculus]
chr16	87988449	87988531	82	4	0.4961	0.0065	0.4896	22.0157	Hyper	Intron	Kdm4a	glutamate receptor, ionotropic, kainate 1, isoform CRA_f [Mus musculus]
chr16	88104181	88104338	157	15	0.4063	0.12	0.2863	120.896	Hyper	Intron	Cfap57	glutamate receptor, ionotropic, kainate 1, isoform CRA_f [Mus musculus]
chr16	90260514	90260583	69	6	0.3925	0.0402	0.3523	24.0272	Hyper	Intron	Ccdc30	mCG129573, isoform CRA_b, partial [Mus musculus]
chr16	91803496	91803628	132	7	0.3403	0.0061	0.3342	38.2333	Hyper	Intron	Hivep3	ATP synthase subunit O, mitochondrial precursor [Mus musculus]
chr16	92415891	92415979	88	4	0.3276	0.0182	0.3094	31.3672	Hyper	Intron	Scmh1	calcipressin-1 isoform 1 [Mus musculus]
chr16	93594997	93595276	279	14	0.6627	0.2199	0.4428	107.15	Hyper	Intron	Ppt1	SET domain-containing protein 4 [Mus musculus]
chr16	94281933	94282218	285	19	0.4399	0.132	0.3079	117.738	Hyper	Intron	Macf1	PREDICTED: biotin--protein ligase isoform X2 [Mus musculus]
chr16	95458694	95458994	300	11	0.4072	0.0554	0.3518	78.6342	Hyper	Intron	Inpp5b	transcriptional regulator ERG isoform 1 [Mus musculus]
chr16	95481292	95481587	295	15	0.4437	0.102	0.3417	108.012	Hyper	Intron	Gm12930	transcriptional regulator ERG isoform 1 [Mus musculus]
chr16	95481909	95482081	172	4	0.6164	0.2377	0.3787	18.22	Hyper	Intron	Stk40	transcriptional regulator ERG isoform 1 [Mus musculus]
chr16	96022995	96023180	185	6	0.4485	0.0923	0.3562	32.3416	Hyper	Intron	Ago3	PREDICTED: bromodomain and WD repeat-containing protein 1 isoform X1 [Mus musculus]
chr16	96898790	96898877	87	4	0.4793	0.0068	0.4726	18.1368	Hyper	Intron	Clspn	Down syndrome cell adhesion molecule homolog precursor [Mus musculus]
chr16	97457952	97459630	1678	15	0.3604	0.007	0.3534	98.9399	Hyper	Intron	Zmym4	interferon-induced GTP-binding protein Mx1 [Mus musculus]
chr16	97567055	97567113	58	5	0.4851	0.1578	0.3273	24.6121	Hyper	Exon	Zmym6	transmembrane protease serine 2 [Mus musculus]
chr16	97567606	97567728	122	6	0.6152	0.1296	0.4856	32.5651	Hyper	Exon	Csmd2	transmembrane protease serine 2 [Mus musculus]
chr16	97596800	97596892	92	5	0.3974	0.0094	0.388	20.2626	Hyper	Exon	Ak2	transmembrane protease serine 2 [Mus musculus]
chr16	98100423	98100919	496	48	0.5215	0.1789	0.3427	398.315	Hyper	CGI	Triqk
chr1	70636406	70636569	163	5	0.4551	0.0089	0.4462	27.1439	Hyper	Intron	Zbtb8b	sperm-associated antigen 16 protein isoform 1 [Mus musculus]
chr1	70750592	70750693	101	4	0.6413	0.0062	0.6351	30.0996	Hyper	Intron	Zcchc17	von Willebrand factor C domain-containing protein 2-like isoform 1 precursor [Mus musculus]
chr17	10216712	10221598	4886	6	0.5706	0.0361	0.5344	30.5453	Hyper	Intron	Nkain1	QUAKING isoform 6 [Homo sapiens]
chr17	10276610	10276824	214	4	0.5048	0.0534	0.4514	21.1735	Hyper	Intron	Wasf2	QUAKING isoform 6 [Homo sapiens]
chr1	71064458	71064514	56	11	0.3601	0.022	0.3381	97.0187	Hyper	Intron	Man1c1	BRCA1 associated RING domain 1, isoform CRA_a, partial [Mus musculus]
chr17	10738769	10739123	354	6	0.5646	0.0516	0.5131	38.339	Hyper	Intron	Rhd	similar to PACRG (predicted), isoform CRA_a [Rattus norvegicus]
chr17	10831421	10831520	99	5	0.5474	0.0121	0.5353	25.1744	Hyper	Intron	Tmem50a	similar to PACRG (predicted), isoform CRA_a [Rattus norvegicus]
chr17	10974458	10974710	252	24	0.0382	0.3279	-0.2896	-161.598	Hypo	Intron	Clic4	E3 ubiquitin-protein ligase parkin isoform 1 [Mus musculus]
chr17	10986467	10986593	126	7	0.4039	0.0069	0.3969	35.6937	Hyper	Intron	Srrm1	E3 ubiquitin-protein ligase parkin isoform 1 [Mus musculus]
chr17	11304418	11304641	223	4	0.527	0.0759	0.4511	18.7864	Hyper	Intron	Myom3	E3 ubiquitin-protein ligase parkin isoform 1 [Mus musculus]
chr17	11326224	11326289	65	6	0.5981	0.1522	0.4458	32.3682	Hyper	Intron	Hmgcl	E3 ubiquitin-protein ligase parkin isoform 1 [Mus musculus]
chr17	11339485	11339576	91	4	0.4299	0.04	0.3898	14.9806	Hyper	Intron	Pithd1	E3 ubiquitin-protein ligase parkin isoform 1 [Mus musculus]
chr17	11388536	11388904	368	4	0.4271	0.0216	0.4055	20.4902	Hyper	Intron	Rpl11	E3 ubiquitin-protein ligase parkin isoform 1 [Mus musculus]
chr17	11438600	11438674	74	4	0.0114	0.3873	-0.3759	-17.0401	Hypo	Intron	E2f2	E3 ubiquitin-protein ligase parkin isoform 1 [Mus musculus]
chr17	11501499	11501564	65	4	0.4212	0.0104	0.4108	20.1399	Hyper	Intron	Hnrnpr	E3 ubiquitin-protein ligase parkin isoform 1 [Mus musculus]
chr17	11637508	11637879	371	18	0.3691	0.0267	0.3425	135.186	Hyper	Intron	Alpl	E3 ubiquitin-protein ligase parkin isoform 1 [Mus musculus]
chr17	11776878	11777122	244	10	0.5642	0.1579	0.4063	54.1712	Hyper	Intron	Eif4g3	E3 ubiquitin-protein ligase parkin isoform 1 [Mus musculus]
chr17	12248884	12249076	192	11	0.6199	0.3264	0.2934	62.7382	Hyper	Intron	Runx1t1	mitogen-activated protein kinase kinase kinase 4 [Mus musculus]
chr17	12262375	12262490	115	4	0.6763	0.0676	0.6087	25.0605	Hyper	Intron	Gm16287	mitogen-activated protein kinase kinase kinase 4 [Mus musculus]
chr17	12594211	12594618	407	14	0.4921	0.1237	0.3684	82.7298	Hyper	Intron	Ubr4	solute carrier family 22 member 2 [Mus musculus]
chr17	12746366	12746445	79	4	0.0467	0.5697	-0.523	-18.4372	Hypo	Intron	Iffo2	insulin-like growth factor 2 receptor, isoform CRA_b, partial [Mus musculus]
chr17	12786230	12787328	1098	5	0.4234	0.0274	0.396	25.164	Hyper	Intron	Arhgef10l	unnamed protein product [Mus musculus]
chr17	13225672	13225882	210	7	0.4073	0.043	0.3642	35.4779	Hyper	Exon	Rsg1	sperm motility kinase 2A [Mus musculus]
chr17	14877217	14877310	93	4	0.4709	0.0126	0.4583	16.0375	Hyper	Intron	Fhad1	WD repeat-containing protein 27 [Mus musculus]
chr17	14955066	14955151	85	4	0.0134	0.6741	-0.6607	-25.6656	Hypo	Intron	6330411D24Rik	RIKEN cDNA 1600012H06 gene, partial [Mus musculus]
chr17	16964576	16964652	76	6	0.3918	0.016	0.3758	23.9678	Hyper	Intron	Prdm2	mCG114934 [Mus musculus]
chr17	17723215	17723314	99	4	0.3814	0.0197	0.3617	20.951	Hyper	Intron	Pramel5	vomeronasal receptor Vmn2r90 precursor [Mus musculus]
chr17	18998156	18998450	294	18	0.4485	0.097	0.3514	103.552	Hyper	CGI	Pramef20
chr17	19164561	19164805	244	23	0.4329	0.0427	0.3902	224.966	Hyper	Intron	Vps13d	vomeronasal receptor Vmn2r98 precursor [Mus musculus]
chr1	72178217	72178423	206	7	0.5757	0.0495	0.5262	70.4438	Hyper	Intron	Lrrc69	melanoregulin [Mus musculus]
chr17	22015040	22015139	99	6	0.381	0.0772	0.3038	26.0319	Hyper	Intron	C230088H06Rik	RIKEN cDNA 4930432O21, isoform CRA_b, partial [Mus musculus]
chr1	72261952	72262412	460	18	0.4482	0.1216	0.3266	127.082	Hyper	Intron	Zfp933	mCG1035709 [Mus musculus]
chr1	72262814	72262866	52	5	0.4106	0.1034	0.3072	29.7193	Hyper	Intron	Clcn6	mCG1035709 [Mus musculus]
chr1	72262933	72263258	325	7	0.4593	0.0417	0.4176	41.8534	Hyper	Intron	Mtor	mCG1035709 [Mus musculus]
chr17	22631735	22631826	91	6	0.7465	0.4219	0.3246	39.0662	Hyper	CGI	Pex14
chr17	23467643	23467779	136	6	0.4337	0.0482	0.3856	29.4812	Hyper	Intron	Kif1b	vomeronasal receptor Vmn2r117 precursor [Mus musculus]
chr17	23819921	23820258	337	37	0.5043	0.1779	0.3264	287.509	Hyper	Exon	Spsb1	PREDICTED: serine/arginine repetitive matrix protein 2 isoform X5 [Mus musculus]
chr1	72389234	72389314	80	5	0.3873	0.0074	0.3798	23.3489	Hyper	Intron	Rere	X-ray repair cross-complementing protein 5 [Mus musculus]
chr1	72474643	72474711	68	5	0.4081	0.01	0.3981	22.7848	Hyper	Intron	Camta1	mKIAA1399 protein [Mus musculus]
chr17	25628683	25628747	64	6	0.5376	0.0951	0.4425	31.4226	Hyper	Intron	Nphp4	lipase maturation factor 1 [Mus musculus]
chr17	26121368	26121956	588	22	0.4106	0.1069	0.3037	131.918	Hyper	Intron	Dffb	transmembrane protein 8A precursor [Mus musculus]
chr17	26213815	26213962	147	9	0.332	0.0564	0.2757	68.3474	Hyper	Exon	Wrap73	integrin alpha FG-GAP repeat containing 3, isoform CRA_b, partial [Mus musculus]
chr17	26220034	26220365	331	12	0.4413	0.1249	0.3164	73.351	Hyper	Intron	Megf6	integrin alpha FG-GAP repeat containing 3, isoform CRA_b, partial [Mus musculus]
chr17	27077442	27077796	354	16	0.4037	0.0422	0.3615	119.828	Hyper	Intron	Prkcz	inositol 1,4,5-trisphosphate receptor type 3 [Mus musculus]
chr17	27097655	27097925	270	8	0.4111	0.0561	0.355	57.5015	Hyper	Intron	C1qtnf12	inositol 1,4,5-trisphosphate receptor type 3 [Mus musculus]
chr17	27098789	27099153	364	19	0.5093	0.1714	0.3379	124.923	Hyper	Intron	Agrn	inositol 1,4,5-trisphosphate receptor type 3 [Mus musculus]
chr17	27891710	27891840	130	4	0.3139	0.0296	0.2843	25.1579	Hyper	Intron	Perm1	mKIAA4127 protein [Mus musculus]
chr17	27903451	27903665	214	4	0.5594	0.0074	0.552	26.0267	Hyper	Intron	Calb1	transcription initiation factor TFIID subunit 11 [Mus musculus]
chr17	27951934	27952072	138	9	0.4869	0.0323	0.4546	66.6862	Hyper	Intron	Gm26148	mKIAA0229 protein [Mus musculus]
chr17	28246665	28246961	296	5	0.4666	0.1005	0.366	21.3502	Hyper	Intron	Osgin2	peroxisome proliferator-activated receptor delta [Mus musculus]
chr17	28295411	28295666	255	16	0.3822	0.0366	0.3455	116.248	Hyper	Exon	Mmp16	peroxisome proliferator-activated receptor delta [Mus musculus]
chr1	72858479	72858683	204	6	0.3534	0.0271	0.3263	50.6347	Hyper	UTR3	Gm11867	insulin-like growth factor binding protein 5, isoform CRA_b, partial [Mus musculus]
chr17	28887431	28887523	92	10	0.4452	0.101	0.3442	51.3432	Hyper	Intron	Cnbd1	patatin-like phospholipase domain-containing protein 1 [Mus musculus]
chr17	29162278	29162523	245	15	0.0804	0.4795	-0.3991	-119.482	Hypo	Exon	Cngb3	copine-5 [Mus musculus]
chr17	29219319	29219630	311	15	0.0508	0.3367	-0.2859	-105.529	Hypo	Intron	Wwp1	copine-5 [Mus musculus]
chr17	29573594	29573906	312	9	0.3978	0.0371	0.3607	47.0681	Hyper	Intron	Klhl32	unnamed protein product [Mus musculus]
chr17	29593928	29593991	63	5	0.4669	0.0081	0.4588	31.5329	Hyper	Intron	Gm11906	unnamed protein product [Mus musculus]
chr17	29650320	29650557	237	11	0.3627	0.0519	0.3108	79.3831	Hyper	Intron	Epha7	unnamed protein product [Mus musculus]
chr17	29673934	29674117	183	8	0.4476	0.0866	0.3609	40.6092	Hyper	Intron	AI838599	mKIAA0646 protein [Mus musculus]
chr17	30117276	30117387	111	12	0.3923	0.0045	0.3878	80.2479	Hyper	Intron	Bach2	AN1-type zinc finger protein 3 [Mus musculus]
chr17	30198592	30198844	252	14	0.5102	0.1797	0.3304	79.6224	Hyper	Intron	Ankrd6	AN1-type zinc finger protein 3 [Mus musculus]
chr17	30202233	30202310	77	4	0.3909	0.0411	0.3498	26.881	Hyper	Intron	Rngtt	AN1-type zinc finger protein 3 [Mus musculus]
chr17	30739445	30739527	82	4	0.3694	0.0259	0.3435	27.9409	Hyper	Intron	Rars2	dynein heavy chain 8, axonemal [Mus musculus]
chr17	30739580	30739643	63	6	0.3463	0.026	0.3203	45.3029	Hyper	Exon	Cfap206	dynein heavy chain 8, axonemal [Mus musculus]
chr17	3121022	3121141	119	6	0.4501	0.0071	0.443	36.961	Hyper	Intron	Zfp292	mKIAA1116 protein [Mus musculus]
chr17	31975673	31975983	310	5	0.5022	0.0791	0.423	24.6662	Hyper	Intron	Chchd7	heat shock factor 2-binding protein [Mus musculus]
chr17	32016584	32016712	128	4	0.351	0.0316	0.3194	27.8092	Hyper	Intron	Aptx	heat shock factor 2-binding protein [Mus musculus]
chr17	32051705	32052192	487	14	0.4435	0.0352	0.4083	120.322	Hyper	Promoter	Nfx1	ribosomal RNA processing protein 1 homolog B isoform 1 [Mus musculus]
chr17	32245285	32245381	96	4	0.4525	0.0126	0.4399	18.8449	Hyper	Intron	Nol6	PREDICTED: bromodomain-containing protein 4 isoform X3 [Rattus norvegicus]
chr17	33372917	33373178	261	4	0.408	0.0746	0.3335	23.1446	Hyper	Intron	Dnaic1	zinc finger protein 101 [Mus musculus]
chr17	33863234	33863479	245	8	0.3918	0.017	0.3748	47.4848	Hyper	Intron	Il11ra1	PREDICTED: EF-hand domain-containing family member B isoform X1 [Mus musculus]
chr17	34780123	34780485	362	8	0.4669	0.0161	0.4508	49.9222	Hyper	Intron	Atp8b5	PREDICTED: tenascin-X isoform X1 [Mus musculus]
chr17	3480663	3480779	116	7	0.125	0.4598	-0.3348	-33.4958	Hypo	Intron	Shb	mKIAA2016 protein [Mus musculus]
chr17	3496376	3496457	81	4	0.0152	0.439	-0.4238	-18.7883	Hypo	Intron	Gm829	mKIAA2016 protein [Mus musculus]
chr17	34985819	34986046	227	7	0.514	0.1405	0.3735	35.5646	Hyper	Exon	Stra6l	U6 snRNA-associated Sm-like protein LSm2 isoform 1 [Mus musculus]
chr17	35097905	35098007	102	5	0.345	0.0079	0.3372	21.6044	Hyper	Intron	Tmod1	protein ABHD16A [Mus musculus]
chr17	35159195	35159355	160	19	0.4436	0.1511	0.2925	109.748	Hyper	Intron	Xpa	protein PRRC2A isoform 1 [Mus musculus]
chr1	7354546	7355044	498	30	0.4393	0.0658	0.3735	278.133	Hyper	Intron	Trim14	mCG146167, partial [Mus musculus]
chr17	35648766	35649030	264	9	0.4733	0.103	0.3704	49.5751	Hyper	Intron	Coro2a	surfactant-associated protein 2 precursor [Mus musculus]
chr17	35988562	35988779	217	10	0.3445	0.0619	0.2825	69.1782	Hyper	Exon	Galnt12	guanine nucleotide-binding protein-like 1 [Mus musculus]
chr17	36068322	36068480	158	19	0.4001	0.087	0.3131	121.148	Hyper	Promoter	Erp44	PREDICTED: RT1 class Ib, locus N3 isoform X1 [Rattus norvegicus]
chr1	73678755	73678848	93	4	0.5444	0.0064	0.538	22.8193	Hyper	Intron	Gm12436	mCG1035719, isoform CRA_b [Mus musculus]
chr17	37841659	37841841	182	4	0.392	0.0046	0.3874	19.5416	Hyper	Exon	C630028M04Rik	unnamed protein product [Mus musculus]
chr17	43490831	43490905	74	5	0.4789	0.1235	0.3554	20.3831	Hyper	Intron	Nipsnap3b	meprin A subunit alpha [Mus musculus]
chr1	74351546	74351944	398	24	0.42	0.0228	0.3973	232.46	Hyper	Exon	Gm12496	Pnkd protein [Mus musculus]
chr17	43646534	43646595	61	4	0.4792	0.0036	0.4755	17.5284	Hyper	Intron	Slc44a1	mitochondrial uncoupling protein 4 [Mus musculus]
chr1	74437452	74437547	95	4	0.4465	0.0291	0.4174	20.8945	Hyper	UTR3	Fktn	ubiquitin specific peptidase 37, partial [Mus musculus]
chr17	44653303	44653544	241	7	0.4296	0.0372	0.3923	38.0032	Hyper	Intron	Ikbkap	runt related transcription factor 2 [Mus musculus]
[truncated: 1,179 more rows]
