# Supplementary material for: mTOR hypoactivity leads to trophectoderm cell failure by enhancing lysosomal activation and disrupting the cytoskeleton in preimplantation embryo
Source: Cell Biosci. 2023 Nov 30;13:219. doi: 10.1186/s13578-023-01176-3 (PMC10688112; doi:10.1186/s13578-023-01176-3)
Supplement: Supplementary file 4 — Additional file 4: Table S3. The Venn diagram analysis of the DMGs and DEGs for methylomic and transcriptomic data. [file 13578_2023_1176_MOESM4_ESM.xlsx]

## Sheet: Integrated analysis
		Table S3. The Venn diagram analysis of the DMGs and DEGs for methylomic and transcriptomic data
Hyper meth and low gene expression							Hypo meth and high gene expression							Hyper meth and high gene expression
Gene name	Direction	up/down	gene FoldChange	Diff_methyl			Gene name	Direction	up/down	gene FoldChange	Diff_methyl			Gene name	Direction	up/down	gene FoldChange	Diff_methyl
Nav3	Hyper	down	0.151	0.6138			Tbc1d15	Hypo	up	2.51	-0.427			Gns	Hyper	up	2.07	0.61
Srgap1	Hyper	down	0.102	0.413			Cep95	Hypo	up	2.31	0.56			Cep57l1	Hyper	up	2.03	0.414
Prep	Hyper	down	0.46	0.797			Coq8a	Hypo	up	3.24	-0.551			Gm5424	Hyper	up	2.25	0.27
Ulbp1	Hyper	down	0.06	0.356			Camk2d	Hypo	up	2.87	-0.393			Slc25a16	Hyper	up	2.35	0.312
Cdc34	Hyper	down	0.41	0.387			Fnip2	Hypo	up	5.04	-0.327			Pitpnc1	Hyper	up	6.64	0.353
Thop1	Hyper	down	0.381	0.363			6330411D24Rik	Hypo	up	22.5	-0.661			Rnf213	Hyper	up	3.62	0.37
Ust	Hyper	down	0.182	0.438			Wsb2	Hypo	up	2.222	-0.297			Ccdc93	Hyper	up	2.11	0.417
Ano4	Hyper	down	0.01	0.436			Nub1	Hypo	up	2.005	-0.391			Glul	Hyper	up	2.25	0.63
A830018L16Rik	Hyper	down	0.003	0.3273			Ppfibp2	Hypo	up	2.837	-0.362			Fnip1	Hyper	up	2.03	0.428
Sulf1	Hyper	down	0.002	0.301										Zfyve21	Hyper	up	2.15	0.495
Fam163a	Hyper	down	0.007	0.343			Hypo methy and low gene expression							Tdrd9	Hyper	up	7.96	0.314
Myh10	Hyper	down	0.246	0.322			Gene name	Direction	up/down	gene FoldChange	Diff_methyl			Adi1	Hyper	up	2.364	0.342
Myo1d	Hyper	down	0.188	0.369			Os9	Hypo	down	0.347	-0.31			Lmbrd1	Hyper	up	2.21	0.283
Serpina3m	Hyper	down	0.003	0.311			Pip5k1c	Hypo	down	0.308	-0.109			Slc38a6	Hyper	up	3.584	0.617
Cep128	Hyper	down	0.24	0.369			Gpatch2	Hypo	down	0.413	-0.399			Parp8	Hyper	up	4.96	0.355
Aoah	Hyper	down	0.004	0.436			Lrp12	Hypo	down	0.036	-0.35			Gpr137b	Hyper	up	6.5	0.355
Dcdc2a	Hyper	down	0.021	0.3			Ano6	Hypo	down	0.345	-0.47			Klhl3	Hyper	up	2.28	0.545
Dek	Hyper	down	0.471	0.463			Armc9	Hypo	down	0.117	-0.499			Slc28a3	Hyper	up	3.044	0.529
Pfkp	Hyper	down	0.2	0.476			Plcb3	Hypo	down	0.438	-0.372			Cdc14b	Hyper	up	2.915	0.471
Il1r1	Hyper	down	0.05	0.305			Mast2	Hypo	down	0.441	-0.367			Laptm4b	Hyper	up	3.697	0.363
Abcc4	Hyper	down	0.202	0.411			Mpdz	Hypo	down	0.019	-0.292			Grhl2	Hyper	up	2.256	0.293
Lrp10	Hyper	down	0.368	0.42			Wdr19	Hypo	down	0.002	-0.485			Nadk2	Hyper	up	2.02	0.441
Rcbtb2	Hyper	down	0.009	0.715			Scfd2	Hypo	down	0.392	-0.593			Slc38a1	Hyper	up	2.945	0.346
4930452B06Rik	Hyper	down	0.141	0.576			Ankrd26	Hypo	down	0.44	-0.409			Rcan1	Hyper	up	2.928	0.352
Myo10	Hyper	down	0.233	0.378										BC002059	Hyper	up	2.627	0.286
Ank	Hyper	down	0.29	0.323										Pnpla1	Hyper	up	142.9	0.377
Ankrd44	Hyper	down	0.005	0.391										Sos1	Hyper	up	2.95	0.352
Cbx7	Hyper	down	0.294	0.355										Mocos	Hyper	up	2.25	0.301
Cpne8	Hyper	down	0.372	319										Dlgap4	Hyper	up	2.54	0.484
Kalrn	Hyper	down	0.296	0.395										Ass1	Hyper	up	2.26	0.35
St3gal6	Hyper	down	0.331	0.304										Bend7	Hyper	up	4.54	0.325
Tmprss2	Hyper	down	0.276	0.376										Lrig2	Hyper	up	2.456	0.458
Chaf1a	Hyper	down	0.338	0.402										Snx27	Hyper	up	2.14	0.381
Dsc2	Hyper	down	0.131	0.397										Ctnnal1	Hyper	up	2.47	0.439
Diaph1	Hyper	down	0.386	0.55										Snx8	Hyper	up	2.94	0.317
Pid1	Hyper	down	0.004	0.559										Trim24	Hyper	up	2.806	0.385
Fem1c	Hyper	down	0.425	0.289										Scrn1	Hyper	up	5.876	0.324
Zbtb7c	Hyper	down	0.036	0.464										Wdr93	Hyper	up	5.129	0.31
Zfp516	Hyper	down	0.208	0.367										Prmt7	Hyper	up	2.702	0.253
Cep78	Hyper	down	0.307	0.344										Naalad2	Hyper	up	5.641	0.395
Gna14	Hyper	down	0.006	0.359										Slc17a5	Hyper	up	3.83	0.339
Tjp2	Hyper	down	0.423	0.379										Lamp2	Hyper	up	3.571	0.475
Incenp	Hyper	down	0.335	0.43										Firre	Hyper	up	2.524	0.355
Nphp1	Hyper	down	0.002	0.378
Pygb	Hyper	down	0.197	0.341
Zhx3	Hyper	down	0.088	0.428
Bcas1	Hyper	down	0.002	0.591
Sestd1	Hyper	down	0.224	0.358
Snx7	Hyper	down	0.323	0.359
Kyat3	Hyper	down	0.344	0.384
Gyg	Hyper	down	0.001	0.293
Them4	Hyper	down	0.389	0.461
Tbx15	Hyper	down	0.064	0.387
Eif4g3	Hyper	down	0.47	0.406
Nphp4	Hyper	down	0.009	0.442
Epha7	Hyper	down	0.003	0.311
Coro2a	Hyper	down	0.145	0.37
Tek	Hyper	down	0.006	0.49
Asph	Hyper	down	0.29	0.749
Limk1	Hyper	down	0.004	0.338
Sema3e	Hyper	down	0.197	0.313
Paxip1	Hyper	down	0.493	0.42
Fosl2	Hyper	down	0.039	0.399
Akap9	Hyper	down	0.386	0.49
Cdk14	Hyper	down	0.296	0.467
Fras1	Hyper	down	0.0007	0.319
Skap2	Hyper	down	0.361	0.46
Mitf	Hyper	down	0.028	0.374
Arntl	Hyper	down	0.156	0.336
Irgq	Hyper	down	0.49	0.359
Snrnp70	Hyper	down	0.247	0.413
Igf1r	Hyper	down	0.059	0.429
Zfhx3	Hyper	down	0.219	0.328
Arhgef18	Hyper	down	0.382	0.395
Psd3	Hyper	down	0.003	0.281
Large1	Hyper	down	0.005	0.295
Nod2	Hyper	down	0.009	0.348
Gm1110	Hyper	down	0.005	0.405
Tmem266	Hyper	down	0.002	0.317
Uaca	Hyper	down	0.129	0.297
Pls1	Hyper	down	0.005	0.26
Phka1	Hyper	down	0.0452	0.366
Pgk1	Hyper	down	0.467	0.314
Nyx	Hyper	down	0.006	0.399
Rbm41	Hyper	down	0.078	0.396
Tmem164	Hyper	down	0.158	0.379
Rbm10	Hyper	down	0.447	0.625
Gm14661	Hyper	down	0.011	0.473
Shroom4	Hyper	down	0.275	0.359
4933407K13Rik	Hyper	down	0.316	0.436
Tfe3	Hyper	down	0.48	0.544
Gripap1	Hyper	down	0.338	0.607
Pja1	Hyper	down	0.396	0.623
