# Supplementary material for: mTOR hypoactivity leads to trophectoderm cell failure by enhancing lysosomal activation and disrupting the cytoskeleton in preimplantation embryo
Source: Cell Biosci. 2023 Nov 30;13:219. doi: 10.1186/s13578-023-01176-3 (PMC10688112; doi:10.1186/s13578-023-01176-3)
Supplement: Supplementary file 5 — Additional file 5: Table S4. GO analysis of DEGs and DMGs for methylomic and transcriptomic data. [file 13578_2023_1176_MOESM5_ESM.xlsx]

## Sheet: down DEGs GO_enrichment_ CC
Table S4. GO analysis of DEGs and DMGs for methylomic and transcriptomic data
Term_ID	Term_description	ListHit	ListTotal	PopHit	PopTotal	GeneRatio	BgRatio	Enrichment_score	GeneIds	GeneSymbols	p-value	FDR_bh	Category
GO:0005829	cytosol	137	611	2974	20330	0.224223	0.146286	1.53277	14283;77579;67933;74375;55932;17702;94091;209446;74187;18641;195733;545156;52331;94088;72565;56297;16885;106347;70186;23939;66902;654824;14302;74155;27384;217946;74007;244886;208198;246221;15985;208177;15511;217869;78891;257632;67605;140579;18797;77777;239122;67886;70465;12370;353172;67298;15926;27053;319618;243853;102866;20720;100090;23917;195208;18023;19072;20393;56421;229707;73998;26404;13866;…	Fosl1;Myh10;Hcfc2;Gcc1;Gbp3;Msx2;Trim11;Tfe3;Katnb1;Pfkl;Grhl1;Kalrn;Stbd1;Trim6;Uaca;Arl6;Limk1;Ildr1;Fam162a;Mapk7;Mtap;Ankrd37;Frk;Errfi1;Akr1c13;Cdca7l;Btbd11;Tmem266;Btbd2;Mpst;Cd79b;Phldb2;Hspa1b;Eif5;Scyl1;Nod2;Akt1s1;Elmo2;Plcb3;Ulbp1;Setdb2;Camsap2;Wdr77;Casp8;Gars;Gprasp1;Idh1;Asns;Dcp1b;Fkrp;Pls3;Serpine2;Zbtb48;Impdh1;Dcdc2a;Nfe2l1;Prep;Sgk1;Pfkp;Strip1;Herc3;Map3k12;Erbb2;Pank1;Map2k…	1.14605e-07	3.4589e-05	cellular_component
GO:0005737	cytoplasm	256	611	6544	20330	0.418985	0.321889	1.30165	17475;77579;67933;212679;74375;218215;67313;55932;213081;94091;23856;209446;74187;18641;260305;208518;15484;545156;67525;99167;94088;79566;77578;72565;53414;26403;13169;13076;12703;56297;240055;16906;16885;228608;23939;17342;66406;21687;66902;53379;654824;100163;70359;14302;22003;74155;269615;236690;230784;102502;217946;74007;75216;214459;57267;170728;18585;208198;100088;223690;11865;13848;98496;…	Mpdz;Myh10;Hcfc2;Mars2;Gcc1;Rnf144b;5730559C18Rik;Gbp3;Wdr19;Trim11;Dido1;Tfe3;Katnb1;Pfkl;Nphp4;Cep78;Hsd11b2;Kalrn;Trim62;Ssx2ip;Trim6;Sh3bp5l;Bcl9;Uaca;Bysl;Map3k11;Dbnl;Cyp1a1;Socs1;Arl6;Neurl1b;Lmnb1;Limk1;Smox;Mapk7;Mitf;Sac3d1;Tek;Mtap;Hnrnpa2b1;Ankrd37;Pafah2;Gtpbp3;Frk;Tpm1;Errfi1;Plch2;Nyx;Sesn2;Pls1;Cdca7l;Btbd11;Cep128;Fnbp1l;Apba3;Rtn4ip1;Pde9a;Btbd2;Rcc1;Ankrd54;Arntl;Ephb6;Pid1;Mps…	2.00516e-07	3.4589e-05	cellular_component
GO:0005515	protein binding	201	610	4821	20023	0.329508	0.240773	1.36854	77579;320799;81910;17702;192192;94091;74187;260305;17161;545156;99167;170828;94088;407831;14208;72565;19726;20856;13169;26403;27375;12703;56297;240055;16885;27221;17342;23939;66406;21687;17475;654824;231858;22003;12484;74155;231470;76561;230784;102502;228775;64209;320435;208198;223690;11865;98496;100986;216527;15985;242443;20378;56332;15511;72388;15258;78891;257632;30951;216739;211949;21917;16193…	Myh10;Zhx3;Rrbp1;Msx2;Shkbp1;Trim11;Katnb1;Nphp4;Maoa;Kalrn;Ssx2ip;Vgll1;Trim6;Tmem204;Ppm1g;Uaca;Rfx3;Stc2;Dbnl;Map3k11;Tjp3;Socs1;Arl6;Neurl1b;Limk1;Chaf1a;Mitf;Mapk7;Sac3d1;Tek;Mpdz;Ankrd37;Radil;Tpm1;Cd24a;Errfi1;Fras1;Snx7;Sesn2;Pls1;Trib3;Herpud1;Rinl;Btbd2;Ankrd54;Arntl;Pid1;Akap9;Ccm2;Cd79b;Grin3a;Frzb;Amotl2;Hspa1b;Ripk4;Hipk2;Scyl1;Nod2;Cbx8;Acsl6;Spsb4;Tmpo;Il6;Mief2;Plcb3;Tlr2;Pou3f2;…	3.01493e-07	0.000184815	molecular_function
GO:0016301	kinase activity	37	610	616	20023	0.0606557	0.0307646	1.97161	13866;75735;26399;18719;72388;18647;17164;15258;18641;56632;545156;56542;18655;12660;26403;16885;23939;18752;21687;58988;11651;17776;230661;13841;14302;74137;22385;56489;12447;110639;16001;20393;56421;21813;18717;17855;26404	Erbb2;Pank1;Map2k6;Pip5k1b;Ripk4;Cdk14;Mapkapk2;Hipk2;Pfkl;Sphk2;Kalrn;Ick;Pgk1;Chka;Map3k11;Limk1;Mapk7;Prkcg;Tek;Rps6kb2;Akt1;Mast2;Tesk2;Epha7;Frk;Nuak2;Baz1b;Ikbke;Ccne1;Prps2;Igf1r;Sgk1;Pfkp;Tgfbr2;Pip5k1c;Mvk;Map3k12	7.34241e-05	0.0161912	molecular_function
GO:0051015	actin filament binding	16	610	175	20023	0.0262295	0.00873995	3.00111	71653;102502;77579;11567;208431;63873;338367;71602;13169;107684;15567;17909;22330;20259;22003;102866	Shtn1;Pls1;Myh10;Avil;Shroom4;Trpv4;Myo1d;Myo1e;Dbnl;Coro2a;Slc6a4;Myo10;Vcl;Scin;Tpm1;Pls3	9.38464e-05	0.0161912	molecular_function
GO:0032494	response to peptidoglycan	4	616	9	20209	0.00649351	0.000445346	14.5808	257632;67313;17874;24088	Nod2;5730559C18Rik;Myd88;Tlr2	9.53337e-05	0.0939806	biological_process
GO:0005524	ATP binding	67	610	1381	20023	0.109836	0.0689707	1.5925	77579;13866;75735;15511;212679;17855;26399;18719;74451;20927;72388;18647;17164;257633;15258;18641;78891;257632;11459;26425;19691;56632;545156;216739;71602;234734;56542;17909;18655;12660;12727;30935;26403;216150;16885;353172;23939;18752;78894;21687;66663;71990;58988;11651;27053;17776;230661;13841;14302;74137;22385;56489;228775;260315;63873;110639;338367;16001;20393;56421;54670;21813;18717;13848;11…	Myh10;Erbb2;Pank1;Hspa1b;Mars2;Mvk;Map2k6;Pip5k1b;Pgs1;Abcc8;Ripk4;Cdk14;Mapkapk2;Acsf3;Hipk2;Pfkl;Scyl1;Nod2;Acta1;Nubp1;Recql;Sphk2;Kalrn;Acsl6;Myo1e;Aars;Ick;Myo10;Pgk1;Chka;Clcn4;Tor3a;Map3k11;Cdc34;Limk1;Gars;Mapk7;Prkcg;Aacs;Tek;Uba5;Ddx54;Rps6kb2;Akt1;Asns;Mast2;Tesk2;Epha7;Frk;Nuak2;Baz1b;Ikbke;Trib3;Nav3;Trpv4;Prps2;Myo1d;Igf1r;Sgk1;Pfkp;Atp8b1;Tgfbr2;Pip5k1c;Ephb6;Hspa13;Ddx58;Map3k12	0.000105653	0.0161912	molecular_function
GO:0008285	negative regulation of cell proliferation	26	616	378	20209	0.0422078	0.0187045	2.25655	14283;11541;20378;269033;20807;26941;17702;18226;21418;66854;236732;16193;54353;24088;20259;12606;21753;83669;70465;65973;19378;14726;22642;207259;20720;21813	Fosl1;Adora2b;Frzb;4930503L19Rik;Srf;Slc9a3r1;Msx2;Nup62;Tfap2a;Trim35;Rbm10;Il6;Skap2;Tlr2;Scin;Cebpa;Tes;Wdr6;Wdr77;Asph;Aldh1a2;Pdpn;Zbtb17;Zbtb7c;Serpine2;Tgfbr2	0.000106048	0.0939806	biological_process
GO:0005856	cytoskeleton	59	611	1193	20330	0.096563	0.0586818	1.64554	53885;26399;212139;243574;227613;18226;23830;213081;23856;74187;22154;78891;260305;208431;11459;208518;100972;545156;26425;257632;99167;71602;381175;27360;56542;17909;13367;22330;70884;20259;72565;74393;217335;13169;26403;71653;239731;56297;381644;66406;67886;21687;17245;11911;16319;107566;17776;12075;22003;11567;380684;75216;214459;195208;102098;234388;67951;230073;100986	Nphp1;Map2k6;Cc2d1a;Kbtbd8;Tubb4b;Nup62;Capn10;Wdr19;Dido1;Katnb1;Tubb5;Scyl1;Nphp4;Shroom4;Acta1;Cep78;Rab28;Kalrn;Nubp1;Nod2;Ssx2ip;Myo1e;Ccdc68;Add3;Ick;Myo10;Diaph1;Vcl;Ccdc81;Scin;Uaca;Map10;Fbf1;Dbnl;Map3k11;Shtn1;Rimbp3;Arl6;Cep135;Sac3d1;Camsap2;Tek;Mdm1;Atf4;Incenp;Arl2bp;Mast2;Bfsp1;Tpm1;Avil;Nefh;Cep128;Fnbp1l;Dcdc2a;Arhgef18;Ccdc124;Tubb6;Ddx58;Akap9	0.00011776	0.0135424	cellular_component
GO:0016310	phosphorylation	36	616	613	20209	0.0584416	0.030333	1.92666	13866;75735;26399;18719;72388;18647;17164;15258;18641;56632;545156;56542;18655;12660;26403;16885;23939;18752;21687;58988;11651;17776;230661;13841;14302;74137;22385;56489;110639;16001;20393;56421;21813;18717;17855;26404	Erbb2;Pank1;Map2k6;Pip5k1b;Ripk4;Cdk14;Mapkapk2;Hipk2;Pfkl;Sphk2;Kalrn;Ick;Pgk1;Chka;Map3k11;Limk1;Mapk7;Prkcg;Tek;Rps6kb2;Akt1;Mast2;Tesk2;Epha7;Frk;Nuak2;Baz1b;Ikbke;Prps2;Igf1r;Sgk1;Pfkp;Tgfbr2;Pip5k1c;Mvk;Map3k12	0.000145032	0.0939806	biological_process
GO:0032755	positive regulation of interleukin-6 production	8	616	54	20209	0.012987	0.00267208	4.86027	11541;257632;100689;16193;67313;24088;17874;230073	Adora2b;Nod2;Spon2;Il6;5730559C18Rik;Tlr2;Myd88;Ddx58	0.000215054	0.104516	biological_process
GO:0000166	nucleotide binding	76	610	1664	20023	0.12459	0.0831044	1.4992	77579;13866;75735;212679;17855;26399;18719;74451;227613;55932;72388;18647;17164;257633;15258;18641;217869;22154;257632;11459;100972;26425;19691;56632;545156;216739;239555;13848;71602;234734;56542;17909;18655;12660;18971;12727;30935;26403;216150;56297;16885;353172;12952;23939;18752;78894;21687;66663;71990;58988;11651;27053;14675;17776;70359;230661;13841;14302;74137;22385;56489;63873;110639;338367;…	Myh10;Erbb2;Pank1;Mars2;Mvk;Map2k6;Pip5k1b;Pgs1;Tubb4b;Gbp3;Ripk4;Cdk14;Mapkapk2;Acsf3;Hipk2;Pfkl;Eif5;Tubb5;Nod2;Acta1;Rab28;Nubp1;Recql;Sphk2;Kalrn;Acsl6;Mief1;Ephb6;Myo1e;Aars;Ick;Myo10;Pgk1;Chka;Pold1;Clcn4;Tor3a;Map3k11;Cdc34;Arl6;Limk1;Gars;Cry1;Mapk7;Prkcg;Aacs;Tek;Uba5;Ddx54;Rps6kb2;Akt1;Asns;Gna14;Mast2;Gtpbp3;Tesk2;Epha7;Frk;Nuak2;Baz1b;Ikbke;Trpv4;Prps2;Myo1d;Igf1r;Sgk1;Pfkp;Slc27a4;At…	0.000239712	0.0274583	molecular_function
GO:0015174	basic amino acid transmembrane transporter activity	3	610	5	20023	0.00491803	0.000249713	19.6948	214663;11989;20540	Slc25a29;Slc7a3;Slc7a7	0.00026876	0.0274583	molecular_function
GO:0001829	trophectodermal cell differentiation	5	616	20	20209	0.00811688	0.000989658	8.2017	20807;13813;53414;74318;12591	Srf;Eomes;Bysl;Hopx;Cdx2	0.00027437	0.106675	biological_process
GO:0005634	nucleus	215	611	5866	20330	0.351882	0.288539	1.21953	67769;14283;67933;320799;67313;55932;17702;434784;94091;23856;209446;236732;195733;12874;99167;170828;226101;94088;109095;51788;77578;14208;72565;19726;53414;27375;12703;16885;16906;228608;27221;17342;23939;66406;66902;53379;654824;70359;628308;14302;74155;230784;228775;16372;217946;12448;237758;320557;100088;223690;11865;21384;57317;66146;15511;99929;71591;68837;68050;15258;70640;30951;239027;21…	Gpatch2;Fosl1;Hcfc2;Zhx3;5730559C18Rik;Gbp3;Msx2;Ldoc1;Trim11;Dido1;Tfe3;Rbm10;Grhl1;Cpd;Ssx2ip;Vgll1;Myof;Trim6;Rbm15b;H2afz;Bcl9;Ppm1g;Uaca;Rfx3;Bysl;Tjp3;Socs1;Limk1;Lmnb1;Smox;Chaf1a;Mitf;Mapk7;Sac3d1;Mtap;Hnrnpa2b1;Ankrd37;Gtpbp3;Zfp970;Frk;Errfi1;Sesn2;Trib3;Irx2;Cdca7l;Ccne2;Zfp454;Fam169a;Rcc1;Ankrd54;Arntl;Tbx15;Srsf4;Tmem57;Hspa1b;Tiparp;Zfp251;Foxk2;Akirin1;Hipk2;Dcp2;Cbx8;Arhgap22;Acs…	0.000330438	0.0252374	cellular_component
GO:0005903	brush border	9	611	74	20330	0.01473	0.00363994	4.04676	102502;77579;67760;338367;71602;27360;107684;13367;20259	Pls1;Myh10;Slc38a2;Myo1d;Myo1e;Add3;Coro2a;Diaph1;Scin	0.00036576	0.0252374	cellular_component
GO:0000982	transcription factor activity, RNA polymerase II proximal promoter sequence-specific DNA binding	6	610	34	20023	0.00983607	0.00169805	5.79257	14283;20807;14284;17702;21418;11865	Fosl1;Srf;Fosl2;Msx2;Tfap2a;Arntl	0.000506748	0.0443767	molecular_function
GO:0006865	amino acid transport	7	616	48	20209	0.0113636	0.00237518	4.78433	214663;72055;67760;11989;14726;56774;20540	Slc25a29;Slc38a10;Slc38a2;Slc7a3;Pdpn;Slc6a14;Slc7a7	0.00058737	0.162205	biological_process
GO:0035556	intracellular signal transduction	27	616	448	20209	0.0438312	0.0221683	1.9772	72323;17164;21844;257632;545156;211949;50492;78541;381175;56542;79566;18797;117589;12703;16885;23939;18752;21687;58988;11651;17776;230661;74137;269615;195208;20393;17060	Asb6;Mapkapk2;Tiam1;Nod2;Kalrn;Spsb4;Thop1;Asb8;Ccdc68;Ick;Sh3bp5l;Plcb3;Asb7;Socs1;Limk1;Mapk7;Prkcg;Tek;Rps6kb2;Akt1;Mast2;Tesk2;Nuak2;Plch2;Dcdc2a;Sgk1;Blnk	0.000647071	0.162205	biological_process
GO:0042552	myelination	7	616	49	20209	0.0113636	0.00242466	4.68669	17475;13866;105853;23925;215798;229715;84652	Mpdz;Erbb2;Mal2;Kel;Adgrg6;Amigo1;Fam126a	0.000667509	0.162205	biological_process
GO:0043065	positive regulation of apoptotic process	22	616	339	20209	0.0357143	0.0167747	2.12906	53333;14283;20378;26399;105722;17702;23830;66854;14082;21807;16193;12912;20259;72565;26403;12370;70186;67603;19378;11651;11911;13841	Tomm40;Fosl1;Frzb;Map2k6;Ano6;Msx2;Capn10;Trim35;Fadd;Tsc22d1;Il6;Creb1;Scin;Uaca;Map3k11;Casp8;Fam162a;Dusp6;Aldh1a2;Akt1;Atf4;Epha7	0.000769357	0.166181	biological_process
GO:0016740	transferase activity	73	610	1665	20023	0.119672	0.0831544	1.43916	338362;13866;75735;97884;26399;218215;18719;74451;99929;72388;108150;18647;94091;17164;15258;18641;22022;171212;213819;110078;56632;545156;67525;56542;54613;57295;18655;94088;14348;233900;330406;12660;27801;18971;235674;26403;239122;216150;16885;240055;68262;23939;18752;21687;66902;18744;58988;11651;17776;229905;230661;14302;13841;74137;117592;243853;22385;56489;110196;216792;12974;56386;110639;1…	Ust;Erbb2;Pank1;B3galnt2;Map2k6;Rnf144b;Pip5k1b;Pgs1;Tiparp;Ripk4;Galnt7;Cdk14;Trim11;Mapkapk2;Hipk2;Pfkl;Tpst2;Galnt10;Casd1;Pygb;Sphk2;Kalrn;Trim62;Ick;St3gal6;Icmt;Pgk1;Trim6;Fut9;Rnf40;B4galnt3;Chka;Zdhhc8;Pold1;Acaa1b;Map3k11;Setdb2;Cdc34;Limk1;Neurl1b;Agpat4;Mapk7;Prkcg;Tek;Mtap;Pja1;Rps6kb2;Akt1;Mast2;Kyat3;Tesk2;Frk;Epha7;Nuak2;B3galt6;Fkrp;Baz1b;Ikbke;Fdps;Iba57;Cs;B4galt6;Prps2;Igf1r;Sg…	0.00100995	0.0773877	molecular_function
GO:0007420	brain development	13	616	157	20209	0.0211039	0.00776882	2.71649	18992;77579;56297;66146;208431;56632;13813;380684;16001;21813;13367;229715;13841	Pou3f2;Myh10;Arl6;Tmem57;Shroom4;Sphk2;Eomes;Nefh;Igf1r;Tgfbr2;Diaph1;Amigo1;Epha7	0.00106543	0.200917	biological_process
GO:0016055	Wnt signaling pathway	15	616	198	20209	0.0243506	0.00979761	2.48537	72114;12876;17342;20378;56297;56332;13380;12447;26941;319998;20671;68151;18647;77578;22416	Zbed3;Cpe;Mitf;Frzb;Arl6;Amotl2;Dkk1;Ccne1;Slc9a3r1;Tmem198;Sox17;Wls;Cdk14;Bcl9;Wnt3a	0.00113688	0.200917	biological_process
GO:0044212	transcription regulatory region DNA binding	18	610	265	20023	0.0295082	0.0132348	2.22959	195733;12915;100090;329003;209446;20807;14284;21425;20671;17702;11911;12912;18033;21418;11906;12606;19726;619332	Grhl1;Atf6b;Zbtb48;Zfp516;Tfe3;Srf;Fosl2;Tfeb;Sox17;Msx2;Atf4;Creb1;Nfkb1;Tfap2a;Zfhx3;Cebpa;Rfx3;4933416C03Rik	0.00134425	0.0915584	molecular_function
GO:2000144	positive regulation of DNA-templated transcription, initiation	3	616	8	20209	0.00487013	0.000395863	12.3026	14283;17342;12606	Fosl1;Mitf;Cebpa	0.0014074	0.212181	biological_process
GO:0071363	cellular response to growth factor stimulus	6	616	41	20209	0.00974026	0.0020288	4.801	13866;23939;17702;12912;11651;225849	Erbb2;Mapk7;Msx2;Creb1;Akt1;Ppp2r5b	0.00141891	0.212181	biological_process
GO:0006468	protein phosphorylation	31	616	574	20209	0.0503247	0.0284032	1.7718	13866;26399;72388;18647;17164;15258;78891;545156;56542;12912;26403;16885;23939;18752;21687;58988;11651;17776;230661;13841;14302;74137;56489;12447;228775;18679;16001;20393;21813;13848;26404	Erbb2;Map2k6;Ripk4;Cdk14;Mapkapk2;Hipk2;Scyl1;Kalrn;Ick;Creb1;Map3k11;Limk1;Mapk7;Prkcg;Tek;Rps6kb2;Akt1;Mast2;Tesk2;Epha7;Frk;Nuak2;Ikbke;Ccne1;Trib3;Phka1;Igf1r;Sgk1;Tgfbr2;Ephb6;Map3k12	0.00160591	0.222992	biological_process
GO:0000978	RNA polymerase II proximal promoter sequence-specific DNA binding	25	610	434	20023	0.0409836	0.0216751	1.89082	14283;20807;18227;14284;21425;212139;17702;21418;68837;209446;18109;195733;21807;12912;11906;51788;12606;19726;14912;18992;17342;11911;22642;229007;21384	Fosl1;Srf;Nr4a2;Fosl2;Tfeb;Cc2d1a;Msx2;Tfap2a;Foxk2;Tfe3;Mycn;Grhl1;Tsc22d1;Creb1;Zfhx3;H2afz;Cebpa;Rfx3;Nkx6-2;Pou3f2;Mitf;Atf4;Zbtb17;Zgpat;Tbx15	0.00186671	0.105181	molecular_function
GO:0005516	calmodulin binding	14	610	188	20023	0.0229508	0.0093892	2.44438	77579;67886;63873;18679;20269;338367;71602;27360;72179;17909;18797;194352;17164;64177	Myh10;Camsap2;Trpv4;Phka1;Scn3a;Myo1d;Myo1e;Add3;Fbxl2;Myo10;Plcb3;Trpv5;Mapkapk2;Trpv6	0.00191587	0.105181	molecular_function
GO:0043005	neuron projection	28	611	514	20330	0.0458265	0.0252828	1.81255	242443;14283;77579;66146;12374;14082;545156;15567;13367;17909;108800;233900;17475;16885;12370;18752;53379;11911;18033;16467;13841;11567;338367;16001;20393;84652;13848;246221	Grin3a;Fosl1;Myh10;Tmem57;Casr;Fadd;Kalrn;Slc6a4;Diaph1;Myo10;Ston2;Rnf40;Mpdz;Limk1;Casp8;Prkcg;Hnrnpa2b1;Atf4;Nfkb1;Atcay;Epha7;Avil;Myo1d;Igf1r;Sgk1;Fam126a;Ephb6;Mpst	0.00191608	0.103038	cellular_component
GO:0001228	transcriptional activator activity, RNA polymerase II transcription regulatory region sequence-specific DNA binding	12	610	149	20023	0.0196721	0.00744144	2.64359	13711;195733;12915;20807;18227;14284;20671;12912;208104;21418;22642;12606	Elf5;Grhl1;Atf6b;Srf;Nr4a2;Fosl2;Sox17;Creb1;Mlxip;Tfap2a;Zbtb17;Cebpa	0.002059	0.105181	molecular_function
GO:0045616	regulation of keratinocyte differentiation	3	616	9	20209	0.00487013	0.000445346	10.9356	195733;235505;74155	Grhl1;Cd109;Errfi1	0.00206343	0.250707	biological_process
GO:0002741	positive regulation of cytokine secretion involved in immune response	3	616	9	20209	0.00487013	0.000445346	10.9356	94088;21687;14063	Trim6;Tek;F2rl1	0.00206343	0.250707	biological_process
GO:0042995	cell projection	41	611	851	20330	0.0671031	0.0418593	1.60306	53885;77579;26941;211535;213081;260305;100972;208518;26425;99167;56542;17909;13367;24088;75778;20259;53414;13169;71653;17475;16885;56297;353172;18752;214469;107566;14726;12549;16467;54645;20405;11567;63873;195208;234353;18585;54670;320435;229715;18717;230073	Nphp1;Myh10;Slc9a3r1;Ccdc114;Wdr19;Nphp4;Rab28;Cep78;Nubp1;Ssx2ip;Ick;Myo10;Diaph1;Tlr2;Them4;Scin;Bysl;Dbnl;Shtn1;Mpdz;Limk1;Arl6;Gars;Prkcg;Fam168b;Arl2bp;Pdpn;Arhgap31;Atcay;Gripap1;Sh3gl1;Avil;Trpv4;Dcdc2a;Psd3;Pde9a;Atp8b1;Rinl;Amigo1;Pip5k1c;Ddx58	0.00209063	0.103038	cellular_component
GO:0004672	protein kinase activity	28	610	514	20023	0.0459016	0.0256705	1.78811	13866;26399;72388;18647;17164;15258;78891;545156;56542;26403;16885;23939;18752;21687;58988;11651;17776;230661;13841;14302;74137;56489;228775;16001;20393;21813;13848;26404	Erbb2;Map2k6;Ripk4;Cdk14;Mapkapk2;Hipk2;Scyl1;Kalrn;Ick;Map3k11;Limk1;Mapk7;Prkcg;Tek;Rps6kb2;Akt1;Mast2;Tesk2;Epha7;Frk;Nuak2;Ikbke;Trib3;Igf1r;Sgk1;Tgfbr2;Ephb6;Map3k12	0.00232127	0.105641	molecular_function
GO:0045296	cadherin binding	19	610	302	20023	0.0311475	0.0150827	2.06512	319876;208177;212139;381605;56463;217869;78891;21917;22330;18797;21873;13169;21753;71653;15926;20405;26394;56421;239796	Cobll1;Phldb2;Cc2d1a;Tbc1d2;Snd1;Eif5;Scyl1;Tmpo;Vcl;Plcb3;Tjp2;Dbnl;Tes;Shtn1;Idh1;Sh3gl1;Lypla2;Pfkp;Mb21d2	0.00241267	0.105641	molecular_function
GO:0045121	membrane raft	17	611	265	20330	0.0278232	0.0130349	2.13452	12876;13866;14082;12370;105853;13852;21687;26941;240725;21813;15567;18655;22330;24088;14726;12484;22154	Cpe;Erbb2;Fadd;Casp8;Mal2;Stx2;Tek;Slc9a3r1;Sulf1;Tgfbr2;Slc6a4;Pgk1;Vcl;Tlr2;Pdpn;Cd24a;Tubb5	0.0028544	0.114037	cellular_component
GO:0048643	positive regulation of skeletal muscle tissue development	3	616	10	20209	0.00487013	0.000494829	9.84205	15357;20671;22416	Hmgcr;Sox17;Wnt3a	0.00288131	0.301977	biological_process
GO:0005886	plasma membrane	145	611	3910	20330	0.237316	0.192327	1.23392	11541;77579;67547;67933;74375;74187;12874;226101;11989;407831;13169;27375;17475;56297;106347;11732;21687;50528;14302;12484;74155;231470;269615;67760;19221;214459;23925;83704;57267;244886;18585;140743;13848;15985;20540;56332;105853;208177;16431;217869;238257;239273;257632;27360;24088;77777;56753;13380;12370;67473;214469;11911;243853;102866;18679;15490;20393;17060;229007;229715;330260;26404;13866;2…	Adora2b;Myh10;Slc39a8;Hcfc2;Gcc1;Katnb1;Cpd;Myof;Slc7a3;Tmem204;Dbnl;Tjp3;Mpdz;Arl6;Ildr1;Ank;Tek;Tmprss2;Frk;Cd24a;Errfi1;Fras1;Plch2;Slc38a2;Ptgfrn;Fnbp1l;Kel;Slc12a9;Apba3;Tmem266;Pde9a;Rem2;Ephb6;Cd79b;Slc7a7;Amotl2;Mal2;Phldb2;Itm2a;Eif5;Tmem30b;Abcc4;Nod2;Add3;Tlr2;Ulbp1;Tacstd2;Dkk1;Casp8;Slc47a1;Fam168b;Atf4;Fkrp;Pls3;Phka1;Hsd17b7;Sgk1;Blnk;Zgpat;Amigo1;Pon2;Map3k12;Erbb2;Adam23;Cc2d1a;A…	0.00297487	0.114037	cellular_component
GO:0030054	cell junction	37	611	770	20330	0.0605565	0.0378751	1.59885	53885;381605;12927;76261;70640;21844;260305;99167;71602;407831;108800;22330;21873;20259;217335;230073;13169;21753;27375;17475;13506;18752;21687;17776;14726;242667;12549;16467;54645;20405;63873;234353;68666;18717;245522;76425;246221	Nphp1;Tbc1d2;Bcar1;0610040J01Rik;Dcp2;Tiam1;Nphp4;Ssx2ip;Myo1e;Tmem204;Ston2;Vcl;Tjp2;Scin;Fbf1;Ddx58;Dbnl;Tes;Tjp3;Mpdz;Dsc2;Prkcg;Tek;Mast2;Pdpn;Dlgap3;Arhgap31;Atcay;Gripap1;Sh3gl1;Trpv4;Psd3;Svop;Pip5k1c;Zc4h2;Gid8;Mpst	0.00353336	0.121901	cellular_component
GO:0032966	negative regulation of collagen biosynthetic process	3	616	11	20209	0.00487013	0.000544312	8.94731	11541;16193;74155	Adora2b;Il6;Errfi1	0.00387262	0.301977	biological_process
GO:0051639	actin filament network formation	3	616	11	20209	0.00487013	0.000544312	8.94731	102502;319876;102866	Pls1;Cobll1;Pls3	0.00387262	0.301977	biological_process
GO:0032991	protein-containing complex	37	611	777	20330	0.0605565	0.0382194	1.58444	18226;16177;22154;257632;11459;14082;330962;18162;99167;71602;67605;22330;18797;233900;17874;20259;12606;21753;17342;27221;83669;12370;106347;101612;17192;11651;11911;16319;18033;22642;22003;12591;110639;18023;100088;83701;216527	Nup62;Il1r1;Tubb5;Nod2;Acta1;Fadd;Slc51b;Npr3;Ssx2ip;Myo1e;Akt1s1;Vcl;Plcb3;Rnf40;Myd88;Scin;Cebpa;Tes;Mitf;Chaf1a;Wdr6;Casp8;Ildr1;Grwd1;Mbd3;Akt1;Atf4;Incenp;Nfkb1;Zbtb17;Tpm1;Cdx2;Prps2;Nfe2l1;Rcc1;Srrt;Ccm2	0.00409063	0.128297	cellular_component
GO:0000980	RNA polymerase II distal enhancer sequence-specific DNA binding	7	610	67	20023	0.0114754	0.00334615	3.42943	12915;18023;21418;12912;18033;51788;12591	Atf6b;Nfe2l1;Tfap2a;Creb1;Nfkb1;H2afz;Cdx2	0.00420942	0.172025	molecular_function
GO:0005975	carbohydrate metabolic process	13	616	186	20209	0.0211039	0.00920382	2.29295	213819;72157;110078;12974;110208;56386;18679;52331;67078;11651;18655;66681;18641	Casd1;Pgm2;Pygb;Cs;Pgd;B4galt6;Phka1;Stbd1;Pgp;Akt1;Pgk1;Pgm1;Pfkl	0.00472475	0.301977	biological_process
GO:0050927	positive regulation of positive chemotaxis	3	616	12	20209	0.00487013	0.000593795	8.2017	12374;14063;12773	Casr;F2rl1;Ccr4	0.00504746	0.301977	biological_process
GO:0097202	activation of cysteine-type endopeptidase activity	3	616	12	20209	0.00487013	0.000593795	8.2017	65973;14082;12370	Asph;Fadd;Casp8	0.00504746	0.301977	biological_process
GO:0071407	cellular response to organic cyclic compound	6	616	53	20209	0.00974026	0.00262259	3.71398	13076;12703;99929;11651;18033;12606	Cyp1a1;Socs1;Tiparp;Akt1;Nfkb1;Cebpa	0.00532795	0.301977	biological_process
GO:0001570	vasculogenesis	7	616	71	20209	0.0113636	0.00351329	3.23448	21687;71602;99929;20671;21813;55982;216527	Tek;Myo1e;Tiparp;Sox17;Tgfbr2;Paxip1;Ccm2	0.00582005	0.301977	biological_process
GO:0010628	positive regulation of gene expression	23	616	425	20209	0.0373377	0.0210302	1.77543	13866;101206;12374;20671;21418;56089;18109;16193;94088;15567;24088;17874;22416;17342;13380;19378;11651;11911;18033;98496;63873;14268;230073	Erbb2;Tada3;Casr;Sox17;Tfap2a;Ramp3;Mycn;Il6;Trim6;Slc6a4;Tlr2;Myd88;Wnt3a;Mitf;Dkk1;Aldh1a2;Akt1;Atf4;Nfkb1;Pid1;Trpv4;Fn1;Ddx58	0.00595769	0.301977	biological_process
GO:0034976	response to endoplasmic reticulum stress	7	616	72	20209	0.0113636	0.00356277	3.18955	228775;66663;64209;11911;64136;216440;20856	Trib3;Uba5;Herpud1;Atf4;Sdf2l1;Os9;Stc2	0.00628177	0.301977	biological_process
GO:0051879	Hsp90 protein binding	5	610	39	20023	0.00819672	0.00194776	4.20828	257632;13866;18226;11865;12484	Nod2;Erbb2;Nup62;Arntl;Cd24a	0.00631421	0.233831	molecular_function
GO:0032886	regulation of microtubule-based process	3	616	13	20209	0.00487013	0.000643278	7.5708	13367;13866;74393	Diaph1;Erbb2;Map10	0.00641448	0.301977	biological_process
GO:0045651	positive regulation of macrophage differentiation	3	616	13	20209	0.00487013	0.000643278	7.5708	15163;14082;12370	Hcls1;Fadd;Casp8	0.00641448	0.301977	biological_process
GO:0010717	regulation of epithelial to mesenchymal transition	3	616	13	20209	0.00487013	0.000643278	7.5708	102693;21844;208177	Phldb1;Tiam1;Phldb2	0.00641448	0.301977	biological_process
GO:0035729	cellular response to hepatocyte growth factor stimulus	3	616	13	20209	0.00487013	0.000643278	7.5708	12912;12927;16193	Creb1;Bcar1;Il6	0.00641448	0.301977	biological_process
GO:0061045	negative regulation of wound healing	3	616	13	20209	0.00487013	0.000643278	7.5708	20927;15357;235505	Abcc8;Hmgcr;Cd109	0.00641448	0.301977	biological_process
GO:0030033	microvillus assembly	3	616	13	20209	0.00487013	0.000643278	7.5708	13852;102502;26941	Stx2;Pls1;Slc9a3r1	0.00641448	0.301977	biological_process
GO:0015171	amino acid transmembrane transporter activity	4	610	25	20023	0.00655738	0.00124856	5.25193	214663;72055;14726;67760	Slc25a29;Slc38a10;Pdpn;Slc38a2	0.00648471	0.233831	molecular_function
GO:0002009	morphogenesis of an epithelium	4	616	25	20209	0.00649351	0.00123707	5.24909	72388;22330;21853;231470	Ripk4;Vcl;Timeless;Fras1	0.00649739	0.301977	biological_process
GO:0031965	nuclear membrane	13	611	197	20330	0.0212766	0.00969011	2.1957	224640;69009;228608;228775;16906;66146;21917;56371;68539;18226;100088;68050;68048	Lemd2;Thap7;Smox;Trib3;Lmnb1;Tmem57;Tmpo;Fzr1;Tmem109;Nup62;Rcc1;Akirin1;Aen	0.00676204	0.194409	cellular_component
GO:0046330	positive regulation of JNK cascade	7	616	73	20209	0.0113636	0.00361225	3.14586	26403;257632;16906;63873;17874;14063;15258	Map3k11;Nod2;Lmnb1;Trpv4;Myd88;F2rl1;Hipk2	0.00677023	0.301977	biological_process
GO:0031434	mitogen-activated protein kinase kinase binding	7	610	74	20023	0.0114754	0.00369575	3.10503	26403;13866;228775;21687;16001;13848;13841	Map3k11;Erbb2;Trib3;Tek;Igf1r;Ephb6;Epha7	0.00726453	0.247397	molecular_function
GO:0045944	positive regulation of transcription by RNA polymerase II	48	616	1094	20209	0.0779221	0.0541343	1.43942	14283;20807;18227;14284;21425;13813;20671;21418;68837;209446;15258;15163;224903;13711;18109;195733;257632;14082;21807;16193;170828;12912;55942;24088;14063;51788;77578;22416;12606;19726;72114;18992;12915;17342;23939;11651;11911;18033;208104;98496;225849;22642;207259;18023;53945;20899;11865;230073	Fosl1;Srf;Nr4a2;Fosl2;Tfeb;Eomes;Sox17;Tfap2a;Foxk2;Tfe3;Hipk2;Hcls1;Safb;Elf5;Mycn;Grhl1;Nod2;Fadd;Tsc22d1;Il6;Vgll1;Creb1;Sertad1;Tlr2;F2rl1;H2afz;Bcl9;Wnt3a;Cebpa;Rfx3;Zbed3;Pou3f2;Atf6b;Mitf;Mapk7;Akt1;Atf4;Nfkb1;Mlxip;Pid1;Ppp2r5b;Zbtb17;Zbtb7c;Nfe2l1;Slc40a1;Stra8;Arntl;Ddx58	0.00730501	0.301977	biological_process
GO:0045893	positive regulation of transcription, DNA-templated	30	616	611	20209	0.0487013	0.0302341	1.61081	101206;20807;18227;14284;21425;20671;18226;21418;209446;15258;18109;16193;12912;55942;11906;22416;12606;19726;17342;65973;11651;11911;18033;22642;12591;100090;329003;18023;16001;11865	Tada3;Srf;Nr4a2;Fosl2;Tfeb;Sox17;Nup62;Tfap2a;Tfe3;Hipk2;Mycn;Il6;Creb1;Sertad1;Zfhx3;Wnt3a;Cebpa;Rfx3;Mitf;Asph;Akt1;Atf4;Nfkb1;Zbtb17;Cdx2;Zbtb48;Zfp516;Nfe2l1;Igf1r;Arntl	0.00737432	0.301977	biological_process
GO:0050768	negative regulation of neurogenesis	4	616	26	20209	0.00649351	0.00128656	5.0472	20927;22416;12484;94091	Abcc8;Wnt3a;Cd24a;Trim11	0.00749678	0.301977	biological_process
GO:0032757	positive regulation of interleukin-8 production	4	616	26	20209	0.00649351	0.00128656	5.0472	230073;257632;24088;14082	Ddx58;Nod2;Tlr2;Fadd	0.00749678	0.301977	biological_process
GO:0070935	3'-UTR-mediated mRNA stabilization	3	616	14	20209	0.00487013	0.000692761	7.03003	236732;17874;17164	Rbm10;Myd88;Mapkapk2	0.00798101	0.301977	biological_process
GO:0006915	apoptotic process	28	616	564	20209	0.0454545	0.0279084	1.62871	26399;218215;240725;216225;23856;66854;15258;231841;21844;13419;14082;140579;17874;75778;12370;70186;11651;18033;16467;13841;103784;74137;68048;228775;70676;20393;235040;21813	Map2k6;Rnf144b;Sulf1;Slc5a8;Dido1;Trim35;Hipk2;Brat1;Tiam1;Dnase1;Fadd;Elmo2;Myd88;Them4;Casp8;Fam162a;Akt1;Nfkb1;Atcay;Epha7;Wdr92;Nuak2;Aen;Trib3;Gulp1;Sgk1;Atg4d;Tgfbr2	0.00819858	0.301977	biological_process
GO:0043123	positive regulation of I-kappaB kinase/NF-kappaB signaling	8	616	95	20209	0.012987	0.00470088	2.76268	257632;12370;67525;67313;52829;18226;17874;14063	Nod2;Casp8;Trim62;5730559C18Rik;Lurap1l;Nup62;Myd88;F2rl1	0.00848787	0.301977	biological_process
GO:0045298	tubulin complex	2	611	5	20330	0.00327332	0.000245942	13.3093	22154;227613	Tubb5;Tubb4b	0.00848984	0.225307	cellular_component
GO:0008329	signaling pattern recognition receptor activity	2	610	5	20023	0.00327869	0.000249713	13.1298	24088;140792	Tlr2;Colec12	0.00871628	0.254432	molecular_function
GO:0004614	phosphoglucomutase activity	2	610	5	20023	0.00327869	0.000249713	13.1298	72157;66681	Pgm2;Pgm1	0.00871628	0.254432	molecular_function
GO:0070095	fructose-6-phosphate binding	2	610	5	20023	0.00327869	0.000249713	13.1298	56421;18641	Pfkp;Pfkl	0.00871628	0.254432	molecular_function
GO:0061588	calcium activated phospholipid scrambling	2	616	5	20209	0.00324675	0.000247415	13.1227	105722;320091	Ano6;Ano4	0.00872555	0.301977	biological_process
GO:2001141	regulation of RNA biosynthetic process	2	616	5	20209	0.00324675	0.000247415	13.1227	17342;22416	Mitf;Wnt3a	0.00872555	0.301977	biological_process
GO:1902531	regulation of intracellular signal transduction	2	616	5	20209	0.00324675	0.000247415	13.1227	224640;223690	Lemd2;Ankrd54	0.00872555	0.301977	biological_process
GO:0061591	calcium activated galactosylceramide scrambling	2	616	5	20209	0.00324675	0.000247415	13.1227	105722;320091	Ano6;Ano4	0.00872555	0.301977	biological_process
GO:0061590	calcium activated phosphatidylcholine scrambling	2	616	5	20209	0.00324675	0.000247415	13.1227	105722;320091	Ano6;Ano4	0.00872555	0.301977	biological_process
GO:0051964	negative regulation of synapse assembly	2	616	5	20209	0.00324675	0.000247415	13.1227	13841;24088	Epha7;Tlr2	0.00872555	0.301977	biological_process
GO:1904261	positive regulation of basement membrane assembly involved in embryonic body morphogenesis	2	616	5	20209	0.00324675	0.000247415	13.1227	102693;208177	Phldb1;Phldb2	0.00872555	0.301977	biological_process
GO:0044849	estrous cycle	2	616	5	20209	0.00324675	0.000247415	13.1227	13866;16001	Erbb2;Igf1r	0.00872555	0.301977	biological_process
GO:0071704	organic substance metabolic process	2	616	5	20209	0.00324675	0.000247415	13.1227	72157;66681	Pgm2;Pgm1	0.00872555	0.301977	biological_process
GO:0032782	bile acid secretion	2	616	5	20209	0.00324675	0.000247415	13.1227	26941;330962	Slc9a3r1;Slc51b	0.00872555	0.301977	biological_process
GO:0061615	glycolytic process through fructose-6-phosphate	2	616	5	20209	0.00324675	0.000247415	13.1227	56421;18641	Pfkp;Pfkl	0.00872555	0.301977	biological_process
GO:0002374	cytokine secretion involved in immune response	2	616	5	20209	0.00324675	0.000247415	13.1227	257632;24088	Nod2;Tlr2	0.00872555	0.301977	biological_process
GO:0030947	regulation of vascular endothelial growth factor receptor signaling pathway	2	616	5	20209	0.00324675	0.000247415	13.1227	226101;407831	Myof;Tmem204	0.00872555	0.301977	biological_process
GO:0033363	secretory granule organization	2	616	5	20209	0.00324675	0.000247415	13.1227	20720;12912	Serpine2;Creb1	0.00872555	0.301977	biological_process
GO:0030036	actin cytoskeleton organization	11	616	157	20209	0.0178571	0.00776882	2.29857	77579;208431;56332;20807;26941;102098;107684;13367;12927;230661;74137	Myh10;Shroom4;Amotl2;Srf;Slc9a3r1;Arhgef18;Coro2a;Diaph1;Bcar1;Tesk2;Nuak2	0.00880513	0.301977	biological_process
GO:0032760	positive regulation of tumor necrosis factor production	6	616	59	20209	0.00974026	0.00291949	3.33629	257632;14082;100689;20927;24088;17874	Nod2;Fadd;Spon2;Abcc8;Tlr2;Myd88	0.00897593	0.301977	biological_process
GO:0045444	fat cell differentiation	7	616	77	20209	0.0113636	0.00381018	2.98244	12703;56297;16324;18227;224792;12606;71538	Socs1;Arl6;Inhbb;Nr4a2;Adgrf5;Cebpa;Fbxo9	0.00900959	0.301977	biological_process
GO:0048661	positive regulation of smooth muscle cell proliferation	7	616	78	20209	0.0113636	0.00385967	2.9442	239273;16193;16001;21813;11651;17874;15357	Abcc4;Il6;Igf1r;Tgfbr2;Akt1;Myd88;Hmgcr	0.00964531	0.305808	biological_process
GO:0060347	heart trabecula formation	3	616	15	20209	0.00487013	0.000742244	6.56136	21687;215798;20807	Tek;Adgrg6;Srf	0.00975315	0.305808	biological_process
GO:0006518	peptide metabolic process	3	616	15	20209	0.00487013	0.000742244	6.56136	12874;50492;12876	Cpd;Thop1;Cpe	0.00975315	0.305808	biological_process
GO:0001775	cell activation	3	616	15	20209	0.00487013	0.000742244	6.56136	14268;12484;24088	Fn1;Cd24a;Tlr2	0.00975315	0.305808	biological_process
GO:0005884	actin filament	7	611	80	20330	0.0114566	0.00393507	2.91142	232339;102502;11459;21687;22330;22003;102866	Ankrd26;Pls1;Acta1;Tek;Vcl;Tpm1;Pls3	0.0102469	0.252513	cellular_component
GO:0003779	actin binding	19	610	347	20023	0.0311475	0.0173301	1.79731	77579;15163;208431;257632;13419;71602;27360;107684;17909;13367;22330;20259;13169;22003;102866;102502;11567;63873;338367	Myh10;Hcls1;Shroom4;Nod2;Dnase1;Myo1e;Add3;Coro2a;Myo10;Diaph1;Vcl;Scin;Dbnl;Tpm1;Pls3;Pls1;Avil;Trpv4;Myo1d	0.0104098	0.268749	molecular_function
GO:0006355	regulation of transcription, DNA-templated	83	616	2126	20209	0.13474	0.105201	1.28079	14283;320799;17702;209446;195733;170828;109095;19726;17342;628308;228775;16372;217946;237758;11865;21384;71591;68837;15258;30951;239027;269023;21917;56220;18992;11911;208104;68229;100090;18023;229007;74149;13866;18227;21425;26399;212139;20671;50926;21418;81630;22701;13711;21807;72147;55942;11906;56399;12915;12952;71990;22642;22385;329003;52609;230162;83701;101206;20807;13813;14284;52592;57247;564…	Fosl1;Zhx3;Msx2;Tfe3;Grhl1;Vgll1;Rbm15b;Rfx3;Mitf;Zfp970;Trib3;Irx2;Cdca7l;Zfp454;Arntl;Tbx15;Zfp251;Foxk2;Hipk2;Cbx8;Arhgap22;Zfp608;Tmpo;Zfp386;Pou3f2;Atf4;Mlxip;AI846148;Zbtb48;Nfe2l1;Zgpat;Zfp946;Erbb2;Nr4a2;Tfeb;Map2k6;Cc2d1a;Sox17;Hnrnpdl;Tfap2a;Zbtb22;Zfp41;Elf5;Tsc22d1;Zbtb46;Sertad1;Zfhx3;Akap8;Atf6b;Cry1;Ddx54;Zbtb17;Baz1b;Zfp516;Cbx7;Zfp189;Srrt;Tada3;Srf;Eomes;Fosl2;Brms1l;Zfp276;Snd1…	0.0109093	0.311653	biological_process
GO:0004709	MAP kinase kinase kinase activity	7	610	80	20023	0.0114754	0.00399541	2.87215	26403;13866;21687;16001;13848;13841;26404	Map3k11;Erbb2;Tek;Igf1r;Ephb6;Epha7;Map3k12	0.0109821	0.268749	molecular_function
GO:0032869	cellular response to insulin stimulus	7	616	80	20209	0.0113636	0.00395863	2.8706	228775;16324;16001;20393;11651;23830;51788	Trib3;Inhbb;Igf1r;Sgk1;Akt1;Capn10;H2afz	0.0110141	0.311653	biological_process
GO:0004712	protein serine/threonine/tyrosine kinase activity	4	610	29	20023	0.00655738	0.00144833	4.52753	230661;18752;11651;20393	Tesk2;Prkcg;Akt1;Sgk1	0.0110642	0.268749	molecular_function
GO:0043066	negative regulation of apoptotic process	27	616	552	20209	0.0438312	0.0273146	1.60468	13866;15511;218215;17702;18226;21418;21807;56632;16193;13848;17342;13380;23939;83558;21687;11651;18033;27053;14726;100163;13841;15357;74137;16001;53945;20393;14268	Erbb2;Hspa1b;Rnf144b;Msx2;Nup62;Tfap2a;Tsc22d1;Sphk2;Il6;Ephb6;Mitf;Dkk1;Mapk7;Tex11;Tek;Akt1;Nfkb1;Asns;Pdpn;Pafah2;Epha7;Hmgcr;Nuak2;Igf1r;Slc40a1;Sgk1;Fn1	0.011176	0.311653	biological_process
GO:0003700	DNA binding transcription factor activity	42	610	957	20023	0.0688525	0.047795	1.44058	14283;20807;320799;14284;18227;21425;13813;20671;21418;71591;68837;209446;13711;18109;195733;21807;56220;12912;12606;19726;14912;18992;12915;17342;212569;72720;11911;18033;78251;208104;22642;628308;22710;12591;329003;18023;237758;229007;11865;74149;21384;230162	Fosl1;Srf;Zhx3;Fosl2;Nr4a2;Tfeb;Eomes;Sox17;Tfap2a;Zfp251;Foxk2;Tfe3;Elf5;Mycn;Grhl1;Tsc22d1;Zfp386;Creb1;Cebpa;Rfx3;Nkx6-2;Pou3f2;Atf6b;Mitf;Zfp273;Zfp248;Atf4;Nfkb1;Zfp712;Mlxip;Zbtb17;Zfp970;Zfp52;Cdx2;Zfp516;Nfe2l1;Zfp454;Zgpat;Arntl;Zfp946;Tbx15;Zfp189	0.0115097	0.268749	molecular_function
GO:0042059	negative regulation of epidermal growth factor receptor signaling pathway	3	616	16	20209	0.00487013	0.000791726	6.15128	18226;21418;74155	Nup62;Tfap2a;Errfi1	0.0117359	0.311653	biological_process
GO:0008299	isoprenoid biosynthetic process	3	616	16	20209	0.00487013	0.000791726	6.15128	15357;110196;17855	Hmgcr;Fdps;Mvk	0.0117359	0.311653	biological_process
GO:0050773	regulation of dendrite development	3	616	16	20209	0.00487013	0.000791726	6.15128	67886;545156;170728	Camsap2;Kalrn;Rtn4ip1	0.0117359	0.311653	biological_process
GO:0001706	endoderm formation	3	616	16	20209	0.00487013	0.000791726	6.15128	13813;20671;13380	Eomes;Sox17;Dkk1	0.0117359	0.311653	biological_process
GO:0004713	protein tyrosine kinase activity	9	610	121	20023	0.0147541	0.00604305	2.4415	22385;13866;26399;21687;13848;16001;230661;13841;14302	Baz1b;Erbb2;Map2k6;Tek;Ephb6;Igf1r;Tesk2;Epha7;Frk	0.0117762	0.268749	molecular_function
GO:0007169	transmembrane receptor protein tyrosine kinase signaling pathway	9	616	121	20209	0.0146104	0.00598743	2.44018	114255;13866;21687;16001;17060;12927;13848;13841;14302	Dok4;Erbb2;Tek;Igf1r;Blnk;Bcar1;Ephb6;Epha7;Frk	0.0118171	0.311653	biological_process
GO:0000287	magnesium ion binding	12	610	186	20023	0.0196721	0.00928932	2.11772	17768;72157;12374;110639;15926;67078;56542;54670;68837;66681;17776;74137	Mthfd2;Pgm2;Casr;Prps2;Idh1;Pgp;Ick;Atp8b1;Foxk2;Pgm1;Mast2;Nuak2	0.0118372	0.268749	molecular_function
GO:0097342	ripoptosome	2	611	6	20330	0.00327332	0.00029513	11.0911	14082;12370	Fadd;Casp8	0.0124823	0.26915	cellular_component
GO:0031264	death-inducing signaling complex	2	611	6	20330	0.00327332	0.00029513	11.0911	14082;12370	Fadd;Casp8	0.0124823	0.26915	cellular_component
GO:0006695	cholesterol biosynthetic process	4	616	30	20209	0.00649351	0.00148449	4.37424	15357;15490;110196;17855	Hmgcr;Hsd17b7;Fdps;Mvk	0.0124889	0.311653	biological_process
GO:0000339	RNA cap binding	2	610	6	20023	0.00327869	0.000299655	10.9415	230861;68092	Eif4g3;Ncbp2	0.0128118	0.280486	molecular_function
GO:0001936	regulation of endothelial cell proliferation	2	616	6	20209	0.00324675	0.000296897	10.9356	19378;21687	Aldh1a2;Tek	0.0128252	0.311653	biological_process
GO:0010766	negative regulation of sodium ion transport	2	616	6	20209	0.00324675	0.000296897	10.9356	20720;26941	Serpine2;Slc9a3r1	0.0128252	0.311653	biological_process
GO:0031952	regulation of protein autophosphorylation	2	616	6	20209	0.00324675	0.000296897	10.9356	13841;225849	Epha7;Ppp2r5b	0.0128252	0.311653	biological_process
GO:0071224	cellular response to peptidoglycan	2	616	6	20209	0.00324675	0.000296897	10.9356	257632;24088	Nod2;Tlr2	0.0128252	0.311653	biological_process
GO:0043031	negative regulation of macrophage activation	2	616	6	20209	0.00324675	0.000296897	10.9356	17470;224792	Cd200;Adgrf5	0.0128252	0.311653	biological_process
GO:2000323	negative regulation of glucocorticoid receptor signaling pathway	2	616	6	20209	0.00324675	0.000296897	10.9356	12952;11865	Cry1;Arntl	0.0128252	0.311653	biological_process
GO:0030070	insulin processing	2	616	6	20209	0.00324675	0.000296897	10.9356	12874;12876	Cpd;Cpe	0.0128252	0.311653	biological_process
GO:0032675	regulation of interleukin-6 production	2	616	6	20209	0.00324675	0.000296897	10.9356	17874;17164	Myd88;Mapkapk2	0.0128252	0.311653	biological_process
GO:0060428	lung epithelium development	2	616	6	20209	0.00324675	0.000296897	10.9356	12912;74155	Creb1;Errfi1	0.0128252	0.311653	biological_process
GO:0008542	visual learning	6	616	64	20209	0.00974026	0.00316691	3.07564	320974;195208;20393;20927;12912;15357	Lrrn4;Dcdc2a;Sgk1;Abcc8;Creb1;Hmgcr	0.0131574	0.315778	biological_process
GO:0005978	glycogen biosynthetic process	3	616	17	20209	0.00487013	0.000841209	5.78944	11651;27357;72157	Akt1;Gyg;Pgm2	0.013933	0.326335	biological_process
GO:0006855	drug transmembrane transport	3	616	17	20209	0.00487013	0.000841209	5.78944	67473;54670;239273	Slc47a1;Atp8b1;Abcc4	0.013933	0.326335	biological_process
GO:0050661	NADP binding	4	610	31	20023	0.00655738	0.00154822	4.23543	110208;15357;15926;14261	Pgd;Hmgcr;Idh1;Fmo1	0.0139751	0.295405	molecular_function
GO:0032587	ruffle membrane	6	611	66	20330	0.00981997	0.00324643	3.02485	63873;234353;13367;14726;230073;21844	Trpv4;Psd3;Diaph1;Pdpn;Ddx58;Tiam1	0.0142291	0.276296	cellular_component
GO:0003676	nucleic acid binding	37	610	835	20023	0.0606557	0.041702	1.4545	67769;320799;50926;232969;81630;22701;57247;56463;224903;236732;53890;19691;72147;269023;234734;109095;11906;18971;67276;237073;53379;71990;20637;22642;71592;58180;207259;68048;69009;100090;329003;23917;229007;57317;224902;68092;83701	Gpatch2;Zhx3;Hnrnpdl;Zfp428;Zbtb22;Zfp41;Zfp276;Snd1;Safb;Rbm10;Sart3;Recql;Zbtb46;Zfp608;Aars;Rbm15b;Zfhx3;Pold1;Eri1;Rbm41;Hnrnpa2b1;Ddx54;Snrnp70;Zbtb17;Pogk;Hic2;Zbtb7c;Aen;Thap7;Zbtb48;Zfp516;Impdh1;Zgpat;Srsf4;Safb2;Ncbp2;Srrt	0.0148933	0.303485	molecular_function
GO:0097730	non-motile cilium	4	611	32	20330	0.00654664	0.00157403	4.15917	260305;229214;17245;213081	Nphp4;Qrfpr;Mdm1;Wdr19	0.0149065	0.276296	cellular_component
GO:0003690	double-stranded DNA binding	10	610	148	20023	0.0163934	0.0073915	2.21788	12952;14284;50926;12912;18033;230073;224902;56399;224903;12591	Cry1;Fosl2;Hnrnpdl;Creb1;Nfkb1;Ddx58;Safb2;Akap8;Safb;Cdx2	0.0153475	0.303485	molecular_function
GO:0071345	cellular response to cytokine stimulus	4	616	32	20209	0.00649351	0.00158345	4.10085	98496;12703;15163;18033	Pid1;Socs1;Hcls1;Nfkb1	0.0156249	0.341471	biological_process
GO:0031528	microvillus membrane	3	611	18	20330	0.00490998	0.000885391	5.54555	14726;12484;26941	Pdpn;Cd24a;Slc9a3r1	0.0157443	0.276296	cellular_component
GO:0033138	positive regulation of peptidyl-serine phosphorylation	7	616	86	20209	0.0113636	0.00425553	2.67032	21687;16193;94088;11651;15163;22416;56089	Tek;Il6;Trim6;Akt1;Hcls1;Wnt3a;Ramp3	0.0159614	0.341471	biological_process
GO:0030027	lamellipodium	10	611	151	20330	0.0163666	0.00742745	2.20353	71653;77579;16885;63873;13852;17909;14726;12927;12549;13169	Shtn1;Myh10;Limk1;Trpv4;Stx2;Myo10;Pdpn;Bcar1;Arhgap31;Dbnl	0.0160171	0.276296	cellular_component
GO:0051693	actin filament capping	3	616	18	20209	0.00487013	0.000890692	5.4678	11567;20259;22003	Avil;Scin;Tpm1	0.0163475	0.341471	biological_process
GO:2000045	regulation of G1/S transition of mitotic cell cycle	3	616	18	20209	0.00487013	0.000890692	5.4678	27375;98496;14726	Tjp3;Pid1;Pdpn	0.0163475	0.341471	biological_process
GO:0045180	basal cortex	2	611	7	20330	0.00327332	0.000344319	9.50666	102693;208177	Phldb1;Phldb2	0.0171298	0.281418	cellular_component
GO:0007254	JNK cascade	4	616	33	20209	0.00649351	0.00163294	3.97658	26403;12374;17874;26404	Map3k11;Casr;Myd88;Map3k12	0.0173622	0.341471	biological_process
GO:0070372	regulation of ERK1 and ERK2 cascade	4	616	33	20209	0.00649351	0.00163294	3.97658	14268;13841;13866;21844	Fn1;Epha7;Erbb2;Tiam1	0.0173622	0.341471	biological_process
GO:0035325	Toll-like receptor binding	2	610	7	20023	0.00327869	0.000349598	9.37845	24088;17874	Tlr2;Myd88	0.017577	0.326507	molecular_function
GO:0016308	1-phosphatidylinositol-4-phosphate 5-kinase activity	2	610	7	20023	0.00327869	0.000349598	9.37845	18719;18717	Pip5k1b;Pip5k1c	0.017577	0.326507	molecular_function
GO:0003094	glomerular filtration	2	616	7	20209	0.00324675	0.00034638	9.37338	240725;71602	Sulf1;Myo1e	0.0175953	0.341471	biological_process
GO:0040036	regulation of fibroblast growth factor receptor signaling pathway	2	616	7	20209	0.00324675	0.00034638	9.37338	240725;67603	Sulf1;Dusp6	0.0175953	0.341471	biological_process
GO:1904385	cellular response to angiotensin	2	616	7	20209	0.00324675	0.00034638	9.37338	18033;16001	Nfkb1;Igf1r	0.0175953	0.341471	biological_process
GO:0070431	nucleotide-binding oligomerization domain containing 2 signaling pathway	2	616	7	20209	0.00324675	0.00034638	9.37338	257632;67313	Nod2;5730559C18Rik	0.0175953	0.341471	biological_process
GO:0042904	9-cis-retinoic acid biosynthetic process	2	616	7	20209	0.00324675	0.00034638	9.37338	13076;19378	Cyp1a1;Aldh1a2	0.0175953	0.341471	biological_process
GO:0044320	cellular response to leptin stimulus	2	616	7	20209	0.00324675	0.00034638	9.37338	98496;16324	Pid1;Inhbb	0.0175953	0.341471	biological_process
GO:0038061	NIK/NF-kappaB signaling	2	616	7	20209	0.00324675	0.00034638	9.37338	11651;18033	Akt1;Nfkb1	0.0175953	0.341471	biological_process
GO:0031053	primary miRNA processing	2	616	7	20209	0.00324675	0.00034638	9.37338	53379;83701	Hnrnpa2b1;Srrt	0.0175953	0.341471	biological_process
GO:0070542	response to fatty acid	2	616	7	20209	0.00324675	0.00034638	9.37338	24088;63873	Tlr2;Trpv4	0.0175953	0.341471	biological_process
GO:0060235	lens induction in camera-type eye	2	616	7	20209	0.00324675	0.00034638	9.37338	15258;21418	Hipk2;Tfap2a	0.0175953	0.341471	biological_process
GO:0045599	negative regulation of fat cell differentiation	5	616	50	20209	0.00811688	0.00247415	3.28068	232339;228775;17702;11865;22416	Ankrd26;Trib3;Msx2;Arntl;Wnt3a	0.017741	0.341471	biological_process
GO:0045597	positive regulation of cell differentiation	5	616	50	20209	0.00811688	0.00247415	3.28068	12447;20807;13813;20671;12591	Ccne1;Srf;Eomes;Sox17;Cdx2	0.017741	0.341471	biological_process
GO:0003705	transcription factor activity, RNA polymerase II distal enhancer sequence-specific binding	6	610	69	20023	0.00983607	0.00344604	2.85431	17342;20807;170828;20671;12912;12606	Mitf;Srf;Vgll1;Sox17;Creb1;Cebpa	0.0184953	0.327314	molecular_function
GO:0006897	endocytosis	12	616	198	20209	0.0194805	0.00979761	1.98829	20405;170780;214459;71602;320435;108800;74479;18717;20403;239393;76561;13169	Sh3gl1;Cd209e;Fnbp1l;Myo1e;Rinl;Ston2;Snx11;Pip5k1c;Itsn2;Lrp12;Snx7;Dbnl	0.0186206	0.351275	biological_process
GO:0016020	membrane	218	611	6446	20330	0.356792	0.317068	1.12528	11541;67547;14261;74375;81910;218215;55932;108150;666348;22022;12876;17161;12874;52331;230316;226101;11989;407831;14348;330406;14208;72565;13169;27375;13076;17475;56297;16906;16885;106347;70186;11732;21687;50528;100163;56774;12484;74155;231470;269615;76561;14073;67760;74007;56386;214459;19221;23925;83704;170728;244886;18585;64209;140743;320557;13848;15985;20540;242443;66146;105853;208177;320974;1…	Adora2b;Slc39a8;Fmo1;Gcc1;Rrbp1;Rnf144b;Gbp3;Galnt7;Apol7e;Tpst2;Cpe;Maoa;Cpd;Stbd1;Megf9;Myof;Slc7a3;Tmem204;Fut9;B4galnt3;Ppm1g;Uaca;Dbnl;Tjp3;Cyp1a1;Mpdz;Arl6;Lmnb1;Limk1;Ildr1;Fam162a;Ank;Tek;Tmprss2;Pafah2;Slc6a14;Cd24a;Errfi1;Fras1;Plch2;Snx7;Faah;Slc38a2;Btbd11;B4galt6;Fnbp1l;Ptgfrn;Kel;Slc12a9;Rtn4ip1;Tmem266;Pde9a;Herpud1;Rem2;Fam169a;Ephb6;Cd79b;Slc7a7;Grin3a;Tmem57;Mal2;Phldb2;Lrrn4;It…	0.0186443	0.292376	cellular_component
GO:0001077	transcriptional activator activity, RNA polymerase II proximal promoter sequence-specific DNA binding	16	610	294	20023	0.0262295	0.0146831	1.78637	18109;195733;14283;17342;18992;21807;11865;18227;21425;20807;22642;11911;68837;21418;209446;12606	Mycn;Grhl1;Fosl1;Mitf;Pou3f2;Tsc22d1;Arntl;Nr4a2;Tfeb;Srf;Zbtb17;Atf4;Foxk2;Tfap2a;Tfe3;Cebpa	0.0186884	0.327314	molecular_function
GO:0051770	positive regulation of nitric-oxide synthase biosynthetic process	3	616	19	20209	0.00487013	0.000940175	5.18002	26399;257632;24088	Map2k6;Nod2;Tlr2	0.0189814	0.351275	biological_process
GO:0042789	mRNA transcription by RNA polymerase II	3	616	19	20209	0.00487013	0.000940175	5.18002	20671;11911;20807	Sox17;Atf4;Srf	0.0189814	0.351275	biological_process
GO:0031668	cellular response to extracellular stimulus	3	616	19	20209	0.00487013	0.000940175	5.18002	18227;14283;11541	Nr4a2;Fosl1;Adora2b	0.0189814	0.351275	biological_process
GO:0045600	positive regulation of fat cell differentiation	5	616	51	20209	0.00811688	0.00252363	3.21635	20378;11651;12912;12606;207259	Frzb;Akt1;Creb1;Cebpa;Zbtb7c	0.0191913	0.351275	biological_process
GO:0001822	kidney development	8	616	110	20209	0.012987	0.00544312	2.38595	66333;71602;21853;99929;240725;21418;14118;246221	Aqp11;Myo1e;Timeless;Tiparp;Sulf1;Tfap2a;Fbn1;Mpst	0.0193346	0.351275	biological_process
GO:0046983	protein dimerization activity	12	610	200	20023	0.0196721	0.00998851	1.96948	18109;17342;320091;353172;11865;13852;21425;20807;105722;208104;21418;209446	Mycn;Mitf;Ano4;Gars;Arntl;Stx2;Tfeb;Srf;Ano6;Mlxip;Tfap2a;Tfe3	0.0198954	0.338774	molecular_function
GO:0051721	protein phosphatase 2A binding	4	610	35	20023	0.00655738	0.00174799	3.75138	15357;12874;242443;11651	Hmgcr;Cpd;Grin3a;Akt1	0.0211474	0.339106	molecular_function
GO:0007017	microtubule-based process	4	616	35	20209	0.00649351	0.0017319	3.74935	67951;26403;22154;227613	Tubb6;Map3k11;Tubb5;Tubb4b	0.0211859	0.353503	biological_process
GO:0051091	positive regulation of DNA binding transcription factor activity	8	616	112	20209	0.012987	0.00554209	2.34334	14283;20807;67525;16193;11651;225849;15258;22416	Fosl1;Srf;Trim62;Il6;Akt1;Ppp2r5b;Hipk2;Wnt3a	0.0213017	0.353503	biological_process
GO:0042623	ATPase activity, coupled	3	610	20	20023	0.00491803	0.000998851	4.92369	110920;71602;15511	Hspa13;Myo1e;Hspa1b	0.0218042	0.339106	molecular_function
GO:0044130	negative regulation of growth of symbiont in host	3	616	20	20209	0.00487013	0.000989658	4.92102	257632;24088;17874	Nod2;Tlr2;Myd88	0.0218358	0.353503	biological_process
GO:1903146	regulation of autophagy of mitochondrion	3	616	20	20209	0.00487013	0.000989658	4.92102	27801;72344;22642	Zdhhc8;Usp36;Zbtb17	0.0218358	0.353503	biological_process
GO:0018105	peptidyl-serine phosphorylation	10	616	157	20209	0.0162338	0.00776882	2.08961	56489;23939;18752;20393;21813;11651;17776;17164;15258;26404	Ikbke;Mapk7;Prkcg;Sgk1;Tgfbr2;Akt1;Mast2;Mapkapk2;Hipk2;Map3k12	0.0222878	0.353503	biological_process
GO:0006357	regulation of transcription by RNA polymerase II	24	616	506	20209	0.038961	0.0250383	1.55605	14283;101206;13813;14284;21418;68837;224903;13711;195733;12606;19726;619332;74318;18992;12915;17342;70465;11911;18033;208104;12591;70625;18023;224902	Fosl1;Tada3;Eomes;Fosl2;Tfap2a;Foxk2;Safb;Elf5;Grhl1;Cebpa;Rfx3;4933416C03Rik;Hopx;Pou3f2;Atf6b;Mitf;Wdr77;Atf4;Nfkb1;Mlxip;Cdx2;Med26;Nfe2l1;Safb2	0.0223716	0.353503	biological_process
GO:0000801	central element	2	611	8	20330	0.00327332	0.000393507	8.31833	83558;16319	Tex11;Incenp	0.0223893	0.2936	cellular_component
GO:0016460	myosin II complex	2	611	8	20330	0.00327332	0.000393507	8.31833	77579;208431	Myh10;Shroom4	0.0223893	0.2936	cellular_component
GO:1990316	Atg1/ULK1 kinase complex	2	611	8	20330	0.00327332	0.000393507	8.31833	218460;230784	Wdr41;Sesn2	0.0223893	0.2936	cellular_component
GO:0060091	kinocilium	2	611	8	20330	0.00327332	0.000393507	8.31833	195208;21844	Dcdc2a;Tiam1	0.0223893	0.2936	cellular_component
GO:0016307	phosphatidylinositol phosphate kinase activity	2	610	8	20023	0.00327869	0.000399541	8.20615	18719;18717	Pip5k1b;Pip5k1c	0.0229677	0.339106	molecular_function
GO:0016868	intramolecular transferase activity, phosphotransferases	2	610	8	20023	0.00327869	0.000399541	8.20615	72157;66681	Pgm2;Pgm1	0.0229677	0.339106	molecular_function
GO:0097157	pre-mRNA intronic binding	2	610	8	20023	0.00327869	0.000399541	8.20615	53379;237073	Hnrnpa2b1;Rbm41	0.0229677	0.339106	molecular_function
GO:0005741	mitochondrial outer membrane	10	611	160	20330	0.0163666	0.00787014	2.07958	53333;239555;68262;17161;216739;237781;170728;23830;208104;66427	Tomm40;Mief1;Agpat4;Maoa;Acsl6;Mief2;Rtn4ip1;Capn10;Mlxip;Cyb5b	0.0229774	0.2936	cellular_component
GO:0070192	chromosome organization involved in meiotic cell cycle	2	616	8	20209	0.00324675	0.000395863	8.2017	12448;12447	Ccne2;Ccne1	0.0229913	0.353503	biological_process
GO:0006930	substrate-dependent cell migration, cell extension	2	616	8	20209	0.00324675	0.000395863	8.2017	71653;77579	Shtn1;Myh10	0.0229913	0.353503	biological_process
GO:0070863	positive regulation of protein exit from endoplasmic reticulum	2	616	8	20209	0.00324675	0.000395863	8.2017	330962;238257	Slc51b;Tmem30b	0.0229913	0.353503	biological_process
GO:0032680	regulation of tumor necrosis factor production	2	616	8	20209	0.00324675	0.000395863	8.2017	17874;17164	Myd88;Mapkapk2	0.0229913	0.353503	biological_process
GO:0032836	glomerular basement membrane development	2	616	8	20209	0.00324675	0.000395863	8.2017	240725;71602	Sulf1;Myo1e	0.0229913	0.353503	biological_process
GO:0042760	very long-chain fatty acid catabolic process	2	616	8	20209	0.00324675	0.000395863	8.2017	26569;171210	Slc27a4;Acot2	0.0229913	0.353503	biological_process
GO:0005513	detection of calcium ion	2	616	8	20209	0.00324675	0.000395863	8.2017	12374;72413	Casr;Kcnmb2	0.0229913	0.353503	biological_process
GO:0010944	negative regulation of transcription by competitive promoter binding	2	616	8	20209	0.00324675	0.000395863	8.2017	21418;12912	Tfap2a;Creb1	0.0229913	0.353503	biological_process
GO:1904417	positive regulation of xenophagy	2	616	8	20209	0.00324675	0.000395863	8.2017	257632;24088	Nod2;Tlr2	0.0229913	0.353503	biological_process
GO:0060907	positive regulation of macrophage cytokine production	2	616	8	20209	0.00324675	0.000395863	8.2017	100689;24088	Spon2;Tlr2	0.0229913	0.353503	biological_process
GO:0051014	actin filament severing	2	616	8	20209	0.00324675	0.000395863	8.2017	20259;13169	Scin;Dbnl	0.0229913	0.353503	biological_process
GO:0043297	apical junction assembly	2	616	8	20209	0.00324675	0.000395863	8.2017	22330;217335	Vcl;Fbf1	0.0229913	0.353503	biological_process
GO:0016788	hydrolase activity, acting on ester bonds	4	610	36	20023	0.00655738	0.00179793	3.64718	330260;27052;14073;320655	Pon2;Aoah;Faah;Pgap3	0.023234	0.339106	molecular_function
GO:0048701	embryonic cranial skeleton morphogenesis	4	616	36	20209	0.00649351	0.00178138	3.6452	21384;21813;21418;213081	Tbx15;Tgfbr2;Tfap2a;Wdr19	0.0232759	0.353503	biological_process
GO:0046627	negative regulation of insulin receptor signaling pathway	4	616	36	20209	0.00649351	0.00178138	3.6452	232339;98496;12703;19267	Ankrd26;Pid1;Socs1;Ptpre	0.0232759	0.353503	biological_process
GO:0005977	glycogen metabolic process	4	616	36	20209	0.00649351	0.00178138	3.6452	11651;52331;110078;18679	Akt1;Stbd1;Pygb;Phka1	0.0232759	0.353503	biological_process
GO:0005911	cell-cell junction	11	611	185	20330	0.0180033	0.00909985	1.97841	260305;13852;18752;21687;71602;27360;11651;22330;21873;53885;21844	Nphp4;Stx2;Prkcg;Tek;Myo1e;Add3;Akt1;Vcl;Tjp2;Nphp1;Tiam1	0.0244311	0.301026	cellular_component
GO:0008202	steroid metabolic process	7	616	94	20209	0.0113636	0.00465139	2.44306	13076;27384;110196;13070;17855;18023;15357	Cyp1a1;Akr1c13;Fdps;Cyp11a1;Mvk;Nfe2l1;Hmgcr	0.0247652	0.353902	biological_process
GO:0008378	galactosyltransferase activity	3	610	21	20023	0.00491803	0.00104879	4.68923	117592;56386;97884	B3galt6;B4galt6;B3galnt2	0.0248753	0.350205	molecular_function
GO:0014032	neural crest cell development	3	616	21	20209	0.00487013	0.00103914	4.68669	21418;19378;243574	Tfap2a;Aldh1a2;Kbtbd8	0.024911	0.353902	biological_process
GO:0032874	positive regulation of stress-activated MAPK cascade	3	616	21	20209	0.00487013	0.00103914	4.68669	15357;257632;67313	Hmgcr;Nod2;5730559C18Rik	0.024911	0.353902	biological_process
GO:0048010	vascular endothelial growth factor receptor signaling pathway	3	616	21	20209	0.00487013	0.00103914	4.68669	240725;12927;17164	Sulf1;Bcar1;Mapkapk2	0.024911	0.353902	biological_process
GO:0030041	actin filament polymerization	3	616	21	20209	0.00487013	0.00103914	4.68669	319876;15163;13367	Cobll1;Hcls1;Diaph1	0.024911	0.353902	biological_process
GO:0060384	innervation	3	616	21	20209	0.00487013	0.00103914	4.68669	240725;18752;20720	Sulf1;Prkcg;Serpine2	0.024911	0.353902	biological_process
GO:0001676	long-chain fatty acid metabolic process	3	616	21	20209	0.00487013	0.00103914	4.68669	26569;171210;216739	Slc27a4;Acot2;Acsl6	0.024911	0.353902	biological_process
GO:0043531	ADP binding	4	610	37	20023	0.00655738	0.00184787	3.5486	77579;239555;110639;18655	Myh10;Mief1;Prps2;Pgk1	0.0254413	0.350205	molecular_function
GO:0001707	mesoderm formation	4	616	37	20209	0.00649351	0.00183087	3.54668	13813;68151;13380;20807	Eomes;Wls;Dkk1;Srf	0.0254868	0.353902	biological_process
GO:0043491	protein kinase B signaling	4	616	37	20209	0.00649351	0.00183087	3.54668	58988;11651;75778;230784	Rps6kb2;Akt1;Them4;Sesn2	0.0254868	0.353902	biological_process
GO:0007369	gastrulation	4	616	37	20209	0.00649351	0.00183087	3.54668	13813;20671;21813;20807	Eomes;Sox17;Tgfbr2;Srf	0.0254868	0.353902	biological_process
GO:0019216	regulation of lipid metabolic process	4	616	37	20209	0.00649351	0.00183087	3.54668	232339;403187;224792;171168	Ankrd26;Opa3;Adgrf5;Acer1	0.0254868	0.353902	biological_process
GO:0045595	regulation of cell differentiation	4	616	37	20209	0.00649351	0.00183087	3.54668	21418;20671;22416;18992	Tfap2a;Sox17;Wnt3a;Pou3f2	0.0254868	0.353902	biological_process
GO:0004714	transmembrane receptor protein tyrosine kinase activity	5	610	55	20023	0.00819672	0.00274684	2.98405	13866;21687;16001;13848;13841	Erbb2;Tek;Igf1r;Ephb6;Epha7	0.0257083	0.350205	molecular_function
GO:0007623	circadian rhythm	6	616	75	20209	0.00974026	0.00371122	2.62455	12952;21853;15567;11911;12912;11865	Cry1;Timeless;Slc6a4;Atf4;Creb1;Arntl	0.0267806	0.356937	biological_process
GO:0005923	bicellular tight junction	8	611	119	20330	0.0130933	0.00585342	2.23686	27375;260305;53885;17475;56332;21873;230073;56753	Tjp3;Nphp4;Nphp1;Mpdz;Amotl2;Tjp2;Ddx58;Tacstd2	0.027257	0.324265	cellular_component
GO:0004674	protein serine/threonine kinase activity	20	610	411	20023	0.0327869	0.0205264	1.5973	26399;72388;18647;17164;15258;545156;56542;26403;16885;23939;18752;58988;11651;17776;230661;74137;56489;20393;21813;26404	Map2k6;Ripk4;Cdk14;Mapkapk2;Hipk2;Kalrn;Ick;Map3k11;Limk1;Mapk7;Prkcg;Rps6kb2;Akt1;Mast2;Tesk2;Nuak2;Ikbke;Sgk1;Tgfbr2;Map3k12	0.0275551	0.35482	molecular_function
GO:0060325	face morphogenesis	4	616	38	20209	0.00649351	0.00188035	3.45335	21418;13380;65973;99929	Tfap2a;Dkk1;Asph;Tiparp	0.0278198	0.356937	biological_process
GO:0001190	transcriptional activator activity, RNA polymerase II transcription factor binding	3	610	22	20023	0.00491803	0.00109874	4.47608	18023;12912;11865	Nfe2l1;Creb1;Arntl	0.0281667	0.35482	molecular_function
GO:0008361	regulation of cell size	3	616	22	20209	0.00487013	0.00108862	4.47366	12912;23925;26941	Creb1;Kel;Slc9a3r1	0.0282067	0.356937	biological_process
GO:0120103	centriolar subdistal appendage	2	611	9	20330	0.00327332	0.000442696	7.39407	75216;381175	Cep128;Ccdc68	0.0282201	0.324531	cellular_component
GO:0006351	transcription, DNA-templated	71	616	1862	20209	0.11526	0.0921372	1.25096	13866;101206;20807;320799;14284;18227;21425;26399;212139;13813;52592;20671;17702;18226;50926;23856;68837;21418;81630;15258;209446;22701;57247;56463;224903;13711;195733;30951;239027;21807;72147;269023;170828;21853;109095;12912;55942;11906;12606;19726;56399;74318;18992;12915;17342;11865;12952;71990;17192;11911;18033;208104;22642;58180;12591;22385;69009;68229;228775;70625;100090;329003;217946;18023;…	Erbb2;Tada3;Srf;Zhx3;Fosl2;Nr4a2;Tfeb;Map2k6;Cc2d1a;Eomes;Brms1l;Sox17;Msx2;Nup62;Hnrnpdl;Dido1;Foxk2;Tfap2a;Zbtb22;Hipk2;Tfe3;Zfp41;Zfp276;Snd1;Safb;Elf5;Grhl1;Cbx8;Arhgap22;Tsc22d1;Zbtb46;Zfp608;Vgll1;Timeless;Rbm15b;Creb1;Sertad1;Zfhx3;Cebpa;Rfx3;Akap8;Hopx;Pou3f2;Atf6b;Mitf;Arntl;Cry1;Ddx54;Mbd3;Atf4;Nfkb1;Mlxip;Zbtb17;Hic2;Cdx2;Baz1b;Thap7;AI846148;Trib3;Med26;Zbtb48;Zfp516;Cdca7l;Nfe2l1;Str…	0.0287332	0.356937	biological_process
GO:0004185	serine-type carboxypeptidase activity	2	610	9	20023	0.00327869	0.000449483	7.29435	12874;12876	Cpd;Cpe	0.0289413	0.35482	molecular_function
GO:0031957	very long-chain fatty acid-CoA ligase activity	2	610	9	20023	0.00327869	0.000449483	7.29435	257633;26569	Acsf3;Slc27a4	0.0289413	0.35482	molecular_function
GO:0097027	ubiquitin-protein transferase activator activity	2	610	9	20023	0.00327869	0.000449483	7.29435	56371;30951	Fzr1;Cbx8	0.0289413	0.35482	molecular_function
GO:0006002	fructose 6-phosphate metabolic process	2	616	9	20209	0.00324675	0.000445346	7.2904	56421;18641	Pfkp;Pfkl	0.0289707	0.356937	biological_process
GO:0046512	sphingosine biosynthetic process	2	616	9	20209	0.00324675	0.000445346	7.2904	171168;56632	Acer1;Sphk2	0.0289707	0.356937	biological_process
GO:2000035	regulation of stem cell division	2	616	9	20209	0.00324675	0.000445346	7.2904	20671;17954	Sox17;Nap1l2	0.0289707	0.356937	biological_process
GO:0009404	toxin metabolic process	2	616	9	20209	0.00324675	0.000445346	7.2904	13076;14261	Cyp1a1;Fmo1	0.0289707	0.356937	biological_process
GO:0046598	positive regulation of viral entry into host cell	2	616	9	20209	0.00324675	0.000445346	7.2904	50528;94091	Tmprss2;Trim11	0.0289707	0.356937	biological_process
GO:0030388	fructose 1,6-bisphosphate metabolic process	2	616	9	20209	0.00324675	0.000445346	7.2904	56421;18641	Pfkp;Pfkl	0.0289707	0.356937	biological_process
GO:0001778	plasma membrane repair	2	616	9	20209	0.00324675	0.000445346	7.2904	226101;77579	Myof;Myh10	0.0289707	0.356937	biological_process
GO:0005980	glycogen catabolic process	2	616	9	20209	0.00324675	0.000445346	7.2904	52331;110078	Stbd1;Pygb	0.0289707	0.356937	biological_process
GO:0050871	positive regulation of B cell activation	2	616	9	20209	0.00324675	0.000445346	7.2904	257632;16193	Nod2;Il6	0.0289707	0.356937	biological_process
GO:0030277	maintenance of gastrointestinal epithelium	2	616	9	20209	0.00324675	0.000445346	7.2904	17063;257632	Muc13;Nod2	0.0289707	0.356937	biological_process
GO:0007398	ectoderm development	2	616	9	20209	0.00324675	0.000445346	7.2904	13711;22642	Elf5;Zbtb17	0.0289707	0.356937	biological_process
GO:0098703	calcium ion import across plasma membrane	2	616	9	20209	0.00324675	0.000445346	7.2904	194352;64177	Trpv5;Trpv6	0.0289707	0.356937	biological_process
GO:0060261	positive regulation of transcription initiation from RNA polymerase II promoter	2	616	9	20209	0.00324675	0.000445346	7.2904	20807;55982	Srf;Paxip1	0.0289707	0.356937	biological_process
GO:0031175	neuron projection development	10	616	164	20209	0.0162338	0.0081152	2.00042	77579;67886;20807;16193;16777;16001;13367;16467;239393;12484	Myh10;Camsap2;Srf;Il6;Lamb1;Igf1r;Diaph1;Atcay;Lrp12;Cd24a	0.0290103	0.356937	biological_process
GO:0001947	heart looping	5	616	57	20209	0.00811688	0.00282053	2.87779	20807;19378;21813;20671;22416	Srf;Aldh1a2;Tgfbr2;Sox17;Wnt3a	0.0295268	0.361007	biological_process
GO:0005667	transcription factor complex	14	611	265	20330	0.0229133	0.0130349	1.75784	18992;11865;18227;21425;20671;17702;11911;12912;21418;11906;209446;15163;12606;19726	Pou3f2;Arntl;Nr4a2;Tfeb;Sox17;Msx2;Atf4;Creb1;Tfap2a;Zfhx3;Tfe3;Hcls1;Cebpa;Rfx3	0.0300267	0.334168	cellular_component
GO:0000977	RNA polymerase II regulatory region sequence-specific DNA binding	15	610	288	20023	0.0245902	0.0143835	1.70961	13711;14283;12915;20807;320799;14284;18227;13813;17702;11911;12912;18033;208104;21418;12591	Elf5;Fosl1;Atf6b;Srf;Zhx3;Fosl2;Nr4a2;Eomes;Msx2;Atf4;Creb1;Nfkb1;Mlxip;Tfap2a;Cdx2	0.031298	0.373426	molecular_function
GO:0010942	positive regulation of cell death	5	616	58	20209	0.00811688	0.00287001	2.82817	18109;67603;17702;74187;56089	Mycn;Dusp6;Msx2;Katnb1;Ramp3	0.0315321	0.376021	biological_process
GO:0000989	transcription factor activity, transcription factor binding	3	610	23	20023	0.00491803	0.00114868	4.28147	17702;208104;12952	Msx2;Mlxip;Cry1	0.0316773	0.373426	molecular_function
GO:0032092	positive regulation of protein binding	6	616	78	20209	0.00974026	0.00385967	2.5236	228775;64209;13848;15258;22416;21844	Trib3;Herpud1;Ephb6;Hipk2;Wnt3a;Tiam1	0.0316859	0.376021	biological_process
GO:0046488	phosphatidylinositol metabolic process	3	616	23	20209	0.00487013	0.00113811	4.27915	18717;18719;269615	Pip5k1c;Pip5k1b;Plch2	0.0317219	0.376021	biological_process
GO:0032722	positive regulation of chemokine production	3	616	23	20209	0.00487013	0.00113811	4.27915	11541;16193;24088	Adora2b;Il6;Tlr2	0.0317219	0.376021	biological_process
GO:0045862	positive regulation of proteolysis	3	616	23	20209	0.00487013	0.00113811	4.27915	65973;14082;12370	Asph;Fadd;Casp8	0.0317219	0.376021	biological_process
GO:0001569	branching involved in blood vessel morphogenesis	4	616	40	20209	0.00649351	0.00197932	3.28068	21813;20349;21687;20807	Tgfbr2;Sema3e;Tek;Srf	0.0328559	0.384053	biological_process
GO:0006694	steroid biosynthetic process	5	616	59	20209	0.00811688	0.00291949	2.78024	110196;13070;17855;15490;15357	Fdps;Cyp11a1;Mvk;Hsd17b7;Hmgcr	0.0336206	0.384053	biological_process
GO:0006629	lipid metabolic process	22	616	474	20209	0.0357143	0.0234549	1.52268	74451;257633;239318;216739;12660;18797;75778;235674;65107;68262;13070;78894;100163;15357;269615;110196;171168;15490;18023;26394;26569;17855	Pgs1;Acsf3;Plcxd3;Acsl6;Chka;Plcb3;Them4;Acaa1b;Lrp10;Agpat4;Cyp11a1;Aacs;Pafah2;Hmgcr;Plch2;Fdps;Acer1;Hsd17b7;Nfe2l1;Lypla2;Slc27a4;Mvk	0.0342699	0.384053	biological_process
GO:0055085	transmembrane transport	20	616	421	20209	0.0324675	0.0208323	1.55852	53333;67547;20927;216225;194352;239273;11989;12727;64177;72472;67473;73102;240595;214663;63873;66333;83704;244886;68666;20540	Tomm40;Slc39a8;Abcc8;Slc5a8;Trpv5;Abcc4;Slc7a3;Clcn4;Trpv6;Slc16a10;Slc47a1;Slc22a23;Kcnv2;Slc25a29;Trpv4;Aqp11;Slc12a9;Tmem266;Svop;Slc7a7	0.0343714	0.384053	biological_process
GO:0032432	actin filament bundle	2	611	10	20330	0.00327332	0.000491884	6.65466	102502;102866	Pls1;Pls3	0.0345831	0.372849	cellular_component
GO:0007409	axonogenesis	8	616	123	20209	0.012987	0.0060864	2.13378	71653;77579;545156;16001;12912;229715;18717;22416	Shtn1;Myh10;Kalrn;Igf1r;Creb1;Amigo1;Pip5k1c;Wnt3a	0.0346935	0.384053	biological_process
GO:0008376	acetylgalactosaminyltransferase activity	3	610	24	20023	0.00491803	0.00119862	4.10307	117592;330406;97884	B3galt6;B4galnt3;B3galnt2	0.0354055	0.388132	molecular_function
GO:0051787	misfolded protein binding	3	610	24	20023	0.00491803	0.00119862	4.10307	110920;64136;15511	Hspa13;Sdf2l1;Hspa1b	0.0354055	0.388132	molecular_function
GO:0043325	phosphatidylinositol-3,4-bisphosphate binding	3	610	24	20023	0.00491803	0.00119862	4.10307	26377;11651;228071	Dapp1;Akt1;Sestd1	0.0354055	0.388132	molecular_function
GO:0071392	cellular response to estradiol stimulus	3	616	24	20209	0.00487013	0.00118759	4.10085	17702;51788;56089	Msx2;H2afz;Ramp3	0.035455	0.384053	biological_process
GO:0006270	DNA replication initiation	3	616	24	20209	0.00487013	0.00118759	4.10085	12448;18969;12447	Ccne2;Pola2;Ccne1	0.035455	0.384053	biological_process
GO:0010575	positive regulation of vascular endothelial growth factor production	3	616	24	20209	0.00487013	0.00118759	4.10085	240725;11541;11911	Sulf1;Adora2b;Atf4	0.035455	0.384053	biological_process
GO:0048025	negative regulation of mRNA splicing, via spliceosome	3	616	24	20209	0.00487013	0.00118759	4.10085	53379;236732;57317	Hnrnpa2b1;Rbm10;Srsf4	0.035455	0.384053	biological_process
GO:0102991	myristoyl-CoA hydrolase activity	2	610	10	20023	0.00327869	0.000499426	6.56492	171210;75778	Acot2;Them4	0.0354574	0.388132	molecular_function
GO:0090557	establishment of endothelial intestinal barrier	2	616	10	20209	0.00324675	0.000494829	6.56136	21873;17874	Tjp2;Myd88	0.0354931	0.384053	biological_process
GO:0061564	axon development	2	616	10	20209	0.00324675	0.000494829	6.56136	380684;67886	Nefh;Camsap2	0.0354931	0.384053	biological_process
GO:0000290	deadenylation-dependent decapping of nuclear-transcribed mRNA	2	616	10	20209	0.00324675	0.000494829	6.56136	319618;70640	Dcp1b;Dcp2	0.0354931	0.384053	biological_process
GO:0032731	positive regulation of interleukin-1 beta production	2	616	10	20209	0.00324675	0.000494829	6.56136	257632;67313	Nod2;5730559C18Rik	0.0354931	0.384053	biological_process
GO:0050707	regulation of cytokine secretion	2	616	10	20209	0.00324675	0.000494829	6.56136	12703;24088	Socs1;Tlr2	0.0354931	0.384053	biological_process
GO:0031017	exocrine pancreas development	2	616	10	20209	0.00324675	0.000494829	6.56136	68151;16001	Wls;Igf1r	0.0354931	0.384053	biological_process
GO:0043407	negative regulation of MAP kinase activity	4	616	41	20209	0.00649351	0.0020288	3.20067	14154;23939;18226;15357	Fem1a;Mapk7;Nup62;Hmgcr	0.0355605	0.384053	biological_process
GO:0048839	inner ear development	5	616	60	20209	0.00811688	0.00296897	2.7339	17164;57266;12606;65107;216527	Mapkapk2;Cxcl14;Cebpa;Lrp10;Ccm2	0.0357931	0.38443	biological_process
GO:0030030	cell projection organization	10	616	171	20209	0.0162338	0.00846158	1.91853	56297;208518;26425;195208;99167;56542;11651;213081;53885;217335	Arl6;Cep78;Nubp1;Dcdc2a;Ssx2ip;Ick;Akt1;Wdr19;Nphp1;Fbf1	0.0370591	0.391747	biological_process
GO:0060021	roof of mouth development	6	616	81	20209	0.00974026	0.00400812	2.43013	65973;99929;21813;21418;22416;231470	Asph;Tiparp;Tgfbr2;Tfap2a;Wnt3a;Fras1	0.0371421	0.391747	biological_process
GO:0017048	Rho GTPase binding	4	610	42	20023	0.00655738	0.00209759	3.12615	229707;117600;13367;22330	Strip1;Srgap1;Diaph1;Vcl	0.038324	0.393235	molecular_function
GO:0071310	cellular response to organic substance	4	616	42	20209	0.00649351	0.00207828	3.12446	20927;23939;15567;18992	Abcc8;Mapk7;Slc6a4;Pou3f2	0.03839	0.391747	biological_process
GO:0045773	positive regulation of axon extension	4	616	42	20209	0.00649351	0.00207828	3.12446	14268;71653;16885;20807	Fn1;Shtn1;Limk1;Srf	0.03839	0.391747	biological_process
GO:0016874	ligase activity	9	610	149	20023	0.0147541	0.00744144	1.98269	240055;353172;212679;216739;78894;234734;26569;27053;257633	Neurl1b;Gars;Mars2;Acsl6;Aacs;Aars;Slc27a4;Asns;Acsf3	0.0389722	0.393235	molecular_function
GO:0030246	carbohydrate binding	11	610	197	20023	0.0180328	0.00983869	1.83285	110078;170780;110208;110639;68709;52331;108150;171212;216440;12484;140792	Pygb;Cd209e;Pgd;Prps2;Cilp2;Stbd1;Galnt7;Galnt10;Os9;Cd24a;Colec12	0.0393624	0.393235	molecular_function
GO:0031018	endocrine pancreas development	3	616	25	20209	0.00487013	0.00123707	3.93682	14912;16193;19726	Nkx6-2;Il6;Rfx3	0.0394037	0.391747	biological_process
GO:0032733	positive regulation of interleukin-10 production	3	616	25	20209	0.00487013	0.00123707	3.93682	257632;67313;24088	Nod2;5730559C18Rik;Tlr2	0.0394037	0.391747	biological_process
GO:0006094	gluconeogenesis	3	616	25	20209	0.00487013	0.00123707	3.93682	18655;11911;12952	Pgk1;Atf4;Cry1	0.0394037	0.391747	biological_process
GO:0009925	basal plasma membrane	4	611	43	20330	0.00654664	0.0021151	3.09519	56753;21687;13866;208431	Tacstd2;Tek;Erbb2;Shroom4	0.0395841	0.376372	cellular_component
GO:0000794	condensed nuclear chromosome	4	611	43	20330	0.00654664	0.0021151	3.09519	83558;27360;100088;12591	Tex11;Add3;Rcc1;Cdx2	0.0395841	0.376372	cellular_component
GO:0006469	negative regulation of protein kinase activity	7	616	104	20209	0.0113636	0.00514622	2.20815	12703;228775;16193;67605;11651;64144;236690	Socs1;Trib3;Il6;Akt1s1;Akt1;Mllt1;Nyx	0.0398273	0.391747	biological_process
GO:0030326	embryonic limb morphogenesis	5	616	62	20209	0.00811688	0.00306794	2.64571	13380;19378;17702;213081;231470	Dkk1;Aldh1a2;Msx2;Wdr19;Fras1	0.0403924	0.391747	biological_process
GO:0017124	SH3 domain binding	8	610	127	20023	0.0131148	0.00634271	2.06769	20405;140579;56726;12927;79566;12549;15163;74155	Sh3gl1;Elmo2;Sh3bgrl;Bcar1;Sh3bp5l;Arhgap31;Hcls1;Errfi1	0.0406111	0.393235	molecular_function
GO:0030544	Hsp70 protein binding	4	610	43	20023	0.00655738	0.00214753	3.05345	18226;12912;12484;257632	Nup62;Creb1;Cd24a;Nod2	0.0412743	0.393235	molecular_function
GO:0006493	protein O-linked glycosylation	4	616	43	20209	0.00649351	0.00212776	3.0518	117592;108150;171212;97884	B3galt6;Galnt7;Galnt10;B3galnt2	0.0413448	0.391747	biological_process
GO:0034446	substrate adhesion-dependent cell spreading	4	616	43	20209	0.00649351	0.00212776	3.0518	14268;231858;21687;16777	Fn1;Radil;Tek;Lamb1	0.0413448	0.391747	biological_process
GO:0045471	response to ethanol	4	616	43	20209	0.00649351	0.00212776	3.0518	242443;78894;16001;12370	Grin3a;Aacs;Igf1r;Casp8	0.0413448	0.391747	biological_process
GO:0035102	PRC1 complex	2	611	11	20330	0.00327332	0.000541072	6.04969	30951;52609	Cbx8;Cbx7	0.0414412	0.376372	cellular_component
GO:0002177	manchette	2	611	11	20330	0.00327332	0.000541072	6.04969	320277;239731	Spef2;Rimbp3	0.0414412	0.376372	cellular_component
GO:0016442	RISC complex	2	611	11	20330	0.00327332	0.000541072	6.04969	70640;56463	Dcp2;Snd1	0.0414412	0.376372	cellular_component
GO:0042802	identical protein binding	46	610	1162	20023	0.0754098	0.0580333	1.29942	242443;77579;13866;56332;26399;18641;236732;28075;239555;14082;21917;12912;13367;68817;17874;233107;64177;26403;18992;27221;12370;106347;353172;15926;53379;11651;18033;14118;22003;15985;69009;20405;100090;63873;14073;110639;16001;53945;56421;18585;14268;17855;230073;224902;246221;330260	Grin3a;Myh10;Erbb2;Amotl2;Map2k6;Pfkl;Rbm10;Desi1;Mief1;Fadd;Tmpo;Creb1;Diaph1;Ddi2;Myd88;Kctd15;Trpv6;Map3k11;Pou3f2;Chaf1a;Casp8;Ildr1;Gars;Idh1;Hnrnpa2b1;Akt1;Nfkb1;Fbn1;Tpm1;Cd79b;Thap7;Sh3gl1;Zbtb48;Trpv4;Faah;Prps2;Igf1r;Slc40a1;Pfkp;Pde9a;Fn1;Mvk;Ddx58;Safb2;Mpst;Pon2	0.0417494	0.393235	molecular_function
GO:0016324	apical plasma membrane	15	611	304	20330	0.0245499	0.0149533	1.64178	27375;208431;13866;17475;56332;22268;12374;21687;26941;54670;216225;14726;194352;14268;17063	Tjp3;Shroom4;Erbb2;Mpdz;Amotl2;Upk1b;Casr;Tek;Slc9a3r1;Atp8b1;Slc5a8;Pdpn;Trpv5;Fn1;Muc13	0.0422533	0.376372	cellular_component
GO:0042593	glucose homeostasis	8	616	128	20209	0.012987	0.00633381	2.05043	232339;63873;12952;16193;11651;224792;12606;230784	Ankrd26;Trpv4;Cry1;Il6;Akt1;Adgrf5;Cebpa;Sesn2	0.0423338	0.391747	biological_process
GO:1990825	sequence-specific mRNA binding	2	610	11	20023	0.00327869	0.000549368	5.96811	17855;57317	Mvk;Srsf4	0.0424775	0.393235	molecular_function
GO:0005247	voltage-gated chloride channel activity	2	610	11	20023	0.00327869	0.000549368	5.96811	105722;12727	Ano6;Clcn4	0.0424775	0.393235	molecular_function
GO:0043560	insulin receptor substrate binding	2	610	11	20023	0.00327869	0.000549368	5.96811	83669;16001	Wdr6;Igf1r	0.0424775	0.393235	molecular_function
GO:0030898	actin-dependent ATPase activity	2	610	11	20023	0.00327869	0.000549368	5.96811	77579;338367	Myh10;Myo1d	0.0424775	0.393235	molecular_function
GO:1903827	regulation of cellular protein localization	2	616	11	20209	0.00324675	0.000544312	5.96488	12448;12447	Ccne2;Ccne1	0.0425198	0.391747	biological_process
GO:0016572	histone phosphorylation	2	616	11	20209	0.00324675	0.000544312	5.96488	22385;26404	Baz1b;Map3k12	0.0425198	0.391747	biological_process
GO:0035845	photoreceptor cell outer segment organization	2	616	11	20209	0.00324675	0.000544312	5.96488	260305;53885	Nphp4;Nphp1	0.0425198	0.391747	biological_process
GO:0071639	positive regulation of monocyte chemotactic protein-1 production	2	616	11	20209	0.00324675	0.000544312	5.96488	257632;63873	Nod2;Trpv4	0.0425198	0.391747	biological_process
GO:0001913	T cell mediated cytotoxicity	2	616	11	20209	0.00324675	0.000544312	5.96488	77777;667281	Ulbp1;H60b	0.0425198	0.391747	biological_process
GO:0090136	epithelial cell-cell adhesion	2	616	11	20209	0.00324675	0.000544312	5.96488	22330;20807	Vcl;Srf	0.0425198	0.391747	biological_process
GO:0060100	positive regulation of phagocytosis, engulfment	2	616	11	20209	0.00324675	0.000544312	5.96488	105722;14063	Ano6;F2rl1	0.0425198	0.391747	biological_process
GO:0010470	regulation of gastrulation	2	616	11	20209	0.00324675	0.000544312	5.96488	102693;208177	Phldb1;Phldb2	0.0425198	0.391747	biological_process
GO:0048515	spermatid differentiation	2	616	11	20209	0.00324675	0.000544312	5.96488	53885;17776	Nphp1;Mast2	0.0425198	0.391747	biological_process
GO:0071354	cellular response to interleukin-6	2	616	11	20209	0.00324675	0.000544312	5.96488	98496;18033	Pid1;Nfkb1	0.0425198	0.391747	biological_process
GO:1901222	regulation of NIK/NF-kappaB signaling	2	616	11	20209	0.00324675	0.000544312	5.96488	21687;72565	Tek;Uaca	0.0425198	0.391747	biological_process
GO:0016233	telomere capping	2	616	11	20209	0.00324675	0.000544312	5.96488	28113;53379	Tinf2;Hnrnpa2b1	0.0425198	0.391747	biological_process
GO:0060340	positive regulation of type I interferon-mediated signaling pathway	2	616	11	20209	0.00324675	0.000544312	5.96488	94088;14082	Trim6;Fadd	0.0425198	0.391747	biological_process
GO:1990440	positive regulation of transcription from RNA polymerase II promoter in response to endoplasmic reticulum stress	2	616	11	20209	0.00324675	0.000544312	5.96488	12915;11911	Atf6b;Atf4	0.0425198	0.391747	biological_process
GO:0001893	maternal placenta development	2	616	11	20209	0.00324675	0.000544312	5.96488	434784;11651	Ldoc1;Akt1	0.0425198	0.391747	biological_process
GO:0043589	skin morphogenesis	2	616	11	20209	0.00324675	0.000544312	5.96488	74155;20807	Errfi1;Srf	0.0425198	0.391747	biological_process
GO:0040007	growth	2	616	11	20209	0.00324675	0.000544312	5.96488	403187;224903	Opa3;Safb	0.0425198	0.391747	biological_process
GO:0097060	synaptic membrane	4	611	44	20330	0.00654664	0.00216429	3.02485	18752;12874;12876;100986	Prkcg;Cpd;Cpe;Akap9	0.0425464	0.376372	cellular_component
GO:0046982	protein heterodimerization activity	25	610	568	20023	0.0409836	0.0283674	1.44474	13866;320799;18227;21425;20671;209446;74187;330962;21853;78651;24088;51788;12606;16885;12370;16324;11911;18033;22003;380684;74007;18969;100088;11865;21384	Erbb2;Zhx3;Nr4a2;Tfeb;Sox17;Tfe3;Katnb1;Slc51b;Timeless;Lsm6;Tlr2;H2afz;Cebpa;Limk1;Casp8;Inhbb;Atf4;Nfkb1;Tpm1;Nefh;Btbd11;Pola2;Rcc1;Arntl;Tbx15	0.04298	0.393235	molecular_function
GO:0000122	negative regulation of transcription by RNA polymerase II	33	616	791	20209	0.0535714	0.039141	1.36868	67933;320799;18227;212139;13813;52592;20671;17702;21418;15258;15163;236732;30951;269023;21853;11906;12606;74318;14912;17342;13380;12952;53379;18033;14302;12591;12447;228775;16372;63873;229007;52609;17192	Hcfc2;Zhx3;Nr4a2;Cc2d1a;Eomes;Brms1l;Sox17;Msx2;Tfap2a;Hipk2;Hcls1;Rbm10;Cbx8;Zfp608;Timeless;Zfhx3;Cebpa;Hopx;Nkx6-2;Mitf;Dkk1;Cry1;Hnrnpa2b1;Nfkb1;Frk;Cdx2;Ccne1;Trib3;Irx2;Trpv4;Zgpat;Cbx7;Mbd3	0.0431395	0.395581	biological_process
GO:2000778	positive regulation of interleukin-6 secretion	3	616	26	20209	0.00487013	0.00128656	3.7854	230073;63873;14063	Ddx58;Trpv4;F2rl1	0.0435655	0.395754	biological_process
GO:0051966	regulation of synaptic transmission, glutamatergic	3	616	26	20209	0.00487013	0.00128656	3.7854	20720;13380;545156	Serpine2;Dkk1;Kalrn	0.0435655	0.395754	biological_process
GO:0016757	transferase activity, transferring glycosyl groups	11	610	201	20023	0.0180328	0.0100385	1.79637	110078;97884;56386;66902;99929;54613;108150;14348;117592;27357;171212	Pygb;B3galnt2;B4galt6;Mtap;Tiparp;St3gal6;Galnt7;Fut9;B3galt6;Gyg;Galnt10	0.0444183	0.400418	molecular_function
GO:0045429	positive regulation of nitric oxide biosynthetic process	4	616	44	20209	0.00649351	0.00217725	2.98244	77777;11651;16193;24088	Ulbp1;Akt1;Il6;Tlr2	0.0444247	0.399351	biological_process
GO:0045907	positive regulation of vasoconstriction	4	616	44	20209	0.00649351	0.00217725	2.98244	12374;11651;26361;27360	Casr;Akt1;Avpr1b;Add3	0.0444247	0.399351	biological_process
GO:0008284	positive regulation of cell proliferation	23	616	515	20209	0.0373377	0.0254837	1.46516	11541;13866;12374;15258;15163;21844;18109;257632;30951;21807;56632;16193;57295;22416;18992;70465;56371;19378;11651;15357;12591;217946;14268	Adora2b;Erbb2;Casr;Hipk2;Hcls1;Tiam1;Mycn;Nod2;Cbx8;Tsc22d1;Sphk2;Il6;Icmt;Wnt3a;Pou3f2;Wdr77;Fzr1;Aldh1a2;Akt1;Hmgcr;Cdx2;Cdca7l;Fn1	0.0445777	0.399351	biological_process
GO:0071356	cellular response to tumor necrosis factor	6	616	85	20209	0.00974026	0.00420605	2.31578	70312;16193;11651;18033;98496;12606	Cactin;Il6;Akt1;Nfkb1;Pid1;Cebpa	0.0453007	0.402417	biological_process
GO:0034097	response to cytokine	5	616	64	20209	0.00811688	0.00316691	2.56303	20717;20807;19378;18033;17164	Serpina3m;Srf;Aldh1a2;Nfkb1;Mapkapk2	0.0453341	0.402417	biological_process
GO:0003824	catalytic activity	21	610	463	20023	0.0344262	0.0231234	1.4888	74451;240725;257633;18641;17768;110078;246277;216739;66307;14208;235674;13076;78894;66902;229905;23917;18679;64296;56421;26569;224907	Pgs1;Sulf1;Acsf3;Pfkl;Mthfd2;Pygb;Csad;Acsl6;Isoc1;Ppm1g;Acaa1b;Cyp1a1;Aacs;Mtap;Kyat3;Impdh1;Phka1;Abhd8;Pfkp;Slc27a4;Dus3l	0.0462903	0.408382	molecular_function
GO:0000398	mRNA splicing, via spliceosome	7	616	108	20209	0.0113636	0.00534415	2.12637	53890;237073;53379;78651;109095;20637;68092	Sart3;Rbm41;Hnrnpa2b1;Lsm6;Rbm15b;Snrnp70;Ncbp2	0.0472285	0.411982	biological_process
GO:0032720	negative regulation of tumor necrosis factor production	4	616	45	20209	0.00649351	0.00222673	2.91616	70312;12484;56399;257632	Cactin;Cd24a;Akap8;Nod2	0.0476297	0.411982	biological_process
GO:0097190	apoptotic signaling pathway	5	616	65	20209	0.00811688	0.00321639	2.5236	14082;12370;23856;72565;12484	Fadd;Casp8;Dido1;Uaca;Cd24a	0.0479341	0.411982	biological_process
GO:0050770	regulation of axonogenesis	3	616	27	20209	0.00487013	0.00133604	3.6452	338362;18992;22416	Ust;Pou3f2;Wnt3a	0.0479372	0.411982	biological_process
GO:0019005	SCF ubiquitin ligase complex	5	611	66	20330	0.00818331	0.00324643	2.52071	74007;211949;72179;208198;71538	Btbd11;Spsb4;Fbxl2;Btbd2;Fbxo9	0.0481687	0.397971	cellular_component
GO:0005813	centrosome	21	611	472	20330	0.0343699	0.0232169	1.48038	232339;18226;21418;17164;74187;260305;208518;70884;217335;74393;26403;381644;67886;66406;17245;11911;107566;20403;12447;15504;100986	Ankrd26;Nup62;Tfap2a;Mapkapk2;Katnb1;Nphp4;Cep78;Ccdc81;Fbf1;Map10;Map3k11;Cep135;Camsap2;Sac3d1;Mdm1;Atf4;Arl2bp;Itsn2;Ccne1;Dnajb3;Akap9	0.0486607	0.397971	cellular_component
GO:0017146	NMDA selective glutamate receptor complex	2	611	12	20330	0.00327332	0.000590261	5.54555	242443;242667	Grin3a;Dlgap3	0.0487591	0.397971	cellular_component
GO:0003677	DNA binding	65	610	1739	20023	0.106557	0.0868501	1.22691	14283;20807;320799;14284;18227;21425;212139;13813;20671;17702;50926;68837;21418;81630;209446;15258;22701;57247;224903;13711;18109;195733;19691;21917;21853;56220;12912;11906;51788;70884;18971;12606;19726;56399;74318;72114;18992;239122;17342;14912;12915;17192;11911;18033;208104;224902;22642;71592;58180;12591;69009;100090;329003;16372;23917;18023;18969;110052;229007;100088;11865;21384;230073;72107;8…	Fosl1;Srf;Zhx3;Fosl2;Nr4a2;Tfeb;Cc2d1a;Eomes;Sox17;Msx2;Hnrnpdl;Foxk2;Tfap2a;Zbtb22;Tfe3;Hipk2;Zfp41;Zfp276;Safb;Elf5;Mycn;Grhl1;Recql;Tmpo;Timeless;Zfp386;Creb1;Zfhx3;H2afz;Ccdc81;Pold1;Cebpa;Rfx3;Akap8;Hopx;Zbed3;Pou3f2;Setdb2;Mitf;Nkx6-2;Atf6b;Mbd3;Atf4;Nfkb1;Mlxip;Safb2;Zbtb17;Pogk;Hic2;Cdx2;Thap7;Zbtb48;Zfp516;Irx2;Impdh1;Nfe2l1;Pola2;Dek;Zgpat;Rcc1;Arntl;Tbx15;Ddx58;Dscc1;Srrt	0.0493219	0.408382	molecular_function
GO:0005654	nucleoplasm	71	611	1946	20330	0.116203	0.0957206	1.21398	14283;101206;67933;320799;14284;21425;50926;21418;213081;76261;64144;17164;68050;209446;70640;231841;224903;195733;30951;53890;19691;545156;54353;27360;109095;12912;18797;233900;68817;14208;21873;18971;12606;56399;239122;12703;228608;16906;70465;12370;11865;23939;70312;68092;56371;99045;53379;67776;18033;20637;224902;230661;171170;75746;54645;240263;68048;12591;12447;110196;100090;195208;18969;53…	Fosl1;Tada3;Hcfc2;Zhx3;Fosl2;Tfeb;Hnrnpdl;Tfap2a;Wdr19;0610040J01Rik;Mllt1;Mapkapk2;Akirin1;Tfe3;Dcp2;Brat1;Safb;Grhl1;Cbx8;Sart3;Recql;Kalrn;Skap2;Add3;Rbm15b;Creb1;Plcb3;Rnf40;Ddi2;Ppm1g;Tjp2;Pold1;Cebpa;Akap8;Setdb2;Socs1;Smox;Lmnb1;Wdr77;Casp8;Arntl;Mapk7;Cactin;Ncbp2;Fzr1;Mrps26;Hnrnpa2b1;Vwa5a;Nfkb1;Snrnp70;Safb2;Tesk2;Mbnl3;Morc4;Gripap1;Fem1c;Aen;Cdx2;Ccne1;Fdps;Zbtb48;Dcdc2a;Pola2;Slc40a…	0.0496022	0.397971	cellular_component
GO:0008360	regulation of cell shape	9	616	156	20209	0.0146104	0.00771933	1.8927	77579;16193;26941;102098;17909;13367;14726;14268;20349	Myh10;Il6;Slc9a3r1;Arhgef18;Myo10;Diaph1;Pdpn;Fn1;Sema3e	0.0497996	0.411982	biological_process
GO:0039706	co-receptor binding	2	610	12	20023	0.00327869	0.000599311	5.47077	22416;13380	Wnt3a;Dkk1	0.0499651	0.408382	molecular_function
GO:0046703	natural killer cell lectin-like receptor binding	2	610	12	20023	0.00327869	0.000599311	5.47077	77777;667281	Ulbp1;H60b	0.0499651	0.408382	molecular_function
GO:0035497	cAMP response element binding	2	610	12	20023	0.00327869	0.000599311	5.47077	12915;12912	Atf6b;Creb1	0.0499651	0.408382	molecular_function
GO:0017069	snRNA binding	2	610	12	20023	0.00327869	0.000599311	5.47077	68092;20637	Ncbp2;Snrnp70	0.0499651	0.408382	molecular_function
GO:0016918	retinal binding	2	610	12	20023	0.00327869	0.000599311	5.47077	19378;12903	Aldh1a2;Crabp1	0.0499651	0.408382	molecular_function
GO:0002237	response to molecule of bacterial origin	2	616	12	20209	0.00324675	0.000593795	5.4678	12484;24088	Cd24a;Tlr2	0.0500143	0.411982	biological_process
GO:0060546	negative regulation of necroptotic process	2	616	12	20209	0.00324675	0.000593795	5.4678	14082;12370	Fadd;Casp8	0.0500143	0.411982	biological_process
GO:0042640	anagen	2	616	12	20209	0.00324675	0.000593795	5.4678	17702;11651	Msx2;Akt1	0.0500143	0.411982	biological_process
GO:0032740	positive regulation of interleukin-17 production	2	616	12	20209	0.00324675	0.000593795	5.4678	257632;17874	Nod2;Myd88	0.0500143	0.411982	biological_process
GO:0050921	positive regulation of chemotaxis	2	616	12	20209	0.00324675	0.000593795	5.4678	14268;14063	Fn1;F2rl1	0.0500143	0.411982	biological_process
GO:0046621	negative regulation of organ growth	2	616	12	20209	0.00324675	0.000593795	5.4678	232339;15567	Ankrd26;Slc6a4	0.0500143	0.411982	biological_process
GO:0048009	insulin-like growth factor receptor signaling pathway	2	616	12	20209	0.00324675	0.000593795	5.4678	11651;16001	Akt1;Igf1r	0.0500143	0.411982	biological_process
GO:0045945	positive regulation of transcription by RNA polymerase III	2	616	12	20209	0.00324675	0.000593795	5.4678	12606;13866	Cebpa;Erbb2	0.0500143	0.411982	biological_process
GO:0032495	response to muramyl dipeptide	2	616	12	20209	0.00324675	0.000593795	5.4678	257632;67313	Nod2;5730559C18Rik	0.0500143	0.411982	biological_process
GO:0032897	negative regulation of viral transcription	2	616	12	20209	0.00324675	0.000593795	5.4678	67525;94091	Trim62;Trim11	0.0500143	0.411982	biological_process
GO:0035721	intraciliary retrograde transport	2	616	12	20209	0.00324675	0.000593795	5.4678	56542;213081	Ick;Wdr19	0.0500143	0.411982	biological_process
GO:0042753	positive regulation of circadian rhythm	2	616	12	20209	0.00324675	0.000593795	5.4678	21853;11865	Timeless;Arntl	0.0500143	0.411982	biological_process
GO:0014068	positive regulation of phosphatidylinositol 3-kinase signaling	5	616	66	20209	0.00811688	0.00326587	2.48537	13866;21687;16001;14063;15163	Erbb2;Tek;Igf1r;F2rl1;Hcls1	0.0506206	0.415217	biological_process
GO:0015297	antiporter activity	4	610	46	20023	0.00655738	0.00229736	2.85431	67473;56384;12727;20540	Slc47a1;Letm1;Clcn4;Slc7a7	0.0508745	0.410343	molecular_function
GO:0016459	myosin complex	4	611	47	20330	0.00654664	0.00231185	2.83177	77579;17909;338367;71602	Myh10;Myo10;Myo1d;Myo1e	0.052162	0.408997	cellular_component
GO:0016126	sterol biosynthetic process	3	616	28	20209	0.00487013	0.00138552	3.51502	15357;110196;17855	Hmgcr;Fdps;Mvk	0.0525151	0.420121	biological_process
GO:0003333	amino acid transmembrane transport	3	616	28	20209	0.00487013	0.00138552	3.51502	72055;67760;20540	Slc38a10;Slc38a2;Slc7a7	0.0525151	0.420121	biological_process
GO:0045765	regulation of angiogenesis	3	616	28	20209	0.00487013	0.00138552	3.51502	23939;11541;21687	Mapk7;Adora2b;Tek	0.0525151	0.420121	biological_process
GO:0051225	spindle assembly	3	616	28	20209	0.00487013	0.00138552	3.51502	100088;66406;22154	Rcc1;Sac3d1;Tubb5	0.0525151	0.420121	biological_process
GO:0070509	calcium ion import	3	616	28	20209	0.00487013	0.00138552	3.51502	12374;63873;64177	Casr;Trpv4;Trpv6	0.0525151	0.420121	biological_process
GO:0002230	positive regulation of defense response to virus by host	3	616	28	20209	0.00487013	0.00138552	3.51502	230073;224840;94088	Ddx58;Treml4;Trim6	0.0525151	0.420121	biological_process
GO:0045087	innate immune response	19	616	416	20209	0.0308442	0.0205849	1.49839	67313;94091;66854;224840;257632;14082;67525;24088;14063;17874;56399;100689;70312;72029;18033;14302;12484;71538;230073	5730559C18Rik;Trim11;Trim35;Treml4;Nod2;Fadd;Trim62;Tlr2;F2rl1;Myd88;Akap8;Spon2;Cactin;Cnpy3;Nfkb1;Frk;Cd24a;Fbxo9;Ddx58	0.0531751	0.420649	biological_process
GO:0000226	microtubule cytoskeleton organization	7	616	111	20209	0.0113636	0.0054926	2.0689	67886;380684;208177;227613;67951;74393;22154	Camsap2;Nefh;Phldb2;Tubb4b;Tubb6;Map10;Tubb5	0.0533193	0.420649	biological_process
GO:0001046	core promoter sequence-specific DNA binding	4	610	47	20023	0.00655738	0.0023473	2.79358	11911;11906;12952;11865	Atf4;Zfhx3;Cry1;Arntl	0.0543234	0.427325	molecular_function
GO:0000976	transcription regulatory region sequence-specific DNA binding	6	610	89	20023	0.00983607	0.00444489	2.21289	20807;18023;21418;18033;11865;21384	Srf;Nfe2l1;Tfap2a;Nfkb1;Arntl;Tbx15	0.0543741	0.427325	molecular_function
GO:0022008	neurogenesis	5	616	68	20209	0.00811688	0.00336484	2.41227	224640;29805;74007;208198;22416	Lemd2;Znhit2;Btbd11;Btbd2;Wnt3a	0.0562534	0.420649	biological_process
GO:0001932	regulation of protein phosphorylation	5	616	68	20209	0.00811688	0.00336484	2.41227	12703;101206;225849;14268;230784	Socs1;Tada3;Ppp2r5b;Fn1;Sesn2	0.0562534	0.420649	biological_process
GO:0031526	brush border membrane	5	611	69	20330	0.00818331	0.003394	2.41111	26941;54670;26569;216225;56774	Slc9a3r1;Atp8b1;Slc27a4;Slc5a8;Slc6a14	0.0563867	0.432298	cellular_component
GO:0008203	cholesterol metabolic process	6	616	90	20209	0.00974026	0.00445346	2.18712	110196;13070;17855;18023;15357;12606	Fdps;Cyp11a1;Mvk;Nfe2l1;Hmgcr;Cebpa	0.0569554	0.420649	biological_process
GO:0048738	cardiac muscle tissue development	3	616	29	20209	0.00487013	0.001435	3.39381	19378;14082;12370	Aldh1a2;Fadd;Casp8	0.0572955	0.420649	biological_process
GO:0070507	regulation of microtubule cytoskeleton organization	3	616	29	20209	0.00487013	0.001435	3.39381	22416;102693;208177	Wnt3a;Phldb1;Phldb2	0.0572955	0.420649	biological_process
GO:0045662	negative regulation of myoblast differentiation	3	616	29	20209	0.00487013	0.001435	3.39381	171170;57266;11906	Mbnl3;Cxcl14;Zfhx3	0.0572955	0.420649	biological_process
GO:0000060	protein import into nucleus, translocation	3	616	29	20209	0.00487013	0.001435	3.39381	11651;18969;11865	Akt1;Pola2;Arntl	0.0572955	0.420649	biological_process
GO:0006869	lipid transport	7	616	113	20209	0.0113636	0.00559157	2.03228	320091;105722;70676;26569;54670;65107;238257	Ano4;Ano6;Gulp1;Slc27a4;Atp8b1;Lrp10;Tmem30b	0.0576407	0.420649	biological_process
GO:0004467	long-chain fatty acid-CoA ligase activity	2	610	13	20023	0.00327869	0.000649253	5.04994	26569;216739	Slc27a4;Acsl6	0.0578852	0.443545	molecular_function
GO:0015250	water channel activity	2	610	13	20023	0.00327869	0.000649253	5.04994	66333;14726	Aqp11;Pdpn	0.0578852	0.443545	molecular_function
GO:2000146	negative regulation of cell motility	2	616	13	20209	0.00324675	0.000643278	5.0472	56753;26941	Tacstd2;Slc9a3r1	0.0579415	0.420649	biological_process
GO:0043268	positive regulation of potassium ion transport	2	616	13	20209	0.00324675	0.000643278	5.0472	20927;14199	Abcc8;Fhl1	0.0579415	0.420649	biological_process
GO:0051764	actin crosslink formation	2	616	13	20209	0.00324675	0.000643278	5.0472	102502;102866	Pls1;Pls3	0.0579415	0.420649	biological_process
GO:1900025	negative regulation of substrate adhesion-dependent cell spreading	2	616	13	20209	0.00324675	0.000643278	5.0472	56753;12927	Tacstd2;Bcar1	0.0579415	0.420649	biological_process
GO:0042267	natural killer cell mediated cytotoxicity	2	616	13	20209	0.00324675	0.000643278	5.0472	77777;667281	Ulbp1;H60b	0.0579415	0.420649	biological_process
GO:0031076	embryonic camera-type eye development	2	616	13	20209	0.00324675	0.000643278	5.0472	19378;213081	Aldh1a2;Wdr19	0.0579415	0.420649	biological_process
GO:0042535	positive regulation of tumor necrosis factor biosynthetic process	2	616	13	20209	0.00324675	0.000643278	5.0472	24088;17164	Tlr2;Mapkapk2	0.0579415	0.420649	biological_process
GO:0045943	positive regulation of transcription by RNA polymerase I	2	616	13	20209	0.00324675	0.000643278	5.0472	11911;13866	Atf4;Erbb2	0.0579415	0.420649	biological_process
GO:0003334	keratinocyte development	2	616	13	20209	0.00324675	0.000643278	5.0472	14284;21418	Fosl2;Tfap2a	0.0579415	0.420649	biological_process
GO:0022407	regulation of cell-cell adhesion	2	616	13	20209	0.00324675	0.000643278	5.0472	13841;12484	Epha7;Cd24a	0.0579415	0.420649	biological_process
GO:0045792	negative regulation of cell size	2	616	13	20209	0.00324675	0.000643278	5.0472	11651;67605	Akt1;Akt1s1	0.0579415	0.420649	biological_process
GO:0006661	phosphatidylinositol biosynthetic process	2	616	13	20209	0.00324675	0.000643278	5.0472	18719;18717	Pip5k1b;Pip5k1c	0.0579415	0.420649	biological_process
GO:2000484	positive regulation of interleukin-8 secretion	2	616	13	20209	0.00324675	0.000643278	5.0472	24088;14063	Tlr2;F2rl1	0.0579415	0.420649	biological_process
GO:0044342	type B pancreatic cell proliferation	2	616	13	20209	0.00324675	0.000643278	5.0472	68815;106795	Btbd10;Tcf19	0.0579415	0.420649	biological_process
GO:0042149	cellular response to glucose starvation	4	616	48	20209	0.00649351	0.00237518	2.7339	74137;11911;27053;230784	Nuak2;Atf4;Asns;Sesn2	0.0579907	0.420649	biological_process
GO:0033674	positive regulation of kinase activity	5	616	69	20209	0.00811688	0.00341432	2.37731	13866;21687;16001;13848;13841	Erbb2;Tek;Igf1r;Ephb6;Epha7	0.0591997	0.427822	biological_process
GO:0019894	kinesin binding	4	610	49	20023	0.00655738	0.00244719	2.67956	16467;195208;18226;71653	Atcay;Dcdc2a;Nup62;Shtn1	0.0615904	0.460426	molecular_function
GO:0001102	RNA polymerase II activating transcription factor binding	4	610	49	20023	0.00655738	0.00244719	2.67956	13813;15258;12912;20807	Eomes;Hipk2;Creb1;Srf	0.0615904	0.460426	molecular_function
GO:0042752	regulation of circadian rhythm	4	616	49	20209	0.00649351	0.00242466	2.67811	18752;12912;21853;12952	Prkcg;Creb1;Timeless;Cry1	0.0616908	0.442534	biological_process
GO:0051017	actin filament bundle assembly	4	616	49	20209	0.00649351	0.00242466	2.67811	102502;77579;13169;102866	Pls1;Myh10;Dbnl;Pls3	0.0616908	0.442534	biological_process
GO:0055074	calcium ion homeostasis	3	616	30	20209	0.00487013	0.00148449	3.28068	194352;20856;64177	Trpv5;Stc2;Trpv6	0.062274	0.443446	biological_process
GO:0048535	lymph node development	3	616	30	20209	0.00487013	0.00148449	3.28068	18033;14726;14082	Nfkb1;Pdpn;Fadd	0.062274	0.443446	biological_process
GO:0002376	immune system process	19	616	425	20209	0.0308442	0.0210302	1.46666	13813;21425;67313;209446;224840;257632;14082;667281;24088;14063;17874;56399;13169;100689;70312;72029;12484;230073;15985	Eomes;Tfeb;5730559C18Rik;Tfe3;Treml4;Nod2;Fadd;H60b;Tlr2;F2rl1;Myd88;Akap8;Dbnl;Spon2;Cactin;Cnpy3;Cd24a;Ddx58;Cd79b	0.0629661	0.446252	biological_process
GO:0070374	positive regulation of ERK1 and ERK2 cascade	12	616	239	20209	0.0194805	0.0118264	1.6472	257632;13866;63873;15357;21687;16193;16001;24088;14063;13848;13841;56089	Nod2;Erbb2;Trpv4;Hmgcr;Tek;Il6;Igf1r;Tlr2;F2rl1;Ephb6;Epha7;Ramp3	0.0631272	0.446252	biological_process
GO:0005637	nuclear inner membrane	3	611	31	20330	0.00490998	0.00152484	3.22	224640;21917;16906	Lemd2;Tmpo;Lmnb1	0.0652147	0.481122	cellular_component
GO:0005200	structural constituent of cytoskeleton	5	610	71	20023	0.00819672	0.00354592	2.31159	380684;227613;67951;22003;22154	Nefh;Tubb4b;Tubb6;Tpm1;Tubb5	0.0652281	0.461175	molecular_function
GO:0008081	phosphoric diester hydrolase activity	4	610	50	20023	0.00655738	0.00249713	2.62597	18585;239318;18797;269615	Pde9a;Plcxd3;Plcb3;Plch2	0.0654067	0.461175	molecular_function
GO:0012505	endomembrane system	9	611	167	20330	0.01473	0.00821446	1.79317	72825;12915;100972;13852;72029;381605;68151;15567;104001	Mon1a;Atf6b;Rab28;Stx2;Cnpy3;Tbc1d2;Wls;Slc6a4;Rtn1	0.0655442	0.481122	cellular_component
GO:0043565	sequence-specific DNA binding	27	610	651	20023	0.0442623	0.0325126	1.36139	20807;18227;14284;13813;20671;17702;21418;68837;224903;13711;195733;12912;11906;12606;19726;14912;18992;17342;72720;11911;18033;12591;329003;16372;229007;11865;224902	Srf;Nr4a2;Fosl2;Eomes;Sox17;Msx2;Tfap2a;Foxk2;Safb;Elf5;Grhl1;Creb1;Zfhx3;Cebpa;Rfx3;Nkx6-2;Pou3f2;Mitf;Zfp248;Atf4;Nfkb1;Cdx2;Zfp516;Irx2;Zgpat;Arntl;Safb2	0.0659476	0.461175	molecular_function
GO:0015179	L-amino acid transmembrane transporter activity	2	610	14	20023	0.00327869	0.000699196	4.68923	17962;20540	Nat3;Slc7a7	0.0662046	0.461175	molecular_function
GO:0005005	transmembrane-ephrin receptor activity	2	610	14	20023	0.00327869	0.000699196	4.68923	13848;13841	Ephb6;Epha7	0.0662046	0.461175	molecular_function
GO:0005003	ephrin receptor activity	2	610	14	20023	0.00327869	0.000699196	4.68923	13848;13841	Ephb6;Epha7	0.0662046	0.461175	molecular_function
GO:0007175	negative regulation of epidermal growth factor-activated receptor activity	2	616	14	20209	0.00324675	0.000692761	4.68669	229007;74155	Zgpat;Errfi1	0.0662683	0.456828	biological_process
GO:1901652	response to peptide	2	616	14	20209	0.00324675	0.000692761	4.68669	229214;26361	Qrfpr;Avpr1b	0.0662683	0.456828	biological_process
GO:0003214	cardiac left ventricle morphogenesis	2	616	14	20209	0.00324675	0.000692761	4.68669	12876;21813	Cpe;Tgfbr2	0.0662683	0.456828	biological_process
GO:0045721	negative regulation of gluconeogenesis	2	616	14	20209	0.00324675	0.000692761	4.68669	16193;67078	Il6;Pgp	0.0662683	0.456828	biological_process
GO:0090141	positive regulation of mitochondrial fission	2	616	14	20209	0.00324675	0.000692761	4.68669	239555;237781	Mief1;Mief2	0.0662683	0.456828	biological_process
GO:0071380	cellular response to prostaglandin E stimulus	2	616	14	20209	0.00324675	0.000692761	4.68669	11651;56399	Akt1;Akap8	0.0662683	0.456828	biological_process
GO:0007097	nuclear migration	2	616	14	20209	0.00324675	0.000692761	4.68669	77579;26941	Myh10;Slc9a3r1	0.0662683	0.456828	biological_process
GO:0006096	glycolytic process	3	616	31	20209	0.00487013	0.00153397	3.17485	56421;18641;18655	Pfkp;Pfkl;Pgk1	0.0674461	0.458548	biological_process
GO:0042771	intrinsic apoptotic signaling pathway in response to DNA damage by p53 class mediator	3	616	31	20209	0.00487013	0.00153397	3.17485	15258;68539;68048	Hipk2;Tmem109;Aen	0.0674461	0.458548	biological_process
GO:0007026	negative regulation of microtubule depolymerization	3	616	31	20209	0.00487013	0.00153397	3.17485	67886;74187;260315	Camsap2;Katnb1;Nav3	0.0674461	0.458548	biological_process
GO:0090263	positive regulation of canonical Wnt signaling pathway	6	616	94	20209	0.00974026	0.00465139	2.09405	72114;319998;68151;18033;11865;22416	Zbed3;Tmem198;Wls;Nfkb1;Arntl;Wnt3a	0.0674612	0.458548	biological_process
GO:0016323	basolateral plasma membrane	10	611	194	20330	0.0163666	0.00954255	1.71512	239273;257632;13866;330962;12374;13852;21687;338367;53945;14726	Abcc4;Nod2;Erbb2;Slc51b;Casr;Stx2;Tek;Myo1d;Slc40a1;Pdpn	0.0687615	0.494223	cellular_component
GO:1903078	positive regulation of protein localization to plasma membrane	4	616	51	20209	0.00649351	0.00252363	2.57308	102502;22416;11651;56089	Pls1;Wnt3a;Akt1;Ramp3	0.0694547	0.47009	biological_process
GO:0060271	cilium assembly	10	616	192	20209	0.0162338	0.00950072	1.70869	239273;56297;11567;195208;214459;99167;56542;213081;19726;217335	Abcc4;Arl6;Avil;Dcdc2a;Fnbp1l;Ssx2ip;Ick;Wdr19;Rfx3;Fbf1	0.0700919	0.47009	biological_process
GO:0007399	nervous system development	19	616	432	20209	0.0308442	0.0213766	1.44289	13866;18227;16431;21418;545156;14348;18992;11651;16467;13841;20349;114255;20720;11567;260315;195208;170728;229715;245522	Erbb2;Nr4a2;Itm2a;Tfap2a;Kalrn;Fut9;Pou3f2;Akt1;Atcay;Epha7;Sema3e;Dok4;Serpine2;Avil;Nav3;Dcdc2a;Rtn4ip1;Amigo1;Zc4h2	0.0713941	0.47009	biological_process
GO:0001725	stress fiber	5	611	74	20330	0.00818331	0.00363994	2.2482	77579;11459;208431;21687;22330	Myh10;Acta1;Shroom4;Tek;Vcl	0.0717621	0.505264	cellular_component
GO:0043525	positive regulation of neuron apoptotic process	5	616	73	20209	0.00811688	0.00361225	2.24704	26403;216150;11911;21418;13841	Map3k11;Cdc34;Atf4;Tfap2a;Epha7	0.0718465	0.47009	biological_process
GO:0007015	actin filament organization	7	616	120	20209	0.0113636	0.00593795	1.91373	208431;11567;63873;20807;13367;12927;22003	Shroom4;Avil;Trpv4;Srf;Diaph1;Bcar1;Tpm1	0.0744292	0.47009	biological_process
GO:0005123	death receptor binding	2	610	15	20023	0.00327869	0.000749138	4.37661	14082;12370	Fadd;Casp8	0.0748917	0.493641	molecular_function
GO:0016290	palmitoyl-CoA hydrolase activity	2	610	15	20023	0.00327869	0.000749138	4.37661	171210;75778	Acot2;Them4	0.0748917	0.493641	molecular_function
GO:0015238	drug transmembrane transporter activity	2	610	15	20023	0.00327869	0.000749138	4.37661	67473;239273	Slc47a1;Abcc4	0.0748917	0.493641	molecular_function
GO:0000146	microfilament motor activity	2	610	15	20023	0.00327869	0.000749138	4.37661	77579;338367	Myh10;Myo1d	0.0748917	0.493641	molecular_function
GO:0030695	GTPase regulator activity	2	610	15	20023	0.00327869	0.000749138	4.37661	14787;107566	Rhpn1;Arl2bp	0.0748917	0.493641	molecular_function
GO:0017144	drug metabolic process	2	616	15	20209	0.00324675	0.000742244	4.37424	13076;14261	Cyp1a1;Fmo1	0.0749629	0.47009	biological_process
GO:0043278	response to morphine	2	616	15	20209	0.00324675	0.000742244	4.37424	18752;14082	Prkcg;Fadd	0.0749629	0.47009	biological_process
GO:0030195	negative regulation of blood coagulation	2	616	15	20209	0.00324675	0.000742244	4.37424	216350;20720	Tspan8;Serpine2	0.0749629	0.47009	biological_process
GO:0032695	negative regulation of interleukin-12 production	2	616	15	20209	0.00324675	0.000742244	4.37424	257632;24088	Nod2;Tlr2	0.0749629	0.47009	biological_process
GO:0006400	tRNA modification	2	616	15	20209	0.00324675	0.000742244	4.37424	234734;70359	Aars;Gtpbp3	0.0749629	0.47009	biological_process
GO:0006672	ceramide metabolic process	2	616	15	20209	0.00324675	0.000742244	4.37424	171168;66612	Acer1;Ormdl3	0.0749629	0.47009	biological_process
GO:1902187	negative regulation of viral release from host cell	2	616	15	20209	0.00324675	0.000742244	4.37424	94091;66854	Trim11;Trim35	0.0749629	0.47009	biological_process
GO:1904469	positive regulation of tumor necrosis factor secretion	2	616	15	20209	0.00324675	0.000742244	4.37424	230073;24088	Ddx58;Tlr2	0.0749629	0.47009	biological_process
GO:0007019	microtubule depolymerization	2	616	15	20209	0.00324675	0.000742244	4.37424	74187;20393	Katnb1;Sgk1	0.0749629	0.47009	biological_process
GO:0061029	eyelid development in camera-type eye	2	616	15	20209	0.00324675	0.000742244	4.37424	21418;20807	Tfap2a;Srf	0.0749629	0.47009	biological_process
GO:0021680	cerebellar Purkinje cell layer development	2	616	15	20209	0.00324675	0.000742244	4.37424	77579;234734	Myh10;Aars	0.0749629	0.47009	biological_process
GO:0060158	phospholipase C-activating dopamine receptor signaling pathway	2	616	15	20209	0.00324675	0.000742244	4.37424	14675;26941	Gna14;Slc9a3r1	0.0749629	0.47009	biological_process
GO:0002755	MyD88-dependent toll-like receptor signaling pathway	2	616	15	20209	0.00324675	0.000742244	4.37424	24088;17874	Tlr2;Myd88	0.0749629	0.47009	biological_process
GO:0009116	nucleoside metabolic process	2	616	15	20209	0.00324675	0.000742244	4.37424	110639;66902	Prps2;Mtap	0.0749629	0.47009	biological_process
GO:0014067	negative regulation of phosphatidylinositol 3-kinase signaling	2	616	15	20209	0.00324675	0.000742244	4.37424	20720;26941	Serpine2;Slc9a3r1	0.0749629	0.47009	biological_process
GO:0040015	negative regulation of multicellular organism growth	2	616	15	20209	0.00324675	0.000742244	4.37424	232339;20856	Ankrd26;Stc2	0.0749629	0.47009	biological_process
GO:0030225	macrophage differentiation	2	616	15	20209	0.00324675	0.000742244	4.37424	12606;12370	Cebpa;Casp8	0.0749629	0.47009	biological_process
GO:0048011	neurotrophin TRK receptor signaling pathway	2	616	15	20209	0.00324675	0.000742244	4.37424	12927;67605	Bcar1;Akt1s1	0.0749629	0.47009	biological_process
GO:0055003	cardiac myofibril assembly	2	616	15	20209	0.00324675	0.000742244	4.37424	77579;20807	Myh10;Srf	0.0749629	0.47009	biological_process
GO:0001701	in utero embryonic development	13	616	273	20209	0.0211039	0.0135088	1.56223	14283;77579;20807;71602;57267;53414;21813;57295;213081;22416;22003;17192;216527	Fosl1;Myh10;Srf;Myo1e;Apba3;Bysl;Tgfbr2;Icmt;Wdr19;Wnt3a;Tpm1;Mbd3;Ccm2	0.0759562	0.474788	biological_process
GO:0030496	midbody	7	611	123	20330	0.0114566	0.00605017	1.8936	77579;13852;16319;107566;223690;74187;74393	Myh10;Stx2;Incenp;Arl2bp;Ankrd54;Katnb1;Map10	0.0778077	0.511727	cellular_component
GO:0000987	proximal promoter sequence-specific DNA binding	3	610	33	20023	0.00491803	0.0016481	2.98405	21418;329003;20807	Tfap2a;Zfp516;Srf	0.0782509	0.510296	molecular_function
GO:0000184	nuclear-transcribed mRNA catabolic process, nonsense-mediated decay	3	616	33	20209	0.00487013	0.00163294	2.98244	319618;70640;68092	Dcp1b;Dcp2;Ncbp2	0.0783514	0.48819	biological_process
GO:0007005	mitochondrion organization	5	616	75	20209	0.00811688	0.00371122	2.18712	237781;23830;215798;12606;230784	Mief2;Capn10;Adgrg6;Cebpa;Sesn2	0.0786821	0.488684	biological_process
GO:0005694	chromosome	17	611	388	20330	0.0278232	0.0190851	1.45785	28113;239122;69009;100090;30951;19691;83558;21917;101612;16319;100088;51788;55982;52609;17192;57247;67629	Tinf2;Setdb2;Thap7;Zbtb48;Cbx8;Recql;Tex11;Tmpo;Grwd1;Incenp;Rcc1;H2afz;Paxip1;Cbx7;Mbd3;Zfp276;Spc24	0.0787486	0.511727	cellular_component
GO:0006874	cellular calcium ion homeostasis	6	616	98	20209	0.00974026	0.00484932	2.00858	63873;12374;23925;64209;194352;20856	Trpv4;Casr;Kel;Herpud1;Trpv5;Stc2	0.0790193	0.489215	biological_process
GO:0005721	pericentric heterochromatin	2	611	16	20330	0.00327332	0.000787014	4.15917	22385;16319	Baz1b;Incenp	0.0819766	0.511727	cellular_component
GO:0005819	spindle	5	611	77	20330	0.00818331	0.00378751	2.16061	77579;66406;11651;16319;74187	Myh10;Sac3d1;Akt1;Incenp;Katnb1	0.0819824	0.511727	cellular_component
GO:0035914	skeletal muscle cell differentiation	4	616	54	20209	0.00649351	0.00267208	2.43013	224640;22416;13813;77578	Lemd2;Wnt3a;Eomes;Bcl9	0.0819909	0.495274	biological_process
GO:0003151	outflow tract morphogenesis	4	616	54	20209	0.00649351	0.00267208	2.43013	20671;17702;21418;21813	Sox17;Msx2;Tfap2a;Tgfbr2	0.0819909	0.495274	biological_process
GO:0007166	cell surface receptor signaling pathway	10	616	198	20209	0.0162338	0.00979761	1.65691	13866;22268;18226;215798;224792;17874;17164;216350;12484;15985	Erbb2;Upk1b;Nup62;Adgrg6;Adgrf5;Myd88;Mapkapk2;Tspan8;Cd24a;Cd79b	0.0821454	0.495274	biological_process
GO:0005912	adherens junction	4	611	55	20330	0.00654664	0.00270536	2.41988	208431;22330;71602;63873	Shroom4;Vcl;Myo1e;Trpv4	0.0830315	0.511727	cellular_component
GO:0005759	mitochondrial matrix	7	611	125	20330	0.0114566	0.00614855	1.86331	216792;110196;12974;212679;15511;12912;23830	Iba57;Fdps;Cs;Mars2;Hspa1b;Creb1;Capn10	0.0831392	0.511727	cellular_component
GO:0010976	positive regulation of neuron projection development	8	616	148	20209	0.012987	0.00732347	1.77334	20720;11567;216739;16193;225849;74187;12484;21844	Serpine2;Avil;Acsl6;Il6;Ppp2r5b;Katnb1;Cd24a;Tiam1	0.0835629	0.495274	biological_process
GO:0017128	phospholipid scramblase activity	2	610	16	20023	0.00327869	0.000799081	4.10307	105722;320091	Ano6;Ano4	0.0839165	0.530639	molecular_function
GO:0042834	peptidoglycan binding	2	610	16	20023	0.00327869	0.000799081	4.10307	257632;24088	Nod2;Tlr2	0.0839165	0.530639	molecular_function
GO:0015459	potassium channel regulator activity	3	610	34	20023	0.00491803	0.00169805	2.89629	229715;72413;20393	Amigo1;Kcnmb2;Sgk1	0.0839674	0.530639	molecular_function
GO:0032703	negative regulation of interleukin-2 production	2	616	16	20209	0.00324675	0.000791726	4.10085	257632;260315	Nod2;Nav3	0.0839954	0.495274	biological_process
GO:0015908	fatty acid transport	2	616	16	20209	0.00324675	0.000791726	4.10085	26569;216739	Slc27a4;Acsl6	0.0839954	0.495274	biological_process
GO:0022011	myelination in peripheral nervous system	2	616	16	20209	0.00324675	0.000791726	4.10085	18992;215798	Pou3f2;Adgrg6	0.0839954	0.495274	biological_process
GO:0030970	retrograde protein transport, ER to cytosol	2	616	16	20209	0.00324675	0.000791726	4.10085	216440;64209	Os9;Herpud1	0.0839954	0.495274	biological_process
GO:0016226	iron-sulfur cluster assembly	2	616	16	20209	0.00324675	0.000791726	4.10085	26425;216792	Nubp1;Iba57	0.0839954	0.495274	biological_process
GO:0046889	positive regulation of lipid biosynthetic process	2	616	16	20209	0.00324675	0.000791726	4.10085	11651;12912	Akt1;Creb1	0.0839954	0.495274	biological_process
GO:0050684	regulation of mRNA processing	2	616	16	20209	0.00324675	0.000791726	4.10085	224902;224903	Safb2;Safb	0.0839954	0.495274	biological_process
GO:0006103	2-oxoglutarate metabolic process	2	616	16	20209	0.00324675	0.000791726	4.10085	229905;15926	Kyat3;Idh1	0.0839954	0.495274	biological_process
GO:0006833	water transport	2	616	16	20209	0.00324675	0.000791726	4.10085	66333;14726	Aqp11;Pdpn	0.0839954	0.495274	biological_process
GO:0000038	very long-chain fatty acid metabolic process	2	616	16	20209	0.00324675	0.000791726	4.10085	26569;171210	Slc27a4;Acot2	0.0839954	0.495274	biological_process
GO:0032870	cellular response to hormone stimulus	3	616	34	20209	0.00487013	0.00168242	2.89472	229214;26361;56089	Qrfpr;Avpr1b;Ramp3	0.0840743	0.495274	biological_process
GO:0048008	platelet-derived growth factor receptor signaling pathway	3	616	34	20209	0.00487013	0.00168242	2.89472	71602;12927;99929	Myo1e;Bcar1;Tiparp	0.0840743	0.495274	biological_process
GO:0030324	lung development	6	616	100	20209	0.00974026	0.00494829	1.96841	18109;21853;19378;21813;14726;12606	Mycn;Timeless;Aldh1a2;Tgfbr2;Pdpn;Cebpa	0.0851899	0.50033	biological_process
GO:0051259	protein complex oligomerization	5	616	77	20209	0.00811688	0.00381018	2.13031	257632;13852;21687;15567;18641	Nod2;Stx2;Tek;Slc6a4;Pfkl	0.0858537	0.50271	biological_process
GO:0071347	cellular response to interleukin-1	4	616	55	20209	0.00649351	0.00272156	2.38595	14268;70312;16193;18033	Fn1;Cactin;Il6;Nfkb1	0.0864009	0.503826	biological_process
GO:0008180	COP9 signalosome	3	611	35	20330	0.00490998	0.00172159	2.852	257632;83669;15511	Nod2;Wdr6;Hspa1b	0.0870959	0.511727	cellular_component
GO:0005881	cytoplasmic microtubule	4	611	56	20330	0.00654664	0.00275455	2.37667	63873;74393;102124;53414	Trpv4;Map10;Enkd1;Bysl	0.0874047	0.511727	cellular_component
GO:0036064	ciliary basal body	7	611	127	20330	0.0114566	0.00624693	1.83396	260305;100972;208518;99167;56542;11651;100986	Nphp4;Rab28;Cep78;Ssx2ip;Ick;Akt1;Akap9	0.0886755	0.511727	cellular_component
GO:0015629	actin cytoskeleton	10	611	204	20330	0.0163666	0.0100344	1.63105	72157;208431;11459;107684;320435;22330;12927;77777;230073;22003	Pgm2;Shroom4;Acta1;Coro2a;Rinl;Vcl;Bcar1;Ulbp1;Ddx58;Tpm1	0.0889675	0.511727	cellular_component
GO:0007616	long-term memory	3	616	35	20209	0.00487013	0.0017319	2.81201	320974;20807;20393	Lrrn4;Srf;Sgk1	0.0899701	0.503826	biological_process
GO:0019902	phosphatase binding	4	610	56	20023	0.00655738	0.00279678	2.34461	20405;17776;26941;12952	Sh3gl1;Mast2;Slc9a3r1;Cry1	0.090784	0.536969	molecular_function
GO:0034605	cellular response to heat	4	616	56	20209	0.00649351	0.00277104	2.34334	226101;110920;63873;15511	Myof;Hspa13;Trpv4;Hspa1b	0.0909238	0.503826	biological_process
GO:0031047	gene silencing by RNA	4	616	56	20209	0.00649351	0.00277104	2.34334	56463;68092;83701;67276	Snd1;Ncbp2;Srrt;Eri1	0.0909238	0.503826	biological_process
GO:0007275	multicellular organism development	43	616	1144	20209	0.0698052	0.0566084	1.23312	13866;20378;56096;20807;13813;17702;22701;319998;195733;208431;239027;21853;56542;51788;233107;22416;12606;19726;74318;71653;239122;17342;13380;70312;21687;11651;14726;14199;171170;13841;71592;20349;231858;12745;22642;12591;20720;329003;16001;68151;229715;13848;245522	Erbb2;Frzb;Plac1;Srf;Eomes;Msx2;Zfp41;Tmem198;Grhl1;Shroom4;Arhgap22;Timeless;Ick;H2afz;Kctd15;Wnt3a;Cebpa;Rfx3;Hopx;Shtn1;Setdb2;Mitf;Dkk1;Cactin;Tek;Akt1;Pdpn;Fhl1;Mbnl3;Epha7;Pogk;Sema3e;Radil;Clgn;Zbtb17;Cdx2;Serpine2;Zfp516;Igf1r;Wls;Amigo1;Ephb6;Zc4h2	0.0911911	0.503826	biological_process
GO:0001726	ruffle	5	611	80	20330	0.00818331	0.00393507	2.07958	17909;320435;14726;12927;13169	Myo10;Rinl;Pdpn;Bcar1;Dbnl	0.0929318	0.511727	cellular_component
GO:0000792	heterochromatin	3	611	36	20330	0.00490998	0.00177078	2.77278	17192;30951;52609	Mbd3;Cbx8;Cbx7	0.0929924	0.511727	cellular_component
GO:0032420	stereocilium	3	611	36	20330	0.00490998	0.00177078	2.77278	54670;26941;102866	Atp8b1;Slc9a3r1;Pls3	0.0929924	0.511727	cellular_component
GO:0004435	phosphatidylinositol phospholipase C activity	2	610	17	20023	0.00327869	0.000849024	3.86172	18797;269615	Plcb3;Plch2	0.0932504	0.536969	molecular_function
GO:0030676	Rac guanyl-nucleotide exchange factor activity	2	610	17	20023	0.00327869	0.000849024	3.86172	21844;545156	Tiam1;Kalrn	0.0932504	0.536969	molecular_function
GO:0016538	cyclin-dependent protein serine/threonine kinase regulator activity	2	610	17	20023	0.00327869	0.000849024	3.86172	12448;12447	Ccne2;Ccne1	0.0932504	0.536969	molecular_function
GO:0008327	methyl-CpG binding	2	610	17	20023	0.00327869	0.000849024	3.86172	17192;70465	Mbd3;Wdr77	0.0932504	0.536969	molecular_function
GO:0048485	sympathetic nervous system development	2	616	17	20209	0.00324675	0.000841209	3.85963	21418;13866	Tfap2a;Erbb2	0.093337	0.503826	biological_process
GO:0002063	chondrocyte development	2	616	17	20209	0.00324675	0.000841209	3.85963	240725;17702	Sulf1;Msx2	0.093337	0.503826	biological_process
GO:0048596	embryonic camera-type eye morphogenesis	2	616	17	20209	0.00324675	0.000841209	3.85963	15258;21418	Hipk2;Tfap2a	0.093337	0.503826	biological_process
GO:0051000	positive regulation of nitric-oxide synthase activity	2	616	17	20209	0.00324675	0.000841209	3.85963	18162;11651	Npr3;Akt1	0.093337	0.503826	biological_process
GO:0005814	centriole	6	611	104	20330	0.00981997	0.00511559	1.91961	381644;208518;75216;17245;381175;217335	Cep135;Cep78;Cep128;Mdm1;Ccdc68;Fbf1	0.0934457	0.511727	cellular_component
GO:0005215	transporter activity	6	610	103	20023	0.00983607	0.00514408	1.91211	72472;330962;83704;73102;15567;56774	Slc16a10;Slc51b;Slc12a9;Slc22a23;Slc6a4;Slc6a14	0.0947391	0.536969	molecular_function
GO:0008654	phospholipid biosynthetic process	4	616	57	20209	0.00649351	0.00282053	2.30223	216739;12660;74451;68262	Acsl6;Chka;Pgs1;Agpat4	0.0955575	0.503826	biological_process
GO:0045785	positive regulation of cell adhesion	4	616	57	20209	0.00649351	0.00282053	2.30223	21687;22003;13866;209446	Tek;Tpm1;Erbb2;Tfe3	0.0955575	0.503826	biological_process
GO:0030177	positive regulation of Wnt signaling pathway	3	616	36	20209	0.00487013	0.00178138	2.7339	240725;68151;24088	Sulf1;Wls;Tlr2	0.0960332	0.503826	biological_process
GO:0035115	embryonic forelimb morphogenesis	3	616	36	20209	0.00487013	0.00178138	2.7339	19378;17702;21418	Aldh1a2;Msx2;Tfap2a	0.0960332	0.503826	biological_process
GO:0014070	response to organic cyclic compound	3	616	36	20209	0.00487013	0.00178138	2.7339	78894;18033;15926	Aacs;Nfkb1;Idh1	0.0960332	0.503826	biological_process
GO:0032502	developmental process	3	616	36	20209	0.00487013	0.00178138	2.7339	171170;237073;195208	Mbnl3;Rbm41;Dcdc2a	0.0960332	0.503826	biological_process
GO:0048754	branching morphogenesis of an epithelial tube	3	616	36	20209	0.00487013	0.00178138	2.7339	18109;12374;21853	Mycn;Casr;Timeless	0.0960332	0.503826	biological_process
GO:0048511	rhythmic process	7	616	128	20209	0.0113636	0.00633381	1.79412	242443;12952;18752;21853;11911;12912;11865	Grin3a;Cry1;Prkcg;Timeless;Atf4;Creb1;Arntl	0.0967865	0.503826	biological_process
GO:0046872	metal ion binding	103	610	2994	20023	0.168852	0.149528	1.12924	29805;320799;218215;214944;243813;108150;94091;23856;18641;236732;12876;545156;12874;67525;94088;241075;14208;13076;56297;240055;16885;269615;231470;102502;56386;23925;18585;27357;99929;68837;70640;26432;269023;56384;140792;239122;67276;100689;15926;171170;74137;102866;207259;100090;23917;56421;229007;330260;18227;67078;66854;81630;22701;72147;56542;11906;233900;66681;56399;72114;21753;72157;1307…	Znhit2;Zhx3;Rnf144b;Mob3b;Leng9;Galnt7;Trim11;Dido1;Pfkl;Rbm10;Cpe;Kalrn;Cpd;Trim62;Trim6;Plekhm3;Ppm1g;Cyp1a1;Arl6;Neurl1b;Limk1;Plch2;Fras1;Pls1;B4galt6;Kel;Pde9a;Gyg;Tiparp;Foxk2;Dcp2;Plod2;Zfp608;Letm1;Colec12;Setdb2;Eri1;Spon2;Idh1;Mbnl3;Nuak2;Pls3;Zbtb7c;Zbtb48;Impdh1;Pfkp;Zgpat;Pon2;Nr4a2;Pgp;Trim35;Zbtb22;Zfp41;Zbtb46;Ick;Zfhx3;Rnf40;Pgm1;Akap8;Zbed3;Tes;Pgm2;Cyp11a1;Pla2g12b;Gna14;Zbtb17…	0.0979062	0.536969	molecular_function
GO:0044877	protein-containing complex binding	17	610	396	20023	0.0278689	0.0197773	1.40914	236732;12447;14082;12370;12874;18023;71602;26941;56421;24088;223690;233900;14118;239796;15163;12606;22154	Rbm10;Ccne1;Fadd;Casp8;Cpd;Nfe2l1;Myo1e;Slc9a3r1;Pfkp;Tlr2;Ankrd54;Rnf40;Fbn1;Mb21d2;Hcls1;Cebpa;Tubb5	0.0992581	0.536969	molecular_function
GO:0031624	ubiquitin conjugating enzyme binding	3	610	37	20023	0.00491803	0.00184787	2.66145	218215;100737;233900	Rnf144b;Dcun1d4;Rnf40	0.102132	0.536969	molecular_function
GO:0030335	positive regulation of cell migration	10	616	207	20209	0.0162338	0.010243	1.58487	16777;16001;13367;21418;12927;14063;14726;14268;20349;21844	Lamb1;Igf1r;Diaph1;Tfap2a;Bcar1;F2rl1;Pdpn;Fn1;Sema3e;Tiam1	0.102467	0.503826	biological_process
GO:0032794	GTPase activating protein binding	2	610	18	20023	0.00327869	0.000898966	3.64718	11651;22154	Akt1;Tubb5	0.102866	0.536969	molecular_function
GO:0032006	regulation of TOR signaling	2	616	18	20209	0.00324675	0.000890692	3.6452	11989;71538	Slc7a3;Fbxo9	0.102961	0.503826	biological_process
GO:0072657	protein localization to membrane	2	616	18	20209	0.00324675	0.000890692	3.6452	12876;21844	Cpe;Tiam1	0.102961	0.503826	biological_process
GO:1900017	positive regulation of cytokine production involved in inflammatory response	2	616	18	20209	0.00324675	0.000890692	3.6452	257632;17874	Nod2;Myd88	0.102961	0.503826	biological_process
GO:2001224	positive regulation of neuron migration	2	616	18	20209	0.00324675	0.000890692	3.6452	71653;16177	Shtn1;Il1r1	0.102961	0.503826	biological_process
GO:0046716	muscle cell cellular homeostasis	2	616	18	20209	0.00324675	0.000890692	3.6452	16193;20807	Il6;Srf	0.102961	0.503826	biological_process
GO:0045670	regulation of osteoclast differentiation	2	616	18	20209	0.00324675	0.000890692	3.6452	17342;209446	Mitf;Tfe3	0.102961	0.503826	biological_process
GO:0000785	chromatin	7	611	132	20330	0.0114566	0.00649287	1.76449	224640;21917;53379;12912;100088;72107;17192	Lemd2;Tmpo;Hnrnpa2b1;Creb1;Rcc1;Dscc1;Mbd3	0.103402	0.553935	cellular_component
GO:0042277	peptide binding	6	610	106	20023	0.00983607	0.00529391	1.858	18162;50492;19072;58988;229214;26361	Npr3;Thop1;Prep;Rps6kb2;Qrfpr;Avpr1b	0.105032	0.536969	molecular_function
GO:0009636	response to toxic substance	4	616	59	20209	0.00649351	0.00291949	2.22419	15567;56774;13076;330260	Slc6a4;Slc6a14;Cyp1a1;Pon2	0.10515	0.503826	biological_process
GO:0097546	ciliary base	3	611	38	20330	0.00490998	0.00186916	2.62684	56542;260305;53885	Ick;Nphp4;Nphp1	0.105259	0.553935	cellular_component
GO:0030175	filopodium	4	611	60	20330	0.00654664	0.0029513	2.21822	71653;17909;14726;63873	Shtn1;Myo10;Pdpn;Trpv4	0.10597	0.553935	cellular_component
GO:0005201	extracellular matrix structural constituent	3	610	38	20023	0.00491803	0.00189782	2.59142	16777;330790;14118	Lamb1;Hapln4;Fbn1	0.108505	0.536969	molecular_function
GO:0019900	kinase binding	6	610	107	20023	0.00983607	0.00534385	1.84063	18109;12952;18641;12606;74155;21844	Mycn;Cry1;Pfkl;Cebpa;Errfi1;Tiam1	0.108587	0.536969	molecular_function
GO:0009725	response to hormone	3	616	38	20209	0.00487013	0.00188035	2.59001	15163;11651;20807	Hcls1;Akt1;Srf	0.108638	0.503826	biological_process
GO:0004860	protein kinase inhibitor activity	4	610	60	20023	0.00655738	0.00299655	2.18831	12703;79566;228775;236690	Socs1;Sh3bp5l;Trib3;Nyx	0.10994	0.536969	molecular_function
GO:0006986	response to unfolded protein	4	616	60	20209	0.00649351	0.00296897	2.18712	110920;12915;64209;15511	Hspa13;Atf6b;Herpud1;Hspa1b	0.110104	0.503826	biological_process
GO:0032922	circadian regulation of gene expression	4	616	60	20209	0.00649351	0.00296897	2.18712	11911;11906;12952;11865	Atf4;Zfhx3;Cry1;Arntl	0.110104	0.503826	biological_process
GO:0034704	calcium channel complex	2	611	19	20330	0.00327332	0.000934579	3.50245	64209;228071	Herpud1;Sestd1	0.110217	0.558091	cellular_component
GO:0005605	basal lamina	2	611	19	20330	0.00327332	0.000934579	3.50245	14268;16777	Fn1;Lamb1	0.110217	0.558091	cellular_component
GO:0044295	axonal growth cone	3	611	39	20330	0.00490998	0.00191835	2.55949	71653;16885;21844	Shtn1;Limk1;Tiam1	0.111618	0.558091	cellular_component
GO:0010468	regulation of gene expression	13	616	292	20209	0.0211039	0.014449	1.46058	17342;257632;53890;18227;23939;13813;106795;57267;56542;21813;50926;17874;216350	Mitf;Nod2;Sart3;Nr4a2;Mapk7;Eomes;Tcf19;Apba3;Ick;Tgfbr2;Hnrnpdl;Myd88;Tspan8	0.112138	0.503826	biological_process
GO:0050728	negative regulation of inflammatory response	6	616	108	20209	0.00974026	0.00534415	1.8226	257632;14154;18033;27052;17855;72565	Nod2;Fem1a;Nfkb1;Aoah;Mvk;Uaca	0.11242	0.503826	biological_process
GO:0000278	mitotic cell cycle	6	616	108	20209	0.00974026	0.00534415	1.8226	239122;101206;227613;18226;67951;22154	Setdb2;Tada3;Tubb4b;Nup62;Tubb6;Tubb5	0.11242	0.503826	biological_process
GO:0005328	neurotransmitter:sodium symporter activity	2	610	19	20023	0.00327869	0.000948909	3.45522	15567;56774	Slc6a4;Slc6a14	0.112738	0.536969	molecular_function
GO:0047617	acyl-CoA hydrolase activity	2	610	19	20023	0.00327869	0.000948909	3.45522	171210;75778	Acot2;Them4	0.112738	0.536969	molecular_function
GO:0004653	polypeptide N-acetylgalactosaminyltransferase activity	2	610	19	20023	0.00327869	0.000948909	3.45522	171212;108150	Galnt10;Galnt7	0.112738	0.536969	molecular_function
GO:0008408	3'-5' exonuclease activity	2	610	19	20023	0.00327869	0.000948909	3.45522	18971;67276	Pold1;Eri1	0.112738	0.536969	molecular_function
GO:0002224	toll-like receptor signaling pathway	2	616	19	20209	0.00324675	0.000940175	3.45335	24088;17164	Tlr2;Mapkapk2	0.112841	0.503826	biological_process
GO:0035066	positive regulation of histone acetylation	2	616	19	20209	0.00324675	0.000940175	3.45335	17954;55982	Nap1l2;Paxip1	0.112841	0.503826	biological_process
GO:0051443	positive regulation of ubiquitin-protein transferase activity	2	616	19	20209	0.00324675	0.000940175	3.45335	228775;100737	Trib3;Dcun1d4	0.112841	0.503826	biological_process
GO:0010842	retina layer formation	2	616	19	20209	0.00324675	0.000940175	3.45335	15258;56297	Hipk2;Arl6	0.112841	0.503826	biological_process
GO:0018243	protein O-linked glycosylation via threonine	2	616	19	20209	0.00324675	0.000940175	3.45335	171212;108150	Galnt10;Galnt7	0.112841	0.503826	biological_process
GO:0042026	protein refolding	2	616	19	20209	0.00324675	0.000940175	3.45335	110920;15511	Hspa13;Hspa1b	0.112841	0.503826	biological_process
GO:0032211	negative regulation of telomere maintenance via telomerase	2	616	19	20209	0.00324675	0.000940175	3.45335	28113;70640	Tinf2;Dcp2	0.112841	0.503826	biological_process
GO:0044183	protein binding involved in protein folding	3	610	39	20023	0.00491803	0.00194776	2.52497	110920;12745;15511	Hspa13;Clgn;Hspa1b	0.115029	0.536969	molecular_function
GO:0001205	transcriptional activator activity, RNA polymerase II distal enhancer sequence-specific DNA binding	3	610	39	20023	0.00491803	0.00194776	2.52497	18023;18033;20807	Nfe2l1;Nfkb1;Srf	0.115029	0.536969	molecular_function
GO:0005547	phosphatidylinositol-3,4,5-trisphosphate binding	3	610	39	20023	0.00491803	0.00194776	2.52497	216445;26377;11651	Arhgap9;Dapp1;Akt1	0.115029	0.536969	molecular_function
GO:0051262	protein tetramerization	3	616	39	20209	0.00487013	0.00192983	2.5236	15357;16001;194352	Hmgcr;Igf1r;Trpv5	0.115168	0.503826	biological_process
GO:0035458	cellular response to interferon-beta	3	616	39	20209	0.00487013	0.00192983	2.5236	55932;94088;216150	Gbp3;Trim6;Cdc34	0.115168	0.503826	biological_process
GO:0032496	response to lipopolysaccharide	7	616	134	20209	0.0113636	0.00663071	1.71379	257632;63873;100689;94088;21418;17874;17164	Nod2;Trpv4;Spon2;Trim6;Tfap2a;Myd88;Mapkapk2	0.115729	0.503826	biological_process
GO:0003713	transcription coactivator activity	9	610	186	20023	0.0147541	0.00928932	1.58829	101206;170828;20671;21418;107566;77578;22416;12606;619332	Tada3;Vgll1;Sox17;Tfap2a;Arl2bp;Bcl9;Wnt3a;Cebpa;4933416C03Rik	0.115995	0.536969	molecular_function
GO:0030424	axon	16	611	383	20330	0.0261866	0.0188392	1.39001	71653;77579;66146;110078;67760;353172;12374;380684;20269;338367;16001;12912;16177;16467;74187;26404	Shtn1;Myh10;Tmem57;Pygb;Slc38a2;Gars;Casr;Nefh;Scn3a;Myo1d;Igf1r;Creb1;Il1r1;Atcay;Katnb1;Map3k12	0.116902	0.572691	cellular_component
GO:0005929	cilium	12	611	271	20330	0.0196399	0.0133301	1.47336	260305;239273;56297;208518;26425;63873;195208;211535;56542;213081;107566;53885	Nphp4;Abcc4;Arl6;Cep78;Nubp1;Trpv4;Dcdc2a;Ccdc114;Ick;Wdr19;Arl2bp;Nphp1	0.117858	0.572691	cellular_component
GO:0009968	negative regulation of signal transduction	6	616	110	20209	0.00974026	0.00544312	1.78946	12703;13866;21687;16001;13848;13841	Socs1;Erbb2;Tek;Igf1r;Ephb6;Epha7	0.119844	0.503826	biological_process
GO:0030336	negative regulation of cell migration	6	616	110	20209	0.00974026	0.00544312	1.78946	260315;20807;117600;26941;240725;22003	Nav3;Srf;Srgap1;Slc9a3r1;Sulf1;Tpm1	0.119844	0.503826	biological_process
GO:0004812	aminoacyl-tRNA ligase activity	3	610	40	20023	0.00491803	0.0019977	2.46184	212679;234734;353172	Mars2;Aars;Gars	0.121696	0.536969	molecular_function
GO:0017046	peptide hormone binding	3	610	40	20023	0.00491803	0.0019977	2.46184	18162;53945;26361	Npr3;Slc40a1;Avpr1b	0.121696	0.536969	molecular_function
GO:0043507	positive regulation of JUN kinase activity	3	616	40	20209	0.00487013	0.00197932	2.46051	26403;13380;21844	Map3k11;Dkk1;Tiam1	0.121842	0.503826	biological_process
GO:0050431	transforming growth factor beta binding	2	610	20	20023	0.00327869	0.000998851	3.28246	21813;235505	Tgfbr2;Cd109	0.122842	0.536969	molecular_function
GO:0034237	protein kinase A regulatory subunit binding	2	610	20	20023	0.00327869	0.000998851	3.28246	56399;100986	Akap8;Akap9	0.122842	0.536969	molecular_function
GO:0048037	cofactor binding	2	610	20	20023	0.00327869	0.000998851	3.28246	27053;20393	Asns;Sgk1	0.122842	0.536969	molecular_function
GO:0046328	regulation of JNK cascade	2	616	20	20209	0.00324675	0.000989658	3.28068	16001;14063	Igf1r;F2rl1	0.122952	0.503826	biological_process
GO:0060324	face development	2	616	20	20209	0.00324675	0.000989658	3.28068	19378;20807	Aldh1a2;Srf	0.122952	0.503826	biological_process
GO:0070555	response to interleukin-1	2	616	20	20209	0.00324675	0.000989658	3.28068	16177;17874	Il1r1;Myd88	0.122952	0.503826	biological_process
GO:0044255	cellular lipid metabolic process	2	616	20	20209	0.00324675	0.000989658	3.28068	15357;68187	Hmgcr;Fam135a	0.122952	0.503826	biological_process
GO:0018242	protein O-linked glycosylation via serine	2	616	20	20209	0.00324675	0.000989658	3.28068	171212;108150	Galnt10;Galnt7	0.122952	0.503826	biological_process
GO:0034620	cellular response to unfolded protein	2	616	20	20209	0.00324675	0.000989658	3.28068	110920;15511	Hspa13;Hspa1b	0.122952	0.503826	biological_process
GO:0030111	regulation of Wnt signaling pathway	2	616	20	20209	0.00324675	0.000989658	3.28068	195208;13380	Dcdc2a;Dkk1	0.122952	0.503826	biological_process
GO:0006446	regulation of translational initiation	2	616	20	20209	0.00324675	0.000989658	3.28068	68092;217869	Ncbp2;Eif5	0.122952	0.503826	biological_process
GO:0006006	glucose metabolic process	4	616	63	20209	0.00649351	0.00311742	2.08297	11651;72157;66681;231841	Akt1;Pgm2;Pgm1;Brat1	0.12557	0.503826	biological_process
GO:1901215	negative regulation of neuron death	4	616	63	20209	0.00649351	0.00311742	2.08297	68815;22416;12912;16193	Btbd10;Wnt3a;Creb1;Il6	0.12557	0.503826	biological_process
GO:0005794	Golgi apparatus	44	611	1225	20330	0.0720131	0.0602558	1.19512	338362;72055;97884;74375;243574;55932;16431;240725;108150;21418;320277;22022;213819;195733;78891;12876;257632;12874;54613;27801;14348;330406;77578;24088;20856;56399;13169;16885;67886;70465;71990;117592;243853;15985;14073;320655;56386;19221;18585;68151;54670;171212;57266;100986	Ust;Slc38a10;B3galnt2;Gcc1;Kbtbd8;Gbp3;Itm2a;Sulf1;Galnt7;Tfap2a;Spef2;Tpst2;Casd1;Grhl1;Scyl1;Cpe;Nod2;Cpd;St3gal6;Zdhhc8;Fut9;B4galnt3;Bcl9;Tlr2;Stc2;Akap8;Dbnl;Limk1;Camsap2;Wdr77;Ddx54;B3galt6;Fkrp;Cd79b;Faah;Pgap3;B4galt6;Ptgfrn;Pde9a;Wls;Atp8b1;Galnt10;Cxcl14;Akap9	0.125611	0.583457	cellular_component
GO:0016525	negative regulation of angiogenesis	5	616	87	20209	0.00811688	0.00430501	1.88545	21687;20927;240725;18655;20349	Tek;Abcc8;Sulf1;Pgk1;Sema3e	0.126524	0.503826	biological_process
GO:0000381	regulation of alternative mRNA splicing, via spliceosome	3	616	41	20209	0.00487013	0.0020288	2.4005	171170;236732;109095	Mbnl3;Rbm10;Rbm15b	0.128654	0.503826	biological_process
GO:0046676	negative regulation of insulin secretion	3	616	41	20209	0.00487013	0.0020288	2.4005	20927;18641;16324	Abcc8;Pfkl;Inhbb	0.128654	0.503826	biological_process
GO:0040018	positive regulation of multicellular organism growth	3	616	41	20209	0.00487013	0.0020288	2.4005	18992;102502;12912	Pou3f2;Pls1;Creb1	0.128654	0.503826	biological_process
GO:0048469	cell maturation	3	616	41	20209	0.00487013	0.0020288	2.4005	12075;12606;19726	Bfsp1;Cebpa;Rfx3	0.128654	0.503826	biological_process
GO:0051898	negative regulation of protein kinase B signaling	3	616	41	20209	0.00487013	0.0020288	2.4005	224640;16001;26941	Lemd2;Igf1r;Slc9a3r1	0.128654	0.503826	biological_process
GO:0006631	fatty acid metabolic process	8	616	164	20209	0.012987	0.0081152	1.60033	216739;78894;26394;26569;171210;75778;257633;235674	Acsl6;Aacs;Lypla2;Slc27a4;Acot2;Them4;Acsf3;Acaa1b	0.129148	0.503826	biological_process
GO:0001933	negative regulation of protein phosphorylation	5	616	88	20209	0.00811688	0.0043545	1.86402	72114;235505;67603;70312;98496	Zbed3;Cd109;Dusp6;Cactin;Pid1	0.131008	0.503826	biological_process
GO:0051897	positive regulation of protein kinase B signaling	5	616	88	20209	0.00811688	0.0043545	1.86402	16193;21687;16001;15163;56089	Il6;Tek;Igf1r;Hcls1;Ramp3	0.131008	0.503826	biological_process
GO:0036464	cytoplasmic ribonucleoprotein granule	4	611	65	20330	0.00654664	0.00319725	2.04759	17060;70640;12703;22154	Blnk;Dcp2;Socs1;Tubb5	0.131438	0.583457	cellular_component
GO:0005229	intracellular calcium activated chloride channel activity	2	610	21	20023	0.00327869	0.00104879	3.12615	105722;320091	Ano6;Ano4	0.133154	0.536969	molecular_function
GO:0050730	regulation of peptidyl-tyrosine phosphorylation	2	616	21	20209	0.00324675	0.00103914	3.12446	13841;225849	Epha7;Ppp2r5b	0.133272	0.503826	biological_process
GO:0043409	negative regulation of MAPK cascade	2	616	21	20209	0.00324675	0.00103914	3.12446	224640;16001	Lemd2;Igf1r	0.133272	0.503826	biological_process
GO:0097194	execution phase of apoptosis	2	616	21	20209	0.00324675	0.00103914	3.12446	11651;12370	Akt1;Casp8	0.133272	0.503826	biological_process
GO:0042981	regulation of apoptotic process	12	616	274	20209	0.0194805	0.0135583	1.43679	236732;257632;14082;12370;16324;26399;16193;67605;17702;12912;64136;11651	Rbm10;Nod2;Fadd;Casp8;Inhbb;Map2k6;Il6;Akt1s1;Msx2;Creb1;Sdf2l1;Akt1	0.134139	0.503826	biological_process
GO:0098609	cell-cell adhesion	6	616	114	20209	0.00974026	0.00564105	1.72667	20807;21687;140579;229715;14726;56753	Srf;Tek;Elmo2;Amigo1;Pdpn;Tacstd2	0.135398	0.503826	biological_process
GO:0006644	phospholipid metabolic process	3	616	42	20209	0.00487013	0.00207828	2.34334	69836;18256;68262	Pla2g12b;Oc90;Agpat4	0.135598	0.503826	biological_process
GO:0034599	cellular response to oxidative stress	4	616	65	20209	0.00649351	0.00321639	2.01888	18227;18023;69051;230784	Nr4a2;Nfe2l1;Pycr2;Sesn2	0.136361	0.503826	biological_process
GO:0043296	apical junction complex	2	611	22	20330	0.00327332	0.00108214	3.02485	208431;217335	Shroom4;Fbf1	0.140546	0.583457	cellular_component
GO:0019901	protein kinase binding	20	610	505	20023	0.0327869	0.025221	1.29998	12374;26399;109050;12927;15163;257632;94088;12703;12952;11651;11911;12484;74155;12447;228775;63873;380684;12448;229707;26404	Casr;Map2k6;Fam212b;Bcar1;Hcls1;Nod2;Trim6;Socs1;Cry1;Akt1;Atf4;Cd24a;Errfi1;Ccne1;Trib3;Trpv4;Nefh;Ccne2;Strip1;Map3k12	0.141019	0.536969	molecular_function
GO:0005658	alpha DNA polymerase:primase complex	1	611	5	20330	0.00163666	0.000245942	6.65466	18969	Pola2	0.141519	0.583457	cellular_component
GO:0070822	Sin3-type complex	1	611	5	20330	0.00163666	0.000245942	6.65466	52592	Brms1l	0.141519	0.583457	cellular_component
GO:0033503	HULC complex	1	611	5	20330	0.00163666	0.000245942	6.65466	233900	Rnf40	0.141519	0.583457	cellular_component
GO:0005638	lamin filament	1	611	5	20330	0.00163666	0.000245942	6.65466	16906	Lmnb1	0.141519	0.583457	cellular_component
GO:0001740	Barr body	1	611	5	20330	0.00163666	0.000245942	6.65466	51788	H2afz	0.141519	0.583457	cellular_component
GO:0005964	phosphorylase kinase complex	1	611	5	20330	0.00163666	0.000245942	6.65466	18679	Phka1	0.141519	0.583457	cellular_component
GO:0044304	main axon	1	611	5	20330	0.00163666	0.000245942	6.65466	21844	Tiam1	0.141519	0.583457	cellular_component
GO:0005642	annulate lamellae	1	611	5	20330	0.00163666	0.000245942	6.65466	18226	Nup62	0.141519	0.583457	cellular_component
GO:0097433	dense body	1	611	5	20330	0.00163666	0.000245942	6.65466	56463	Snd1	0.141519	0.583457	cellular_component
GO:0000082	G1/S transition of mitotic cell cycle	4	616	66	20209	0.00649351	0.00326587	1.98829	12448;12447;100088;106795	Ccne2;Ccne1;Rcc1;Tcf19	0.141893	0.503826	biological_process
GO:0072686	mitotic spindle	4	611	67	20330	0.00654664	0.00329562	1.98647	195208;18226;13367;101206	Dcdc2a;Nup62;Diaph1;Tada3	0.142269	0.583457	cellular_component
GO:0035725	sodium ion transmembrane transport	3	616	43	20209	0.00487013	0.00212776	2.28885	20269;105722;216225	Scn3a;Ano6;Slc5a8	0.142667	0.503826	biological_process
GO:0042171	lysophosphatidic acid acyltransferase activity	1	610	5	20023	0.00163934	0.000249713	6.56492	68262	Agpat4	0.143336	0.536969	molecular_function
GO:0070087	chromo shadow domain binding	1	610	5	20023	0.00163934	0.000249713	6.56492	27221	Chaf1a	0.143336	0.536969	molecular_function
GO:0010997	anaphase-promoting complex binding	1	610	5	20023	0.00163934	0.000249713	6.56492	56371	Fzr1	0.143336	0.536969	molecular_function
GO:0009378	four-way junction helicase activity	1	610	5	20023	0.00163934	0.000249713	6.56492	19691	Recql	0.143336	0.536969	molecular_function
GO:0097199	cysteine-type endopeptidase activity involved in apoptotic signaling pathway	1	610	5	20023	0.00163934	0.000249713	6.56492	12370	Casp8	0.143336	0.536969	molecular_function
GO:0070061	fructose binding	1	610	5	20023	0.00163934	0.000249713	6.56492	18641	Pfkl	0.143336	0.536969	molecular_function
GO:0004706	JUN kinase kinase kinase activity	1	610	5	20023	0.00163934	0.000249713	6.56492	26403	Map3k11	0.143336	0.536969	molecular_function
GO:0015114	phosphate ion transmembrane transporter activity	1	610	5	20023	0.00163934	0.000249713	6.56492	11732	Ank	0.143336	0.536969	molecular_function
GO:0004169	dolichyl-phosphate-mannose-protein mannosyltransferase activity	1	610	5	20023	0.00163934	0.000249713	6.56492	64136	Sdf2l1	0.143336	0.536969	molecular_function
GO:0048039	ubiquinone binding	1	610	5	20023	0.00163934	0.000249713	6.56492	67876	Coq10b	0.143336	0.536969	molecular_function
GO:0003847	1-alkyl-2-acetylglycerophosphocholine esterase activity	1	610	5	20023	0.00163934	0.000249713	6.56492	100163	Pafah2	0.143336	0.536969	molecular_function
GO:0043047	single-stranded telomeric DNA binding	1	610	5	20023	0.00163934	0.000249713	6.56492	53379	Hnrnpa2b1	0.143336	0.536969	molecular_function
GO:0015349	thyroid hormone transmembrane transporter activity	1	610	5	20023	0.00163934	0.000249713	6.56492	72472	Slc16a10	0.143336	0.536969	molecular_function
GO:0016684	oxidoreductase activity, acting on peroxide as acceptor	1	610	5	20023	0.00163934	0.000249713	6.56492	230784	Sesn2	0.143336	0.536969	molecular_function
GO:0071074	eukaryotic initiation factor eIF2 binding	1	610	5	20023	0.00163934	0.000249713	6.56492	217869	Eif5	0.143336	0.536969	molecular_function
GO:0043199	sulfate binding	1	610	5	20023	0.00163934	0.000249713	6.56492	100088	Rcc1	0.143336	0.536969	molecular_function
GO:0098519	nucleotide phosphatase activity, acting on free nucleotides	1	610	5	20023	0.00163934	0.000249713	6.56492	67078	Pgp	0.143336	0.536969	molecular_function
GO:0004309	exopolyphosphatase activity	1	610	5	20023	0.00163934	0.000249713	6.56492	16467	Atcay	0.143336	0.536969	molecular_function
GO:0005381	iron ion transmembrane transporter activity	1	610	5	20023	0.00163934	0.000249713	6.56492	53945	Slc40a1	0.143336	0.536969	molecular_function
GO:0001069	regulatory region RNA binding	1	610	5	20023	0.00163934	0.000249713	6.56492	53379	Hnrnpa2b1	0.143336	0.536969	molecular_function
GO:0004689	phosphorylase kinase activity	1	610	5	20023	0.00163934	0.000249713	6.56492	18679	Phka1	0.143336	0.536969	molecular_function
GO:0019210	kinase inhibitor activity	1	610	5	20023	0.00163934	0.000249713	6.56492	12703	Socs1	0.143336	0.536969	molecular_function
GO:0046920	alpha-(1->3)-fucosyltransferase activity	1	610	5	20023	0.00163934	0.000249713	6.56492	14348	Fut9	0.143336	0.536969	molecular_function
GO:0019966	interleukin-1 binding	1	610	5	20023	0.00163934	0.000249713	6.56492	16177	Il1r1	0.143336	0.536969	molecular_function
GO:0015333	peptide:proton symporter activity	1	610	5	20023	0.00163934	0.000249713	6.56492	57738	Slc15a2	0.143336	0.536969	molecular_function
GO:0032182	ubiquitin-like protein binding	1	610	5	20023	0.00163934	0.000249713	6.56492	100737	Dcun1d4	0.143336	0.536969	molecular_function
GO:0071847	TNFSF11-mediated signaling pathway	1	616	5	20209	0.00162338	0.000247415	6.56136	21873	Tjp2	0.143408	0.503826	biological_process
GO:0046959	habituation	1	616	5	20209	0.00162338	0.000247415	6.56136	545156	Kalrn	0.143408	0.503826	biological_process
GO:1990592	protein K69-linked ufmylation	1	616	5	20209	0.00162338	0.000247415	6.56136	66663	Uba5	0.143408	0.503826	biological_process
GO:0071221	cellular response to bacterial lipopeptide	1	616	5	20209	0.00162338	0.000247415	6.56136	24088	Tlr2	0.143408	0.503826	biological_process
GO:0071225	cellular response to muramyl dipeptide	1	616	5	20209	0.00162338	0.000247415	6.56136	257632	Nod2	0.143408	0.503826	biological_process
GO:1903071	positive regulation of ER-associated ubiquitin-dependent protein catabolic process	1	616	5	20209	0.00162338	0.000247415	6.56136	64209	Herpud1	0.143408	0.503826	biological_process
GO:0090261	positive regulation of inclusion body assembly	1	616	5	20209	0.00162338	0.000247415	6.56136	216150	Cdc34	0.143408	0.503826	biological_process
GO:0034334	adherens junction maintenance	1	616	5	20209	0.00162338	0.000247415	6.56136	67313	5730559C18Rik	0.143408	0.503826	biological_process
GO:0033088	negative regulation of immature T cell proliferation in thymus	1	616	5	20209	0.00162338	0.000247415	6.56136	13866	Erbb2	0.143408	0.503826	biological_process
GO:0030157	pancreatic juice secretion	1	616	5	20209	0.00162338	0.000247415	6.56136	18162	Npr3	0.143408	0.503826	biological_process
GO:0032237	activation of store-operated calcium channel activity	1	616	5	20209	0.00162338	0.000247415	6.56136	65973	Asph	0.143408	0.503826	biological_process
GO:0002521	leukocyte differentiation	1	616	5	20209	0.00162338	0.000247415	6.56136	20807	Srf	0.143408	0.503826	biological_process
GO:0042536	negative regulation of tumor necrosis factor biosynthetic process	1	616	5	20209	0.00162338	0.000247415	6.56136	74155	Errfi1	0.143408	0.503826	biological_process
GO:0071442	positive regulation of histone H3-K14 acetylation	1	616	5	20209	0.00162338	0.000247415	6.56136	17954	Nap1l2	0.143408	0.503826	biological_process
GO:0060923	cardiac muscle cell fate commitment	1	616	5	20209	0.00162338	0.000247415	6.56136	22416	Wnt3a	0.143408	0.503826	biological_process
GO:0015809	arginine transport	1	616	5	20209	0.00162338	0.000247415	6.56136	11989	Slc7a3	0.143408	0.503826	biological_process
GO:0002904	positive regulation of B cell apoptotic process	1	616	5	20209	0.00162338	0.000247415	6.56136	12484	Cd24a	0.143408	0.503826	biological_process
GO:0006287	base-excision repair, gap-filling	1	616	5	20209	0.00162338	0.000247415	6.56136	18971	Pold1	0.143408	0.503826	biological_process
GO:0031999	negative regulation of fatty acid beta-oxidation	1	616	5	20209	0.00162338	0.000247415	6.56136	11651	Akt1	0.143408	0.503826	biological_process
GO:0035630	bone mineralization involved in bone maturation	1	616	5	20209	0.00162338	0.000247415	6.56136	105722	Ano6	0.143408	0.503826	biological_process
GO:0032957	inositol trisphosphate metabolic process	1	616	5	20209	0.00162338	0.000247415	6.56136	18797	Plcb3	0.143408	0.503826	biological_process
GO:0071569	protein ufmylation	1	616	5	20209	0.00162338	0.000247415	6.56136	66663	Uba5	0.143408	0.503826	biological_process
GO:0002407	dendritic cell chemotaxis	1	616	5	20209	0.00162338	0.000247415	6.56136	105722	Ano6	0.143408	0.503826	biological_process
GO:0032747	positive regulation of interleukin-23 production	1	616	5	20209	0.00162338	0.000247415	6.56136	17874	Myd88	0.143408	0.503826	biological_process
GO:0010574	regulation of vascular endothelial growth factor production	1	616	5	20209	0.00162338	0.000247415	6.56136	16193	Il6	0.143408	0.503826	biological_process
GO:0035549	positive regulation of interferon-beta secretion	1	616	5	20209	0.00162338	0.000247415	6.56136	230073	Ddx58	0.143408	0.503826	biological_process
GO:0098887	neurotransmitter receptor transport, endosome to postsynaptic membrane	1	616	5	20209	0.00162338	0.000247415	6.56136	54645	Gripap1	0.143408	0.503826	biological_process
GO:0034123	positive regulation of toll-like receptor signaling pathway	1	616	5	20209	0.00162338	0.000247415	6.56136	24088	Tlr2	0.143408	0.503826	biological_process
GO:0002934	desmosome organization	1	616	5	20209	0.00162338	0.000247415	6.56136	195733	Grhl1	0.143408	0.503826	biological_process
GO:0071236	cellular response to antibiotic	1	616	5	20209	0.00162338	0.000247415	6.56136	20269	Scn3a	0.143408	0.503826	biological_process
GO:0032741	positive regulation of interleukin-18 production	1	616	5	20209	0.00162338	0.000247415	6.56136	24088	Tlr2	0.143408	0.503826	biological_process
GO:0010994	free ubiquitin chain polymerization	1	616	5	20209	0.00162338	0.000247415	6.56136	94088	Trim6	0.143408	0.503826	biological_process
GO:0010572	positive regulation of platelet activation	1	616	5	20209	0.00162338	0.000247415	6.56136	14726	Pdpn	0.143408	0.503826	biological_process
GO:0032613	interleukin-10 production	1	616	5	20209	0.00162338	0.000247415	6.56136	24088	Tlr2	0.143408	0.503826	biological_process
GO:0002283	neutrophil activation involved in immune response	1	616	5	20209	0.00162338	0.000247415	6.56136	13419	Dnase1	0.143408	0.503826	biological_process
GO:1900127	positive regulation of hyaluronan biosynthetic process	1	616	5	20209	0.00162338	0.000247415	6.56136	18033	Nfkb1	0.143408	0.503826	biological_process
GO:0009156	ribonucleoside monophosphate biosynthetic process	1	616	5	20209	0.00162338	0.000247415	6.56136	110639	Prps2	0.143408	0.503826	biological_process
GO:0019509	L-methionine salvage from methylthioadenosine	1	616	5	20209	0.00162338	0.000247415	6.56136	66902	Mtap	0.143408	0.503826	biological_process
GO:0071651	positive regulation of chemokine (C-C motif) ligand 5 production	1	616	5	20209	0.00162338	0.000247415	6.56136	63873	Trpv4	0.143408	0.503826	biological_process
GO:0015807	L-amino acid transport	1	616	5	20209	0.00162338	0.000247415	6.56136	17962	Nat3	0.143408	0.503826	biological_process
GO:0060903	positive regulation of meiosis I	1	616	5	20209	0.00162338	0.000247415	6.56136	230861	Eif4g3	0.143408	0.503826	biological_process
GO:0010826	negative regulation of centrosome duplication	1	616	5	20209	0.00162338	0.000247415	6.56136	26425	Nubp1	0.143408	0.503826	biological_process
GO:0047484	regulation of response to osmotic stress	1	616	5	20209	0.00162338	0.000247415	6.56136	63873	Trpv4	0.143408	0.503826	biological_process
GO:0007044	cell-substrate junction assembly	1	616	5	20209	0.00162338	0.000247415	6.56136	14268	Fn1	0.143408	0.503826	biological_process
GO:0007000	nucleolus organization	1	616	5	20209	0.00162338	0.000247415	6.56136	72344	Usp36	0.143408	0.503826	biological_process
GO:0016191	synaptic vesicle uncoating	1	616	5	20209	0.00162338	0.000247415	6.56136	20405	Sh3gl1	0.143408	0.503826	biological_process
GO:0035655	interleukin-18-mediated signaling pathway	1	616	5	20209	0.00162338	0.000247415	6.56136	11651	Akt1	0.143408	0.503826	biological_process
GO:0060761	negative regulation of response to cytokine stimulus	1	616	5	20209	0.00162338	0.000247415	6.56136	23939	Mapk7	0.143408	0.503826	biological_process
GO:0008228	opsonization	1	616	5	20209	0.00162338	0.000247415	6.56136	100689	Spon2	0.143408	0.503826	biological_process
GO:0001992	regulation of systemic arterial blood pressure by vasopressin	1	616	5	20209	0.00162338	0.000247415	6.56136	26361	Avpr1b	0.143408	0.503826	biological_process
GO:0009804	coumarin metabolic process	1	616	5	20209	0.00162338	0.000247415	6.56136	13076	Cyp1a1	0.143408	0.503826	biological_process
GO:0061743	motor learning	1	616	5	20209	0.00162338	0.000247415	6.56136	13380	Dkk1	0.143408	0.503826	biological_process
GO:0046651	lymphocyte proliferation	1	616	5	20209	0.00162338	0.000247415	6.56136	23917	Impdh1	0.143408	0.503826	biological_process
GO:0006670	sphingosine metabolic process	1	616	5	20209	0.00162338	0.000247415	6.56136	56632	Sphk2	0.143408	0.503826	biological_process
GO:0007635	chemosensory behavior	1	616	5	20209	0.00162338	0.000247415	6.56136	18752	Prkcg	0.143408	0.503826	biological_process
GO:0060029	convergent extension involved in organogenesis	1	616	5	20209	0.00162338	0.000247415	6.56136	20378	Frzb	0.143408	0.503826	biological_process
GO:0010989	negative regulation of low-density lipoprotein particle clearance	1	616	5	20209	0.00162338	0.000247415	6.56136	20927	Abcc8	0.143408	0.503826	biological_process
GO:0001714	endodermal cell fate specification	1	616	5	20209	0.00162338	0.000247415	6.56136	13813	Eomes	0.143408	0.503826	biological_process
GO:0072643	interferon-gamma secretion	1	616	5	20209	0.00162338	0.000247415	6.56136	14063	F2rl1	0.143408	0.503826	biological_process
GO:1904504	positive regulation of lipophagy	1	616	5	20209	0.00162338	0.000247415	6.56136	230784	Sesn2	0.143408	0.503826	biological_process
GO:0061009	common bile duct development	1	616	5	20209	0.00162338	0.000247415	6.56136	20671	Sox17	0.143408	0.503826	biological_process
GO:0007256	activation of JNKK activity	1	616	5	20209	0.00162338	0.000247415	6.56136	26403	Map3k11	0.143408	0.503826	biological_process
GO:0050974	detection of mechanical stimulus involved in sensory perception	1	616	5	20209	0.00162338	0.000247415	6.56136	20720	Serpine2	0.143408	0.503826	biological_process
GO:0031063	regulation of histone deacetylation	1	616	5	20209	0.00162338	0.000247415	6.56136	101206	Tada3	0.143408	0.503826	biological_process
GO:0034134	toll-like receptor 2 signaling pathway	1	616	5	20209	0.00162338	0.000247415	6.56136	24088	Tlr2	0.143408	0.503826	biological_process
GO:0006167	AMP biosynthetic process	1	616	5	20209	0.00162338	0.000247415	6.56136	110639	Prps2	0.143408	0.503826	biological_process
GO:0036003	positive regulation of transcription from RNA polymerase II promoter in response to stress	1	616	5	20209	0.00162338	0.000247415	6.56136	23939	Mapk7	0.143408	0.503826	biological_process
GO:0072656	maintenance of protein location in mitochondrion	1	616	5	20209	0.00162338	0.000247415	6.56136	11651	Akt1	0.143408	0.503826	biological_process
GO:0010961	cellular magnesium ion homeostasis	1	616	5	20209	0.00162338	0.000247415	6.56136	23925	Kel	0.143408	0.503826	biological_process
GO:0033278	cell proliferation in midbrain	1	616	5	20209	0.00162338	0.000247415	6.56136	22416	Wnt3a	0.143408	0.503826	biological_process
GO:0060355	positive regulation of cell adhesion molecule production	1	616	5	20209	0.00162338	0.000247415	6.56136	140792	Colec12	0.143408	0.503826	biological_process
GO:0070252	actin-mediated cell contraction	1	616	5	20209	0.00162338	0.000247415	6.56136	14726	Pdpn	0.143408	0.503826	biological_process
GO:0002138	retinoic acid biosynthetic process	1	616	5	20209	0.00162338	0.000247415	6.56136	19378	Aldh1a2	0.143408	0.503826	biological_process
GO:0032205	negative regulation of telomere maintenance	1	616	5	20209	0.00162338	0.000247415	6.56136	28113	Tinf2	0.143408	0.503826	biological_process
GO:0033605	positive regulation of catecholamine secretion	1	616	5	20209	0.00162338	0.000247415	6.56136	11541	Adora2b	0.143408	0.503826	biological_process
GO:0071316	cellular response to nicotine	1	616	5	20209	0.00162338	0.000247415	6.56136	18033	Nfkb1	0.143408	0.503826	biological_process
GO:0007100	mitotic centrosome separation	1	616	5	20209	0.00162338	0.000247415	6.56136	18226	Nup62	0.143408	0.503826	biological_process
GO:0045351	type I interferon biosynthetic process	1	616	5	20209	0.00162338	0.000247415	6.56136	17874	Myd88	0.143408	0.503826	biological_process
GO:0034137	positive regulation of toll-like receptor 2 signaling pathway	1	616	5	20209	0.00162338	0.000247415	6.56136	14063	F2rl1	0.143408	0.503826	biological_process
GO:0140052	cellular response to oxidised low-density lipoprotein particle stimulus	1	616	5	20209	0.00162338	0.000247415	6.56136	17874	Myd88	0.143408	0.503826	biological_process
GO:1905007	positive regulation of epithelial to mesenchymal transition involved in endocardial cushion formation	1	616	5	20209	0.00162338	0.000247415	6.56136	21813	Tgfbr2	0.143408	0.503826	biological_process
GO:0071359	cellular response to dsRNA	1	616	5	20209	0.00162338	0.000247415	6.56136	18033	Nfkb1	0.143408	0.503826	biological_process
GO:0034165	positive regulation of toll-like receptor 9 signaling pathway	1	616	5	20209	0.00162338	0.000247415	6.56136	224840	Treml4	0.143408	0.503826	biological_process
GO:0032717	negative regulation of interleukin-8 production	1	616	5	20209	0.00162338	0.000247415	6.56136	70312	Cactin	0.143408	0.503826	biological_process
GO:0051583	dopamine uptake involved in synaptic transmission	1	616	5	20209	0.00162338	0.000247415	6.56136	15567	Slc6a4	0.143408	0.503826	biological_process
GO:0048755	branching morphogenesis of a nerve	1	616	5	20209	0.00162338	0.000247415	6.56136	13841	Epha7	0.143408	0.503826	biological_process
GO:0072178	nephric duct morphogenesis	1	616	5	20209	0.00162338	0.000247415	6.56136	13841	Epha7	0.143408	0.503826	biological_process
GO:0006778	porphyrin-containing compound metabolic process	1	616	5	20209	0.00162338	0.000247415	6.56136	13076	Cyp1a1	0.143408	0.503826	biological_process
GO:0031284	positive regulation of guanylate cyclase activity	1	616	5	20209	0.00162338	0.000247415	6.56136	11541	Adora2b	0.143408	0.503826	biological_process
GO:0005057	signal transducer activity, downstream of receptor	2	610	22	20023	0.00327869	0.00109874	2.98405	114255;21844	Dok4;Tiam1	0.143653	0.536969	molecular_function
GO:0045499	chemorepellent activity	2	610	22	20023	0.00327869	0.00109874	2.98405	13841;20349	Epha7;Sema3e	0.143653	0.536969	molecular_function
GO:0030902	hindbrain development	2	616	22	20209	0.00324675	0.00108862	2.98244	19378;68151	Aldh1a2;Wls	0.143779	0.503826	biological_process
GO:0031641	regulation of myelination	2	616	22	20209	0.00324675	0.00108862	2.98244	14912;11651	Nkx6-2;Akt1	0.143779	0.503826	biological_process
GO:0006471	protein ADP-ribosylation	2	616	22	20209	0.00324675	0.00108862	2.98244	56297;99929	Arl6;Tiparp	0.143779	0.503826	biological_process
GO:0048843	negative regulation of axon extension involved in axon guidance	2	616	22	20209	0.00324675	0.00108862	2.98244	20349;22416	Sema3e;Wnt3a	0.143779	0.503826	biological_process
GO:1900273	positive regulation of long-term synaptic potentiation	2	616	22	20209	0.00324675	0.00108862	2.98244	12912;545156	Creb1;Kalrn	0.143779	0.503826	biological_process
GO:0007178	transmembrane receptor protein serine/threonine kinase signaling pathway	2	616	22	20209	0.00324675	0.00108862	2.98244	21813;17874	Tgfbr2;Myd88	0.143779	0.503826	biological_process
GO:0042476	odontogenesis	2	616	22	20209	0.00324675	0.00108862	2.98244	17702;16777	Msx2;Lamb1	0.143779	0.503826	biological_process
GO:0009948	anterior/posterior axis specification	2	616	22	20209	0.00324675	0.00108862	2.98244	68151;12591	Wls;Cdx2	0.143779	0.503826	biological_process
GO:0042383	sarcolemma	6	611	118	20330	0.00981997	0.00580423	1.69186	67760;20927;18585;22330;18797;243853	Slc38a2;Abcc8;Pde9a;Vcl;Plcb3;Fkrp	0.144979	0.583457	cellular_component
GO:0032391	photoreceptor connecting cilium	3	611	44	20330	0.00490998	0.00216429	2.26864	260305;53885;213081	Nphp4;Nphp1;Wdr19	0.145441	0.583457	cellular_component
GO:0019904	protein domain specific binding	14	610	335	20023	0.0229508	0.0167308	1.37177	12876;101206;99167;338367;18023;26941;13169;94091;12927;242667;21873;22416;12606;22154	Cpe;Tada3;Ssx2ip;Myo1d;Nfe2l1;Slc9a3r1;Dbnl;Trim11;Bcar1;Dlgap3;Tjp2;Wnt3a;Cebpa;Tubb5	0.145791	0.536969	molecular_function
GO:0001934	positive regulation of protein phosphorylation	9	616	196	20209	0.0146104	0.00969865	1.50644	15258;13866;26399;21687;11651;230861;13841;22416;231841	Hipk2;Erbb2;Map2k6;Tek;Akt1;Eif4g3;Epha7;Wnt3a;Brat1	0.145869	0.503826	biological_process
GO:0005089	Rho guanyl-nucleotide exchange factor activity	4	610	67	20023	0.00655738	0.00334615	1.95968	102098;545156;21844;20403	Arhgef18;Kalrn;Tiam1;Itsn2	0.147305	0.536969	molecular_function
GO:0043154	negative regulation of cysteine-type endopeptidase activity involved in apoptotic process	4	616	67	20209	0.00649351	0.00331535	1.95862	11651;64209;16193;15511	Akt1;Herpud1;Il6;Hspa1b	0.147512	0.503826	biological_process
GO:0008104	protein localization	5	616	92	20209	0.00811688	0.00455243	1.78298	105853;75216;381175;57295;224840	Mal2;Cep128;Ccdc68;Icmt;Treml4	0.149637	0.503826	biological_process
GO:0031397	negative regulation of protein ubiquitination	3	616	44	20209	0.00487013	0.00217725	2.23683	18752;11651;12952	Prkcg;Akt1;Cry1	0.149855	0.503826	biological_process
GO:0035019	somatic stem cell population maintenance	3	616	44	20209	0.00487013	0.00217725	2.23683	13711;12591;77578	Elf5;Cdx2;Bcl9	0.149855	0.503826	biological_process
GO:0006816	calcium ion transport	7	616	144	20209	0.0113636	0.00712554	1.59478	242443;63873;12374;56384;194352;64177;56089	Grin3a;Trpv4;Casr;Letm1;Trpv5;Trpv6;Ramp3	0.151214	0.503826	biological_process
GO:0042803	protein homodimerization activity	33	610	897	20023	0.0540984	0.0447985	1.20759	20807;320799;12374;105722;17470;22022;195733;110078;18162;17063;216739;21853;15567;12660;233900;12606;20856;26361;26403;16324;76960;15926;11651;18033;27053;19267;229905;15357;22003;14073;26404;21384;15985	Srf;Zhx3;Casr;Ano6;Cd200;Tpst2;Grhl1;Pygb;Npr3;Muc13;Acsl6;Timeless;Slc6a4;Chka;Rnf40;Cebpa;Stc2;Avpr1b;Map3k11;Inhbb;Bcas1;Idh1;Akt1;Nfkb1;Asns;Ptpre;Kyat3;Hmgcr;Tpm1;Faah;Map3k12;Tbx15;Cd79b	0.151981	0.536969	molecular_function
GO:0003774	motor activity	4	610	68	20023	0.00655738	0.00339609	1.93086	77579;17909;338367;71602	Myh10;Myo10;Myo1d;Myo1e	0.153002	0.536969	molecular_function
GO:0009790	embryo development	4	616	68	20209	0.00649351	0.00336484	1.92981	15357;22003;21853;12591	Hmgcr;Tpm1;Timeless;Cdx2	0.153215	0.503826	biological_process
GO:0070373	negative regulation of ERK1 and ERK2 cascade	4	616	68	20209	0.00649351	0.00336484	1.92981	232339;26941;74155;67603	Ankrd26;Slc9a3r1;Errfi1;Dusp6	0.153215	0.503826	biological_process
GO:0000932	P-body	4	611	69	20330	0.00654664	0.003394	1.92889	78651;319618;70640;208198	Lsm6;Dcp1b;Dcp2;Btbd2	0.153439	0.583912	cellular_component
GO:0071837	HMG box domain binding	2	610	23	20023	0.00327869	0.00114868	2.85431	18992;12606	Pou3f2;Cebpa	0.154318	0.536969	molecular_function
GO:0031435	mitogen-activated protein kinase kinase kinase binding	2	610	23	20023	0.00327869	0.00114868	2.85431	26403;21813	Map3k11;Tgfbr2	0.154318	0.536969	molecular_function
GO:0031492	nucleosomal DNA binding	2	610	23	20023	0.00327869	0.00114868	2.85431	100088;51788	Rcc1;H2afz	0.154318	0.536969	molecular_function
GO:0005539	glycosaminoglycan binding	2	610	23	20023	0.00327869	0.00114868	2.85431	21813;20720	Tgfbr2;Serpine2	0.154318	0.536969	molecular_function
GO:0004181	metallocarboxypeptidase activity	2	610	23	20023	0.00327869	0.00114868	2.85431	12874;12876	Cpd;Cpe	0.154318	0.536969	molecular_function
GO:0016266	O-glycan processing	2	616	23	20209	0.00324675	0.00113811	2.85277	171212;108150	Galnt10;Galnt7	0.154451	0.503826	biological_process
GO:0035924	cellular response to vascular endothelial growth factor stimulus	2	616	23	20209	0.00324675	0.00113811	2.85277	11651;17164	Akt1;Mapkapk2	0.154451	0.503826	biological_process
GO:0007194	negative regulation of adenylate cyclase activity	2	616	23	20209	0.00324675	0.00113811	2.85277	18162;100986	Npr3;Akap9	0.154451	0.503826	biological_process
GO:0006807	nitrogen compound metabolic process	2	616	23	20209	0.00324675	0.00113811	2.85277	71602;99929	Myo1e;Tiparp	0.154451	0.503826	biological_process
GO:0016601	Rac protein signal transduction	2	616	23	20209	0.00324675	0.00113811	2.85277	21844;13169	Tiam1;Dbnl	0.154451	0.503826	biological_process
GO:0046329	negative regulation of JNK cascade	2	616	23	20209	0.00324675	0.00113811	2.85277	11651;14063	Akt1;F2rl1	0.154451	0.503826	biological_process
GO:0023019	signal transduction involved in regulation of gene expression	2	616	23	20209	0.00324675	0.00113811	2.85277	20671;17702	Sox17;Msx2	0.154451	0.503826	biological_process
GO:0031410	cytoplasmic vesicle	27	611	730	20330	0.0441899	0.0359075	1.23066	13866;56332;381605;55932;319998;12876;13852;71602;226101;27801;24088;13169;12703;17475;13506;54373;217835;224792;14726;76561;63873;214459;338367;68151;320435;68666;27052	Erbb2;Amotl2;Tbc1d2;Gbp3;Tmem198;Cpe;Stx2;Myo1e;Myof;Zdhhc8;Tlr2;Dbnl;Socs1;Mpdz;Dsc2;Prss16;Rin3;Adgrf5;Pdpn;Snx7;Trpv4;Fnbp1l;Myo1d;Wls;Rinl;Svop;Aoah	0.156737	0.583912	cellular_component
GO:0006879	cellular iron ion homeostasis	3	616	45	20209	0.00487013	0.00222673	2.18712	72825;26425;53945	Mon1a;Nubp1;Slc40a1	0.157157	0.503826	biological_process
GO:0060041	retina development in camera-type eye	4	616	69	20209	0.00649351	0.00341432	1.90184	17245;260305;53885;77579	Mdm1;Nphp4;Nphp1;Myh10	0.159001	0.503826	biological_process
GO:0000790	nuclear chromatin	10	611	231	20330	0.0163666	0.0113625	1.4404	30951;27221;20807;21853;12912;100088;51788;52609;56399;19726	Cbx8;Chaf1a;Srf;Timeless;Creb1;Rcc1;H2afz;Cbx7;Akap8;Rfx3	0.159376	0.583912	cellular_component
GO:0070588	calcium ion transmembrane transport	5	616	95	20209	0.00811688	0.00470088	1.72667	63873;65973;105722;194352;64177	Trpv4;Asph;Ano6;Trpv5;Trpv6	0.164298	0.503826	biological_process
GO:0046426	negative regulation of JAK-STAT cascade	3	616	46	20209	0.00487013	0.00227621	2.13958	12703;66406;236690	Socs1;Sac3d1;Nyx	0.164566	0.503826	biological_process
GO:0030674	protein binding, bridging	4	610	70	20023	0.00655738	0.00349598	1.87569	21873;94088;380684;209294	Tjp2;Trim6;Nefh;Csta1	0.16464	0.536969	molecular_function
GO:0031490	chromatin DNA binding	4	610	70	20023	0.00655738	0.00349598	1.87569	224640;195733;51788;20807	Lemd2;Grhl1;H2afz;Srf	0.16464	0.536969	molecular_function
GO:0006260	DNA replication	6	616	121	20209	0.00974026	0.00598743	1.62678	27221;18969;20899;72107;101612;18971	Chaf1a;Pola2;Stra8;Dscc1;Grwd1;Pold1	0.164743	0.503826	biological_process
GO:0001889	liver development	4	616	70	20209	0.00649351	0.0034638	1.87468	57295;78894;12606;246221	Icmt;Aacs;Cebpa;Mpst	0.164866	0.503826	biological_process
GO:0035198	miRNA binding	2	610	24	20023	0.00327869	0.00119862	2.73538	53379;236732	Hnrnpa2b1;Rbm10	0.165128	0.536969	molecular_function
GO:0017075	syntaxin-1 binding	2	610	24	20023	0.00327869	0.00119862	2.73538	15567;233900	Slc6a4;Rnf40	0.165128	0.536969	molecular_function
GO:0060425	lung morphogenesis	2	616	24	20209	0.00324675	0.00118759	2.7339	21813;20807	Tgfbr2;Srf	0.165269	0.503826	biological_process
GO:0050482	arachidonic acid secretion	2	616	24	20209	0.00324675	0.00118759	2.7339	69836;18256	Pla2g12b;Oc90	0.165269	0.503826	biological_process
GO:0061003	positive regulation of dendritic spine morphogenesis	2	616	24	20209	0.00324675	0.00118759	2.7339	21844;545156	Tiam1;Kalrn	0.165269	0.503826	biological_process
GO:0098586	cellular response to virus	2	616	24	20209	0.00324675	0.00118759	2.7339	56489;94088	Ikbke;Trim6	0.165269	0.503826	biological_process
GO:0031146	SCF-dependent proteasomal ubiquitin-dependent protein catabolic process	2	616	24	20209	0.00324675	0.00118759	2.7339	72179;71538	Fbxl2;Fbxo9	0.165269	0.503826	biological_process
GO:0022409	positive regulation of cell-cell adhesion	2	616	24	20209	0.00324675	0.00118759	2.7339	17909;12484	Myo10;Cd24a	0.165269	0.503826	biological_process
GO:0032781	positive regulation of ATPase activity	2	616	24	20209	0.00324675	0.00118759	2.7339	12374;22003	Casr;Tpm1	0.165269	0.503826	biological_process
GO:0008652	cellular amino acid biosynthetic process	2	616	24	20209	0.00324675	0.00118759	2.7339	27053;69051	Asns;Pycr2	0.165269	0.503826	biological_process
GO:0070584	mitochondrion morphogenesis	2	616	24	20209	0.00324675	0.00118759	2.7339	403187;98496	Opa3;Pid1	0.165269	0.503826	biological_process
GO:0042307	positive regulation of protein import into nucleus	2	616	24	20209	0.00324675	0.00118759	2.7339	21687;72565	Tek;Uaca	0.165269	0.503826	biological_process
GO:0006520	cellular amino acid metabolic process	2	616	24	20209	0.00324675	0.00118759	2.7339	229905;56774	Kyat3;Slc6a14	0.165269	0.503826	biological_process
GO:0071204	histone pre-mRNA 3'end processing complex	1	611	6	20330	0.00163666	0.00029513	5.54555	67276	Eri1	0.167326	0.583912	cellular_component
GO:0033256	I-kappaB/NF-kappaB complex	1	611	6	20330	0.00163666	0.00029513	5.54555	18033	Nfkb1	0.167326	0.583912	cellular_component
GO:0005604	basement membrane	5	611	97	20330	0.00818331	0.00477127	1.71512	16777;230316;14118;14268;231470	Lamb1;Megf9;Fbn1;Fn1;Fras1	0.167534	0.583912	cellular_component
GO:0030308	negative regulation of cell growth	6	616	122	20209	0.00974026	0.00603691	1.61345	20720;20378;20671;55942;14199;230784	Serpine2;Frzb;Sox17;Sertad1;Fhl1;Sesn2	0.169142	0.503826	biological_process
GO:0016042	lipid catabolic process	6	616	122	20209	0.00974026	0.00603691	1.61345	239318;69836;18256;18797;100163;269615	Plcxd3;Pla2g12b;Oc90;Plcb3;Pafah2;Plch2	0.169142	0.503826	biological_process
GO:0071723	lipopeptide binding	1	610	6	20023	0.00163934	0.000299655	5.47077	24088	Tlr2	0.16944	0.536969	molecular_function
GO:0001609	G-protein coupled adenosine receptor activity	1	610	6	20023	0.00163934	0.000299655	5.47077	11541	Adora2b	0.16944	0.536969	molecular_function
GO:0015189	L-lysine transmembrane transporter activity	1	610	6	20023	0.00163934	0.000299655	5.47077	11989	Slc7a3	0.16944	0.536969	molecular_function
GO:0015288	porin activity	1	610	6	20023	0.00163934	0.000299655	5.47077	53333	Tomm40	0.16944	0.536969	molecular_function
GO:0070891	lipoteichoic acid binding	1	610	6	20023	0.00163934	0.000299655	5.47077	24088	Tlr2	0.16944	0.536969	molecular_function
GO:0046974	histone methyltransferase activity (H3-K9 specific)	1	610	6	20023	0.00163934	0.000299655	5.47077	239122	Setdb2	0.16944	0.536969	molecular_function
GO:0047760	butyrate-CoA ligase activity	1	610	6	20023	0.00163934	0.000299655	5.47077	78894	Aacs	0.16944	0.536969	molecular_function
GO:0017081	chloride channel regulator activity	1	610	6	20023	0.00163934	0.000299655	5.47077	26941	Slc9a3r1	0.16944	0.536969	molecular_function
GO:0043559	insulin binding	1	610	6	20023	0.00163934	0.000299655	5.47077	16001	Igf1r	0.16944	0.536969	molecular_function
GO:0004064	arylesterase activity	1	610	6	20023	0.00163934	0.000299655	5.47077	330260	Pon2	0.16944	0.536969	molecular_function
GO:0015129	lactate transmembrane transporter activity	1	610	6	20023	0.00163934	0.000299655	5.47077	216225	Slc5a8	0.16944	0.536969	molecular_function
GO:0032813	tumor necrosis factor receptor superfamily binding	1	610	6	20023	0.00163934	0.000299655	5.47077	14082	Fadd	0.16944	0.536969	molecular_function
GO:0089720	caspase binding	1	610	6	20023	0.00163934	0.000299655	5.47077	14082	Fadd	0.16944	0.536969	molecular_function
GO:0043208	glycosphingolipid binding	1	610	6	20023	0.00163934	0.000299655	5.47077	16777	Lamb1	0.16944	0.536969	molecular_function
GO:0004565	beta-galactosidase activity	1	610	6	20023	0.00163934	0.000299655	5.47077	382064	Gm1110	0.16944	0.536969	molecular_function
GO:0046790	virion binding	1	610	6	20023	0.00163934	0.000299655	5.47077	15258	Hipk2	0.16944	0.536969	molecular_function
GO:0070728	leucine binding	1	610	6	20023	0.00163934	0.000299655	5.47077	230784	Sesn2	0.16944	0.536969	molecular_function
GO:0019956	chemokine binding	1	610	6	20023	0.00163934	0.000299655	5.47077	14726	Pdpn	0.16944	0.536969	molecular_function
GO:0004711	ribosomal protein S6 kinase activity	1	610	6	20023	0.00163934	0.000299655	5.47077	58988	Rps6kb2	0.16944	0.536969	molecular_function
GO:1990763	arrestin family protein binding	1	610	6	20023	0.00163934	0.000299655	5.47077	12912	Creb1	0.16944	0.536969	molecular_function
GO:0004908	interleukin-1 receptor activity	1	610	6	20023	0.00163934	0.000299655	5.47077	16177	Il1r1	0.16944	0.536969	molecular_function
GO:0008131	primary amine oxidase activity	1	610	6	20023	0.00163934	0.000299655	5.47077	17161	Maoa	0.16944	0.536969	molecular_function
GO:0015093	ferrous iron transmembrane transporter activity	1	610	6	20023	0.00163934	0.000299655	5.47077	53945	Slc40a1	0.16944	0.536969	molecular_function
GO:0015181	arginine transmembrane transporter activity	1	610	6	20023	0.00163934	0.000299655	5.47077	11989	Slc7a3	0.16944	0.536969	molecular_function
GO:0033265	choline binding	1	610	6	20023	0.00163934	0.000299655	5.47077	12660	Chka	0.16944	0.536969	molecular_function
GO:0048505	regulation of timing of cell differentiation	1	616	6	20209	0.00162338	0.000296897	5.4678	20720	Serpine2	0.169525	0.503826	biological_process
GO:0006798	polyphosphate catabolic process	1	616	6	20209	0.00162338	0.000296897	5.4678	16467	Atcay	0.169525	0.503826	biological_process
GO:0042471	ear morphogenesis	1	616	6	20209	0.00162338	0.000296897	5.4678	213081	Wdr19	0.169525	0.503826	biological_process
GO:0031087	deadenylation-independent decapping of nuclear-transcribed mRNA	1	616	6	20209	0.00162338	0.000296897	5.4678	319618	Dcp1b	0.169525	0.503826	biological_process
GO:0010827	regulation of glucose transmembrane transport	1	616	6	20209	0.00162338	0.000296897	5.4678	228775	Trib3	0.169525	0.503826	biological_process
GO:2000553	positive regulation of T-helper 2 cell cytokine production	1	616	6	20209	0.00162338	0.000296897	5.4678	16193	Il6	0.169525	0.503826	biological_process
GO:0015884	folic acid transport	1	616	6	20209	0.00162338	0.000296897	5.4678	14726	Pdpn	0.169525	0.503826	biological_process
GO:0070236	negative regulation of activation-induced cell death of T cells	1	616	6	20209	0.00162338	0.000296897	5.4678	14082	Fadd	0.169525	0.503826	biological_process
GO:0097527	necroptotic signaling pathway	1	616	6	20209	0.00162338	0.000296897	5.4678	14082	Fadd	0.169525	0.503826	biological_process
GO:0021559	trigeminal nerve development	1	616	6	20209	0.00162338	0.000296897	5.4678	21418	Tfap2a	0.169525	0.503826	biological_process
GO:0032792	negative regulation of CREB transcription factor activity	1	616	6	20209	0.00162338	0.000296897	5.4678	17702	Msx2	0.169525	0.503826	biological_process
GO:0042306	regulation of protein import into nucleus	1	616	6	20209	0.00162338	0.000296897	5.4678	18226	Nup62	0.169525	0.503826	biological_process
GO:0070723	response to cholesterol	1	616	6	20209	0.00162338	0.000296897	5.4678	21813	Tgfbr2	0.169525	0.503826	biological_process
GO:0097647	amylin receptor signaling pathway	1	616	6	20209	0.00162338	0.000296897	5.4678	56089	Ramp3	0.169525	0.503826	biological_process
GO:0003416	endochondral bone growth	1	616	6	20209	0.00162338	0.000296897	5.4678	17702	Msx2	0.169525	0.503826	biological_process
GO:0071559	response to transforming growth factor beta	1	616	6	20209	0.00162338	0.000296897	5.4678	11906	Zfhx3	0.169525	0.503826	biological_process
GO:0006704	glucocorticoid biosynthetic process	1	616	6	20209	0.00162338	0.000296897	5.4678	13070	Cyp11a1	0.169525	0.503826	biological_process
GO:0044806	G-quadruplex DNA unwinding	1	616	6	20209	0.00162338	0.000296897	5.4678	53379	Hnrnpa2b1	0.169525	0.503826	biological_process
GO:0007182	common-partner SMAD protein phosphorylation	1	616	6	20209	0.00162338	0.000296897	5.4678	21813	Tgfbr2	0.169525	0.503826	biological_process
GO:0061154	endothelial tube morphogenesis	1	616	6	20209	0.00162338	0.000296897	5.4678	216527	Ccm2	0.169525	0.503826	biological_process
GO:0086073	bundle of His cell-Purkinje myocyte adhesion involved in cell communication	1	616	6	20209	0.00162338	0.000296897	5.4678	13506	Dsc2	0.169525	0.503826	biological_process
GO:2000110	negative regulation of macrophage apoptotic process	1	616	6	20209	0.00162338	0.000296897	5.4678	257632	Nod2	0.169525	0.503826	biological_process
GO:0031665	negative regulation of lipopolysaccharide-mediated signaling pathway	1	616	6	20209	0.00162338	0.000296897	5.4678	70312	Cactin	0.169525	0.503826	biological_process
GO:0051013	microtubule severing	1	616	6	20209	0.00162338	0.000296897	5.4678	74187	Katnb1	0.169525	0.503826	biological_process
GO:0051138	positive regulation of NK T cell differentiation	1	616	6	20209	0.00162338	0.000296897	5.4678	21813	Tgfbr2	0.169525	0.503826	biological_process
GO:0071321	cellular response to cGMP	1	616	6	20209	0.00162338	0.000296897	5.4678	15567	Slc6a4	0.169525	0.503826	biological_process
GO:0032388	positive regulation of intracellular transport	1	616	6	20209	0.00162338	0.000296897	5.4678	23830	Capn10	0.169525	0.503826	biological_process
GO:0044336	canonical Wnt signaling pathway involved in negative regulation of apoptotic process	1	616	6	20209	0.00162338	0.000296897	5.4678	17342	Mitf	0.169525	0.503826	biological_process
GO:1904798	positive regulation of core promoter binding	1	616	6	20209	0.00162338	0.000296897	5.4678	22416	Wnt3a	0.169525	0.503826	biological_process
GO:0002606	positive regulation of dendritic cell antigen processing and presentation	1	616	6	20209	0.00162338	0.000296897	5.4678	257632	Nod2	0.169525	0.503826	biological_process
GO:0035735	intraciliary transport involved in cilium assembly	1	616	6	20209	0.00162338	0.000296897	5.4678	99167	Ssx2ip	0.169525	0.503826	biological_process
GO:0034472	snRNA 3'-end processing	1	616	6	20209	0.00162338	0.000296897	5.4678	270599	Gm648	0.169525	0.503826	biological_process
GO:0009308	amine metabolic process	1	616	6	20209	0.00162338	0.000296897	5.4678	13076	Cyp1a1	0.169525	0.503826	biological_process
GO:2000672	negative regulation of motor neuron apoptotic process	1	616	6	20209	0.00162338	0.000296897	5.4678	26404	Map3k12	0.169525	0.503826	biological_process
GO:0046931	pore complex assembly	1	616	6	20209	0.00162338	0.000296897	5.4678	105722	Ano6	0.169525	0.503826	biological_process
GO:0071499	cellular response to laminar fluid shear stress	1	616	6	20209	0.00162338	0.000296897	5.4678	23939	Mapk7	0.169525	0.503826	biological_process
GO:0006650	glycerophospholipid metabolic process	1	616	6	20209	0.00162338	0.000296897	5.4678	67078	Pgp	0.169525	0.503826	biological_process
GO:0006924	activation-induced cell death of T cells	1	616	6	20209	0.00162338	0.000296897	5.4678	11651	Akt1	0.169525	0.503826	biological_process
GO:0042713	sperm ejaculation	1	616	6	20209	0.00162338	0.000296897	5.4678	15567	Slc6a4	0.169525	0.503826	biological_process
GO:2000676	positive regulation of type B pancreatic cell apoptotic process	1	616	6	20209	0.00162338	0.000296897	5.4678	23830	Capn10	0.169525	0.503826	biological_process
GO:0010669	epithelial structure maintenance	1	616	6	20209	0.00162338	0.000296897	5.4678	20807	Srf	0.169525	0.503826	biological_process
GO:0006297	nucleotide-excision repair, DNA gap filling	1	616	6	20209	0.00162338	0.000296897	5.4678	18971	Pold1	0.169525	0.503826	biological_process
GO:0072675	osteoclast fusion	1	616	6	20209	0.00162338	0.000296897	5.4678	235505	Cd109	0.169525	0.503826	biological_process
GO:0008211	glucocorticoid metabolic process	1	616	6	20209	0.00162338	0.000296897	5.4678	15484	Hsd11b2	0.169525	0.503826	biological_process
GO:0031133	regulation of axon diameter	1	616	6	20209	0.00162338	0.000296897	5.4678	23925	Kel	0.169525	0.503826	biological_process
GO:0014029	neural crest formation	1	616	6	20209	0.00162338	0.000296897	5.4678	243574	Kbtbd8	0.169525	0.503826	biological_process
GO:0006875	cellular metal ion homeostasis	1	616	6	20209	0.00162338	0.000296897	5.4678	56384	Letm1	0.169525	0.503826	biological_process
GO:1900028	negative regulation of ruffle assembly	1	616	6	20209	0.00162338	0.000296897	5.4678	56753	Tacstd2	0.169525	0.503826	biological_process
GO:0010757	negative regulation of plasminogen activation	1	616	6	20209	0.00162338	0.000296897	5.4678	20720	Serpine2	0.169525	0.503826	biological_process
GO:0071476	cellular hypotonic response	1	616	6	20209	0.00162338	0.000296897	5.4678	63873	Trpv4	0.169525	0.503826	biological_process
GO:0002925	positive regulation of humoral immune response mediated by circulating immunoglobulin	1	616	6	20209	0.00162338	0.000296897	5.4678	257632	Nod2	0.169525	0.503826	biological_process
GO:0048659	smooth muscle cell proliferation	1	616	6	20209	0.00162338	0.000296897	5.4678	545156	Kalrn	0.169525	0.503826	biological_process
GO:0061312	BMP signaling pathway involved in heart development	1	616	6	20209	0.00162338	0.000296897	5.4678	17702	Msx2	0.169525	0.503826	biological_process
GO:0035336	long-chain fatty-acyl-CoA metabolic process	1	616	6	20209	0.00162338	0.000296897	5.4678	75778	Them4	0.169525	0.503826	biological_process
GO:0034405	response to fluid shear stress	1	616	6	20209	0.00162338	0.000296897	5.4678	11651	Akt1	0.169525	0.503826	biological_process
GO:0006360	transcription by RNA polymerase I	1	616	6	20209	0.00162338	0.000296897	5.4678	12606	Cebpa	0.169525	0.503826	biological_process
GO:0019439	aromatic compound catabolic process	1	616	6	20209	0.00162338	0.000296897	5.4678	330260	Pon2	0.169525	0.503826	biological_process
GO:0090559	regulation of membrane permeability	1	616	6	20209	0.00162338	0.000296897	5.4678	21873	Tjp2	0.169525	0.503826	biological_process
GO:0046600	negative regulation of centriole replication	1	616	6	20209	0.00162338	0.000296897	5.4678	17245	Mdm1	0.169525	0.503826	biological_process
GO:0090344	negative regulation of cell aging	1	616	6	20209	0.00162338	0.000296897	5.4678	56371	Fzr1	0.169525	0.503826	biological_process
GO:0046578	regulation of Ras protein signal transduction	1	616	6	20209	0.00162338	0.000296897	5.4678	57295	Icmt	0.169525	0.503826	biological_process
GO:0043243	positive regulation of protein complex disassembly	1	616	6	20209	0.00162338	0.000296897	5.4678	16001	Igf1r	0.169525	0.503826	biological_process
GO:0060760	positive regulation of response to cytokine stimulus	1	616	6	20209	0.00162338	0.000296897	5.4678	230073	Ddx58	0.169525	0.503826	biological_process
GO:0033085	negative regulation of T cell differentiation in thymus	1	616	6	20209	0.00162338	0.000296897	5.4678	269023	Zfp608	0.169525	0.503826	biological_process
GO:0071218	cellular response to misfolded protein	1	616	6	20209	0.00162338	0.000296897	5.4678	64136	Sdf2l1	0.169525	0.503826	biological_process
GO:0007016	cytoskeletal anchoring at plasma membrane	1	616	6	20209	0.00162338	0.000296897	5.4678	18717	Pip5k1c	0.169525	0.503826	biological_process
GO:0006975	DNA damage induced protein phosphorylation	1	616	6	20209	0.00162338	0.000296897	5.4678	12952	Cry1	0.169525	0.503826	biological_process
GO:1902916	positive regulation of protein polyubiquitination	1	616	6	20209	0.00162338	0.000296897	5.4678	233900	Rnf40	0.169525	0.503826	biological_process
GO:0090031	positive regulation of steroid hormone biosynthetic process	1	616	6	20209	0.00162338	0.000296897	5.4678	16001	Igf1r	0.169525	0.503826	biological_process
GO:0030854	positive regulation of granulocyte differentiation	1	616	6	20209	0.00162338	0.000296897	5.4678	15163	Hcls1	0.169525	0.503826	biological_process
GO:0043462	regulation of ATPase activity	1	616	6	20209	0.00162338	0.000296897	5.4678	22003	Tpm1	0.169525	0.503826	biological_process
GO:0045650	negative regulation of macrophage differentiation	1	616	6	20209	0.00162338	0.000296897	5.4678	72147	Zbtb46	0.169525	0.503826	biological_process
GO:1903243	negative regulation of cardiac muscle hypertrophy in response to stress	1	616	6	20209	0.00162338	0.000296897	5.4678	74155	Errfi1	0.169525	0.503826	biological_process
GO:0014033	neural crest cell differentiation	1	616	6	20209	0.00162338	0.000296897	5.4678	20378	Frzb	0.169525	0.503826	biological_process
GO:2000738	positive regulation of stem cell differentiation	1	616	6	20209	0.00162338	0.000296897	5.4678	56753	Tacstd2	0.169525	0.503826	biological_process
GO:0042985	negative regulation of amyloid precursor protein biosynthetic process	1	616	6	20209	0.00162338	0.000296897	5.4678	16431	Itm2a	0.169525	0.503826	biological_process
GO:0008063	Toll signaling pathway	1	616	6	20209	0.00162338	0.000296897	5.4678	17874	Myd88	0.169525	0.503826	biological_process
GO:0060008	Sertoli cell differentiation	1	616	6	20209	0.00162338	0.000296897	5.4678	224902	Safb2	0.169525	0.503826	biological_process
GO:0051054	positive regulation of DNA metabolic process	1	616	6	20209	0.00162338	0.000296897	5.4678	16001	Igf1r	0.169525	0.503826	biological_process
GO:0030262	apoptotic nuclear changes	1	616	6	20209	0.00162338	0.000296897	5.4678	12484	Cd24a	0.169525	0.503826	biological_process
GO:0010701	positive regulation of norepinephrine secretion	1	616	6	20209	0.00162338	0.000296897	5.4678	11541	Adora2b	0.169525	0.503826	biological_process
GO:1901016	regulation of potassium ion transmembrane transporter activity	1	616	6	20209	0.00162338	0.000296897	5.4678	14199	Fhl1	0.169525	0.503826	biological_process
GO:0044539	long-chain fatty acid import	1	616	6	20209	0.00162338	0.000296897	5.4678	26569	Slc27a4	0.169525	0.503826	biological_process
GO:0042420	dopamine catabolic process	1	616	6	20209	0.00162338	0.000296897	5.4678	17161	Maoa	0.169525	0.503826	biological_process
GO:0071470	cellular response to osmotic stress	1	616	6	20209	0.00162338	0.000296897	5.4678	63873	Trpv4	0.169525	0.503826	biological_process
GO:0035166	post-embryonic hemopoiesis	1	616	6	20209	0.00162338	0.000296897	5.4678	71602	Myo1e	0.169525	0.503826	biological_process
GO:0098815	modulation of excitatory postsynaptic potential	1	616	6	20209	0.00162338	0.000296897	5.4678	20405	Sh3gl1	0.169525	0.503826	biological_process
GO:0006102	isocitrate metabolic process	1	616	6	20209	0.00162338	0.000296897	5.4678	15926	Idh1	0.169525	0.503826	biological_process
GO:1904781	positive regulation of protein localization to centrosome	1	616	6	20209	0.00162338	0.000296897	5.4678	18226	Nup62	0.169525	0.503826	biological_process
GO:0033625	positive regulation of integrin activation	1	616	6	20209	0.00162338	0.000296897	5.4678	12484	Cd24a	0.169525	0.503826	biological_process
GO:0022857	transmembrane transporter activity	7	610	149	20023	0.0114754	0.00744144	1.54209	214663;330962;73102;11989;216225;68666;20540	Slc25a29;Slc51b;Slc22a23;Slc7a3;Slc5a8;Svop;Slc7a7	0.170328	0.536969	molecular_function
GO:0042060	wound healing	4	616	71	20209	0.00649351	0.00351329	1.84827	14268;17702;22003;13866	Fn1;Msx2;Tpm1;Erbb2	0.170807	0.503826	biological_process
GO:0001105	RNA polymerase II transcription coactivator activity	3	610	47	20023	0.00491803	0.0023473	2.09519	15258;21418;18992	Hipk2;Tfap2a;Pou3f2	0.171884	0.536969	molecular_function
GO:0045596	negative regulation of cell differentiation	3	616	47	20209	0.00487013	0.0023257	2.09405	13711;72147;74318	Elf5;Zbtb46;Hopx	0.172076	0.503826	biological_process
GO:0048286	lung alveolus development	3	616	47	20209	0.00487013	0.0023257	2.09405	14726;74155;74318	Pdpn;Errfi1;Hopx	0.172076	0.503826	biological_process
GO:0005635	nuclear envelope	7	611	152	20330	0.0114566	0.00747664	1.53232	224640;16906;260315;21917;18226;72565;12745	Lemd2;Lmnb1;Nav3;Tmpo;Nup62;Uaca;Clgn	0.174177	0.583912	cellular_component
GO:0030334	regulation of cell migration	5	616	97	20209	0.00811688	0.00479984	1.69107	56332;21687;11651;22330;230073	Amotl2;Tek;Akt1;Vcl;Ddx58	0.174378	0.503826	biological_process
GO:0001530	lipopolysaccharide binding	2	610	25	20023	0.00327869	0.00124856	2.62597	100689;24088	Spon2;Tlr2	0.176065	0.536969	molecular_function
GO:0004623	phospholipase A2 activity	2	610	25	20023	0.00327869	0.00124856	2.62597	69836;18256	Pla2g12b;Oc90	0.176065	0.536969	molecular_function
GO:0004190	aspartic-type endopeptidase activity	2	610	25	20023	0.00327869	0.00124856	2.62597	78593;68817	Nrip3;Ddi2	0.176065	0.536969	molecular_function
GO:0010765	positive regulation of sodium ion transport	2	616	25	20209	0.00324675	0.00123707	2.62455	11651;20393	Akt1;Sgk1	0.176214	0.503826	biological_process
GO:0042104	positive regulation of activated T cell proliferation	2	616	25	20209	0.00324675	0.00123707	2.62455	12484;14082	Cd24a;Fadd	0.176214	0.503826	biological_process
GO:0032735	positive regulation of interleukin-12 production	2	616	25	20209	0.00324675	0.00123707	2.62455	257632;24088	Nod2;Tlr2	0.176214	0.503826	biological_process
GO:0008585	female gonad development	2	616	25	20209	0.00324675	0.00123707	2.62455	14087;99929	Fanca;Tiparp	0.176214	0.503826	biological_process
GO:0048854	brain morphogenesis	2	616	25	20209	0.00324675	0.00123707	2.62455	15567;320277	Slc6a4;Spef2	0.176214	0.503826	biological_process
GO:0051497	negative regulation of stress fiber assembly	2	616	25	20209	0.00324675	0.00123707	2.62455	56753;208177	Tacstd2;Phldb2	0.176214	0.503826	biological_process
GO:0006693	prostaglandin metabolic process	2	616	25	20209	0.00324675	0.00123707	2.62455	27384;14726	Akr1c13;Pdpn	0.176214	0.503826	biological_process
GO:0031647	regulation of protein stability	4	616	72	20209	0.00649351	0.00356277	1.8226	94088;65973;101206;330962	Trim6;Asph;Tada3;Slc51b	0.176822	0.503826	biological_process
GO:0045732	positive regulation of protein catabolic process	4	616	72	20209	0.00649351	0.00356277	1.8226	20671;56371;228775;99929	Sox17;Fzr1;Trib3;Tiparp	0.176822	0.503826	biological_process
GO:0044297	cell body	5	611	99	20330	0.00818331	0.00486965	1.68047	14082;15511;12370;24088;22154	Fadd;Hspa1b;Casp8;Tlr2;Tubb5	0.177544	0.583912	cellular_component
GO:0042393	histone binding	6	610	124	20023	0.00983607	0.00619288	1.58829	22385;53890;101612;110052;100088;17954	Baz1b;Sart3;Grwd1;Dek;Rcc1;Nap1l2	0.177777	0.536969	molecular_function
GO:0003727	single-stranded RNA binding	3	610	48	20023	0.00491803	0.00239724	2.05154	230073;30951;52609	Ddx58;Cbx8;Cbx7	0.179483	0.536969	molecular_function
GO:0032868	response to insulin	3	616	48	20209	0.00487013	0.00237518	2.05043	63873;12952;230784	Trpv4;Cry1;Sesn2	0.179682	0.503826	biological_process
GO:0008022	protein C-terminus binding	10	610	235	20023	0.0163934	0.0117365	1.39679	20405;13866;381644;17475;170828;21873;11911;14268;58180;13169	Sh3gl1;Erbb2;Cep135;Mpdz;Vgll1;Tjp2;Atf4;Fn1;Hic2;Dbnl	0.181797	0.536969	molecular_function
GO:0005902	microvillus	4	611	74	20330	0.00654664	0.00363994	1.79856	26569;21687;13866;26941	Slc27a4;Tek;Erbb2;Slc9a3r1	0.18271	0.583912	cellular_component
GO:0097225	sperm midpiece	2	611	26	20330	0.00327332	0.0012789	2.55949	320277;26941	Spef2;Slc9a3r1	0.183245	0.583912	cellular_component
GO:0002102	podosome	2	611	26	20330	0.00327332	0.0012789	2.55949	22330;13169	Vcl;Dbnl	0.183245	0.583912	cellular_component
GO:0008152	metabolic process	17	616	438	20209	0.0275974	0.0216735	1.27332	17768;110078;68262;56632;216739;72748;78894;66307;67078;56421;19378;17962;26569;240725;257633;18641;235674	Mthfd2;Pygb;Agpat4;Sphk2;Acsl6;Hdhd3;Aacs;Isoc1;Pgp;Pfkp;Aldh1a2;Nat3;Slc27a4;Sulf1;Acsf3;Pfkl;Acaa1b	0.185236	0.503826	biological_process
GO:0051019	mitogen-activated protein kinase binding	2	610	26	20023	0.00327869	0.00129851	2.52497	23939;17164	Mapk7;Mapkapk2	0.187112	0.536969	molecular_function
GO:0061512	protein localization to cilium	2	616	26	20209	0.00324675	0.00128656	2.5236	213081;56297	Wdr19;Arl6	0.187268	0.503826	biological_process
GO:0070527	platelet aggregation	2	616	26	20209	0.00324675	0.00128656	2.5236	22416;18717	Wnt3a;Pip5k1c	0.187268	0.503826	biological_process
GO:0048488	synaptic vesicle endocytosis	2	616	26	20209	0.00324675	0.00128656	2.5236	12484;108800	Cd24a;Ston2	0.187268	0.503826	biological_process
GO:0050718	positive regulation of interleukin-1 beta secretion	2	616	26	20209	0.00324675	0.00128656	2.5236	257632;24088	Nod2;Tlr2	0.187268	0.503826	biological_process
GO:0006911	phagocytosis, engulfment	2	616	26	20209	0.00324675	0.00128656	2.5236	224840;70676	Treml4;Gulp1	0.187268	0.503826	biological_process
GO:0032728	positive regulation of interferon-beta production	2	616	26	20209	0.00324675	0.00128656	2.5236	230073;24088	Ddx58;Tlr2	0.187268	0.503826	biological_process
GO:0035335	peptidyl-tyrosine dephosphorylation	2	616	26	20209	0.00324675	0.00128656	2.5236	67078;67603	Pgp;Dusp6	0.187268	0.503826	biological_process
GO:0016050	vesicle organization	2	616	26	20209	0.00324675	0.00128656	2.5236	74479;76561	Snx11;Snx7	0.187268	0.503826	biological_process
GO:0050905	neuromuscular process	2	616	26	20209	0.00324675	0.00128656	2.5236	403187;234734	Opa3;Aars	0.187268	0.503826	biological_process
GO:0045859	regulation of protein kinase activity	2	616	26	20209	0.00324675	0.00128656	2.5236	26941;223690	Slc9a3r1;Ankrd54	0.187268	0.503826	biological_process
GO:0045861	negative regulation of proteolysis	2	616	26	20209	0.00324675	0.00128656	2.5236	20720;11651	Serpine2;Akt1	0.187268	0.503826	biological_process
GO:0030968	endoplasmic reticulum unfolded protein response	3	616	49	20209	0.00487013	0.00242466	2.00858	12915;64209;20856	Atf6b;Herpud1;Stc2	0.187377	0.503826	biological_process
GO:0001650	fibrillar center	6	611	128	20330	0.00981997	0.00629611	1.55969	217946;212139;263876;68815;56542;64144	Cdca7l;Cc2d1a;Spata2;Btbd10;Ick;Mllt1	0.188195	0.583912	cellular_component
GO:0001568	blood vessel development	4	616	74	20209	0.00649351	0.00366173	1.77334	56632;19378;12591;216527	Sphk2;Aldh1a2;Cdx2;Ccm2	0.189061	0.503826	biological_process
GO:0006486	protein glycosylation	4	616	74	20209	0.00649351	0.00366173	1.77334	117592;54613;14348;97884	B3galt6;St3gal6;Fut9;B3galnt2	0.189061	0.503826	biological_process
GO:0030864	cortical actin cytoskeleton	3	611	50	20330	0.00490998	0.00245942	1.9964	195208;208431;63873	Dcdc2a;Shroom4;Trpv4	0.189722	0.583912	cellular_component
GO:0005577	fibrinogen complex	1	611	7	20330	0.00163666	0.000344319	4.75333	14268	Fn1	0.192358	0.583912	cellular_component
GO:0030118	clathrin coat	1	611	7	20330	0.00163666	0.000344319	4.75333	75735	Pank1	0.192358	0.583912	cellular_component
GO:0032437	cuticular plate	1	611	7	20330	0.00163666	0.000344319	4.75333	71602	Myo1e	0.192358	0.583912	cellular_component
GO:0005732	small nucleolar ribonucleoprotein complex	1	611	7	20330	0.00163666	0.000344319	4.75333	78651	Lsm6	0.192358	0.583912	cellular_component
GO:0031232	extrinsic component of external side of plasma membrane	1	611	7	20330	0.00163666	0.000344319	4.75333	20720	Serpine2	0.192358	0.583912	cellular_component
GO:0036449	microtubule minus-end	1	611	7	20330	0.00163666	0.000344319	4.75333	67886	Camsap2	0.192358	0.583912	cellular_component
GO:0031227	intrinsic component of endoplasmic reticulum membrane	1	611	7	20330	0.00163666	0.000344319	4.75333	320655	Pgap3	0.192358	0.583912	cellular_component
GO:0031931	TORC1 complex	1	611	7	20330	0.00163666	0.000344319	4.75333	67605	Akt1s1	0.192358	0.583912	cellular_component
GO:0070187	shelterin complex	1	611	7	20330	0.00163666	0.000344319	4.75333	28113	Tinf2	0.192358	0.583912	cellular_component
GO:0032541	cortical endoplasmic reticulum	1	611	7	20330	0.00163666	0.000344319	4.75333	65973	Asph	0.192358	0.583912	cellular_component
GO:0032592	integral component of mitochondrial membrane	1	611	7	20330	0.00163666	0.000344319	4.75333	53333	Tomm40	0.192358	0.583912	cellular_component
GO:0000783	nuclear telomere cap complex	1	611	7	20330	0.00163666	0.000344319	4.75333	28113	Tinf2	0.192358	0.583912	cellular_component
GO:0043219	lateral loop	1	611	7	20330	0.00163666	0.000344319	4.75333	13866	Erbb2	0.192358	0.583912	cellular_component
GO:0046777	protein autophosphorylation	8	616	182	20209	0.012987	0.00900589	1.44206	26403;13866;18679;18752;21687;16001;17164;26404	Map3k11;Erbb2;Phka1;Prkcg;Tek;Igf1r;Mapkapk2;Map3k12	0.192748	0.503826	biological_process
GO:0031519	PcG protein complex	2	611	27	20330	0.00327332	0.00132809	2.46469	30951;52609	Cbx8;Cbx7	0.194201	0.583912	cellular_component
GO:0000064	L-ornithine transmembrane transporter activity	1	610	7	20023	0.00163934	0.000349598	4.68923	11989	Slc7a3	0.194751	0.536969	molecular_function
GO:0047134	protein-disulfide reductase activity	1	610	7	20023	0.00163934	0.000349598	4.68923	18655	Pgk1	0.194751	0.536969	molecular_function
GO:1990247	N6-methyladenosine-containing RNA binding	1	610	7	20023	0.00163934	0.000349598	4.68923	53379	Hnrnpa2b1	0.194751	0.536969	molecular_function
GO:0004716	signal transducer, downstream of receptor, with protein tyrosine kinase activity	1	610	7	20023	0.00163934	0.000349598	4.68923	13866	Erbb2	0.194751	0.536969	molecular_function
GO:0031404	chloride ion binding	1	610	7	20023	0.00163934	0.000349598	4.68923	18162	Npr3	0.194751	0.536969	molecular_function
GO:0008517	folic acid transmembrane transporter activity	1	610	7	20023	0.00163934	0.000349598	4.68923	14726	Pdpn	0.194751	0.536969	molecular_function
GO:0005024	transforming growth factor beta-activated receptor activity	1	610	7	20023	0.00163934	0.000349598	4.68923	21813	Tgfbr2	0.194751	0.536969	molecular_function
GO:0030619	U1 snRNA binding	1	610	7	20023	0.00163934	0.000349598	4.68923	20637	Snrnp70	0.194751	0.536969	molecular_function
GO:0003836	beta-galactoside (CMP) alpha-2,3-sialyltransferase activity	1	610	7	20023	0.00163934	0.000349598	4.68923	54613	St3gal6	0.194751	0.536969	molecular_function
GO:0030235	nitric-oxide synthase regulator activity	1	610	7	20023	0.00163934	0.000349598	4.68923	11651	Akt1	0.194751	0.536969	molecular_function
GO:0034711	inhibin binding	1	610	7	20023	0.00163934	0.000349598	4.68923	16324	Inhbb	0.194751	0.536969	molecular_function
GO:0008499	UDP-galactose:beta-N-acetylglucosamine beta-1,3-galactosyltransferase activity	1	610	7	20023	0.00163934	0.000349598	4.68923	117592	B3galt6	0.194751	0.536969	molecular_function
GO:0032795	heterotrimeric G-protein binding	1	610	7	20023	0.00163934	0.000349598	4.68923	14063	F2rl1	0.194751	0.536969	molecular_function
GO:0036435	K48-linked polyubiquitin modification-dependent protein binding	1	610	7	20023	0.00163934	0.000349598	4.68923	56489	Ikbke	0.194751	0.536969	molecular_function
GO:0005004	GPI-linked ephrin receptor activity	1	610	7	20023	0.00163934	0.000349598	4.68923	13841	Epha7	0.194751	0.536969	molecular_function
GO:0005000	vasopressin receptor activity	1	610	7	20023	0.00163934	0.000349598	4.68923	26361	Avpr1b	0.194751	0.536969	molecular_function
GO:0004972	NMDA glutamate receptor activity	1	610	7	20023	0.00163934	0.000349598	4.68923	242443	Grin3a	0.194751	0.536969	molecular_function
GO:0009931	calcium-dependent protein serine/threonine kinase activity	1	610	7	20023	0.00163934	0.000349598	4.68923	17164	Mapkapk2	0.194751	0.536969	molecular_function
GO:0005138	interleukin-6 receptor binding	1	610	7	20023	0.00163934	0.000349598	4.68923	16193	Il6	0.194751	0.536969	molecular_function
GO:0010972	negative regulation of G2/M transition of mitotic cell cycle	1	616	7	20209	0.00162338	0.00034638	4.68669	14199	Fhl1	0.194847	0.503826	biological_process
GO:0070995	NADPH oxidation	1	616	7	20209	0.00162338	0.00034638	4.68669	14261	Fmo1	0.194847	0.503826	biological_process
GO:1905244	regulation of modification of synaptic structure	1	616	7	20209	0.00162338	0.00034638	4.68669	54645	Gripap1	0.194847	0.503826	biological_process
GO:0045794	negative regulation of cell volume	1	616	7	20209	0.00162338	0.00034638	4.68669	105722	Ano6	0.194847	0.503826	biological_process
GO:0031442	positive regulation of mRNA 3'-end processing	1	616	7	20209	0.00162338	0.00034638	4.68669	68092	Ncbp2	0.194847	0.503826	biological_process
GO:0009165	nucleotide biosynthetic process	1	616	7	20209	0.00162338	0.00034638	4.68669	110639	Prps2	0.194847	0.503826	biological_process
GO:0014037	Schwann cell differentiation	1	616	7	20209	0.00162338	0.00034638	4.68669	215798	Adgrg6	0.194847	0.503826	biological_process
GO:0045542	positive regulation of cholesterol biosynthetic process	1	616	7	20209	0.00162338	0.00034638	4.68669	110196	Fdps	0.194847	0.503826	biological_process
GO:0001766	membrane raft polarization	1	616	7	20209	0.00162338	0.00034638	4.68669	105853	Mal2	0.194847	0.503826	biological_process
GO:0050663	cytokine secretion	1	616	7	20209	0.00162338	0.00034638	4.68669	13848	Ephb6	0.194847	0.503826	biological_process
GO:0044351	macropinocytosis	1	616	7	20209	0.00162338	0.00034638	4.68669	17164	Mapkapk2	0.194847	0.503826	biological_process
GO:0071800	podosome assembly	1	616	7	20209	0.00162338	0.00034638	4.68669	13169	Dbnl	0.194847	0.503826	biological_process
GO:0019530	taurine metabolic process	1	616	7	20209	0.00162338	0.00034638	4.68669	246277	Csad	0.194847	0.503826	biological_process
GO:2000726	negative regulation of cardiac muscle cell differentiation	1	616	7	20209	0.00162338	0.00034638	4.68669	13380	Dkk1	0.194847	0.503826	biological_process
GO:0051155	positive regulation of striated muscle cell differentiation	1	616	7	20209	0.00162338	0.00034638	4.68669	74318	Hopx	0.194847	0.503826	biological_process
GO:0051388	positive regulation of neurotrophin TRK receptor signaling pathway	1	616	7	20209	0.00162338	0.00034638	4.68669	225849	Ppp2r5b	0.194847	0.503826	biological_process
GO:0030049	muscle filament sliding	1	616	7	20209	0.00162338	0.00034638	4.68669	22003	Tpm1	0.194847	0.503826	biological_process
GO:0071578	zinc ion import across plasma membrane	1	616	7	20209	0.00162338	0.00034638	4.68669	67547	Slc39a8	0.194847	0.503826	biological_process
GO:0042509	regulation of tyrosine phosphorylation of STAT protein	1	616	7	20209	0.00162338	0.00034638	4.68669	12703	Socs1	0.194847	0.503826	biological_process
GO:0070206	protein trimerization	1	616	7	20209	0.00162338	0.00034638	4.68669	94088	Trim6	0.194847	0.503826	biological_process
GO:1901166	neural crest cell migration involved in autonomic nervous system development	1	616	7	20209	0.00162338	0.00034638	4.68669	14268	Fn1	0.194847	0.503826	biological_process
GO:0045607	regulation of inner ear auditory receptor cell differentiation	1	616	7	20209	0.00162338	0.00034638	4.68669	18109	Mycn	0.194847	0.503826	biological_process
GO:0050665	hydrogen peroxide biosynthetic process	1	616	7	20209	0.00162338	0.00034638	4.68669	13076	Cyp1a1	0.194847	0.503826	biological_process
GO:0017185	peptidyl-lysine hydroxylation	1	616	7	20209	0.00162338	0.00034638	4.68669	26432	Plod2	0.194847	0.503826	biological_process
GO:0038202	TORC1 signaling	1	616	7	20209	0.00162338	0.00034638	4.68669	67605	Akt1s1	0.194847	0.503826	biological_process
GO:2000347	positive regulation of hepatocyte proliferation	1	616	7	20209	0.00162338	0.00034638	4.68669	22416	Wnt3a	0.194847	0.503826	biological_process
GO:0060575	intestinal epithelial cell differentiation	1	616	7	20209	0.00162338	0.00034638	4.68669	12591	Cdx2	0.194847	0.503826	biological_process
GO:0060770	negative regulation of epithelial cell proliferation involved in prostate gland development	1	616	7	20209	0.00162338	0.00034638	4.68669	70465	Wdr77	0.194847	0.503826	biological_process
GO:0060509	Type I pneumocyte differentiation	1	616	7	20209	0.00162338	0.00034638	4.68669	12912	Creb1	0.194847	0.503826	biological_process
GO:1902108	regulation of mitochondrial membrane permeability involved in apoptotic process	1	616	7	20209	0.00162338	0.00034638	4.68669	75778	Them4	0.194847	0.503826	biological_process
GO:0061072	iris morphogenesis	1	616	7	20209	0.00162338	0.00034638	4.68669	15258	Hipk2	0.194847	0.503826	biological_process
GO:0045110	intermediate filament bundle assembly	1	616	7	20209	0.00162338	0.00034638	4.68669	380684	Nefh	0.194847	0.503826	biological_process
GO:0043405	regulation of MAP kinase activity	1	616	7	20209	0.00162338	0.00034638	4.68669	228775	Trib3	0.194847	0.503826	biological_process
GO:0071638	negative regulation of monocyte chemotactic protein-1 production	1	616	7	20209	0.00162338	0.00034638	4.68669	12484	Cd24a	0.194847	0.503826	biological_process
GO:0060706	cell differentiation involved in embryonic placenta development	1	616	7	20209	0.00162338	0.00034638	4.68669	13813	Eomes	0.194847	0.503826	biological_process
GO:0051775	response to redox state	1	616	7	20209	0.00162338	0.00034638	4.68669	11865	Arntl	0.194847	0.503826	biological_process
GO:0006621	protein retention in ER lumen	1	616	7	20209	0.00162338	0.00034638	4.68669	216440	Os9	0.194847	0.503826	biological_process
GO:0000467	exonucleolytic trimming to generate mature 3'-end of 5.8S rRNA from tricistronic rRNA transcript (SSU-rRNA, 5.8S rRNA, LSU-rRNA)	1	616	7	20209	0.00162338	0.00034638	4.68669	67276	Eri1	0.194847	0.503826	biological_process
GO:0006101	citrate metabolic process	1	616	7	20209	0.00162338	0.00034638	4.68669	12974	Cs	0.194847	0.503826	biological_process
GO:0006501	C-terminal protein lipidation	1	616	7	20209	0.00162338	0.00034638	4.68669	235040	Atg4d	0.194847	0.503826	biological_process
GO:0042634	regulation of hair cycle	1	616	7	20209	0.00162338	0.00034638	4.68669	11865	Arntl	0.194847	0.503826	biological_process
GO:0072015	glomerular visceral epithelial cell development	1	616	7	20209	0.00162338	0.00034638	4.68669	71602	Myo1e	0.194847	0.503826	biological_process
GO:0060430	lung saccule development	1	616	7	20209	0.00162338	0.00034638	4.68669	12912	Creb1	0.194847	0.503826	biological_process
GO:0045656	negative regulation of monocyte differentiation	1	616	7	20209	0.00162338	0.00034638	4.68669	72147	Zbtb46	0.194847	0.503826	biological_process
GO:0051256	mitotic spindle midzone assembly	1	616	7	20209	0.00162338	0.00034638	4.68669	74393	Map10	0.194847	0.503826	biological_process
GO:1904668	positive regulation of ubiquitin protein ligase activity	1	616	7	20209	0.00162338	0.00034638	4.68669	56371	Fzr1	0.194847	0.503826	biological_process
GO:0044770	cell cycle phase transition	1	616	7	20209	0.00162338	0.00034638	4.68669	21853	Timeless	0.194847	0.503826	biological_process
GO:1903351	cellular response to dopamine	1	616	7	20209	0.00162338	0.00034638	4.68669	11911	Atf4	0.194847	0.503826	biological_process
GO:0072655	establishment of protein localization to mitochondrion	1	616	7	20209	0.00162338	0.00034638	4.68669	11651	Akt1	0.194847	0.503826	biological_process
GO:0050891	multicellular organismal water homeostasis	1	616	7	20209	0.00162338	0.00034638	4.68669	63873	Trpv4	0.194847	0.503826	biological_process
GO:0032534	regulation of microvillus assembly	1	616	7	20209	0.00162338	0.00034638	4.68669	54670	Atp8b1	0.194847	0.503826	biological_process
GO:0006584	catecholamine metabolic process	1	616	7	20209	0.00162338	0.00034638	4.68669	17161	Maoa	0.194847	0.503826	biological_process
GO:0060440	trachea formation	1	616	7	20209	0.00162338	0.00034638	4.68669	21813	Tgfbr2	0.194847	0.503826	biological_process
GO:0071281	cellular response to iron ion	1	616	7	20209	0.00162338	0.00034638	4.68669	21418	Tfap2a	0.194847	0.503826	biological_process
GO:0032532	regulation of microvillus length	1	616	7	20209	0.00162338	0.00034638	4.68669	102502	Pls1	0.194847	0.503826	biological_process
GO:0034340	response to type I interferon	1	616	7	20209	0.00162338	0.00034638	4.68669	56489	Ikbke	0.194847	0.503826	biological_process
GO:0033194	response to hydroperoxide	1	616	7	20209	0.00162338	0.00034638	4.68669	13852	Stx2	0.194847	0.503826	biological_process
GO:0010833	telomere maintenance via telomere lengthening	1	616	7	20209	0.00162338	0.00034638	4.68669	100090	Zbtb48	0.194847	0.503826	biological_process
GO:0060947	cardiac vascular smooth muscle cell differentiation	1	616	7	20209	0.00162338	0.00034638	4.68669	20807	Srf	0.194847	0.503826	biological_process
GO:0051567	histone H3-K9 methylation	1	616	7	20209	0.00162338	0.00034638	4.68669	239122	Setdb2	0.194847	0.503826	biological_process
GO:0060831	smoothened signaling pathway involved in dorsal/ventral neural tube patterning	1	616	7	20209	0.00162338	0.00034638	4.68669	213081	Wdr19	0.194847	0.503826	biological_process
GO:0090277	positive regulation of peptide hormone secretion	1	616	7	20209	0.00162338	0.00034638	4.68669	106347	Ildr1	0.194847	0.503826	biological_process
GO:0002830	positive regulation of type 2 immune response	1	616	7	20209	0.00162338	0.00034638	4.68669	257632	Nod2	0.194847	0.503826	biological_process
GO:0051702	interaction with symbiont	1	616	7	20209	0.00162338	0.00034638	4.68669	14268	Fn1	0.194847	0.503826	biological_process
GO:0090647	modulation of age-related behavioral decline	1	616	7	20209	0.00162338	0.00034638	4.68669	13380	Dkk1	0.194847	0.503826	biological_process
GO:0061180	mammary gland epithelium development	1	616	7	20209	0.00162338	0.00034638	4.68669	17702	Msx2	0.194847	0.503826	biological_process
GO:0010544	negative regulation of platelet activation	1	616	7	20209	0.00162338	0.00034638	4.68669	20720	Serpine2	0.194847	0.503826	biological_process
GO:0045630	positive regulation of T-helper 2 cell differentiation	1	616	7	20209	0.00162338	0.00034638	4.68669	16193	Il6	0.194847	0.503826	biological_process
GO:0060664	epithelial cell proliferation involved in salivary gland morphogenesis	1	616	7	20209	0.00162338	0.00034638	4.68669	16193	Il6	0.194847	0.503826	biological_process
GO:0051971	positive regulation of transmission of nerve impulse	1	616	7	20209	0.00162338	0.00034638	4.68669	16193	Il6	0.194847	0.503826	biological_process
GO:0006857	oligopeptide transport	1	616	7	20209	0.00162338	0.00034638	4.68669	57738	Slc15a2	0.194847	0.503826	biological_process
GO:0036465	synaptic vesicle recycling	1	616	7	20209	0.00162338	0.00034638	4.68669	108800	Ston2	0.194847	0.503826	biological_process
GO:0048478	replication fork protection	1	616	7	20209	0.00162338	0.00034638	4.68669	21853	Timeless	0.194847	0.503826	biological_process
GO:0061469	regulation of type B pancreatic cell proliferation	1	616	7	20209	0.00162338	0.00034638	4.68669	74155	Errfi1	0.194847	0.503826	biological_process
GO:0034141	positive regulation of toll-like receptor 3 signaling pathway	1	616	7	20209	0.00162338	0.00034638	4.68669	14063	F2rl1	0.194847	0.503826	biological_process
GO:0000076	DNA replication checkpoint	1	616	7	20209	0.00162338	0.00034638	4.68669	21853	Timeless	0.194847	0.503826	biological_process
GO:0090481	pyrimidine nucleotide-sugar transmembrane transport	1	616	7	20209	0.00162338	0.00034638	4.68669	242585	Slc35d1	0.194847	0.503826	biological_process
GO:0001047	core promoter binding	4	610	75	20023	0.00655738	0.00374569	1.75064	12952;22642;224903;11865	Cry1;Zbtb17;Safb;Arntl	0.195024	0.536969	molecular_function
GO:0030514	negative regulation of BMP signaling pathway	3	616	50	20209	0.00487013	0.00247415	1.96841	224640;15258;13380	Lemd2;Hipk2;Dkk1	0.195156	0.503826	biological_process
GO:0035023	regulation of Rho protein signal transduction	4	616	75	20209	0.00649351	0.00371122	1.7497	102098;545156;21844;20403	Arhgef18;Kalrn;Tiam1;Itsn2	0.195279	0.503826	biological_process
GO:1903955	positive regulation of protein targeting to mitochondrion	4	616	75	20209	0.00649351	0.00371122	1.7497	72114;27801;72344;22642	Zbed3;Zdhhc8;Usp36;Zbtb17	0.195279	0.503826	biological_process
GO:0043410	positive regulation of MAPK cascade	7	616	155	20209	0.0113636	0.00766985	1.4816	257632;13866;21687;16193;16001;13848;13841	Nod2;Erbb2;Tek;Il6;Igf1r;Ephb6;Epha7	0.195329	0.503826	biological_process
GO:1990830	cellular response to leukemia inhibitory factor	6	616	128	20209	0.00974026	0.00633381	1.53782	23792;380684;106347;56421;20671;12912	Adam23;Nefh;Ildr1;Pfkp;Sox17;Creb1	0.196519	0.503826	biological_process
GO:0001764	neuron migration	6	616	128	20209	0.00974026	0.00633381	1.53782	77579;20807;18227;195208;12773;239393	Myh10;Srf;Nr4a2;Dcdc2a;Ccr4;Lrp12	0.196519	0.503826	biological_process
GO:0003887	DNA-directed DNA polymerase activity	2	610	27	20023	0.00327869	0.00134845	2.43145	18969;18971	Pola2;Pold1	0.198251	0.536969	molecular_function
GO:0043552	positive regulation of phosphatidylinositol 3-kinase activity	2	616	27	20209	0.00324675	0.00133604	2.43013	21687;257632	Tek;Nod2	0.198414	0.503826	biological_process
GO:0090314	positive regulation of protein targeting to membrane	2	616	27	20209	0.00324675	0.00133604	2.43013	13866;330962	Erbb2;Slc51b	0.198414	0.503826	biological_process
GO:0008637	apoptotic mitochondrial changes	2	616	27	20209	0.00324675	0.00133604	2.43013	11651;12484	Akt1;Cd24a	0.198414	0.503826	biological_process
GO:0006402	mRNA catabolic process	2	616	27	20209	0.00324675	0.00133604	2.43013	78651;70640	Lsm6;Dcp2	0.198414	0.503826	biological_process
GO:0048741	skeletal muscle fiber development	2	616	27	20209	0.00324675	0.00133604	2.43013	23925;11459	Kel;Acta1	0.198414	0.503826	biological_process
GO:1900182	positive regulation of protein localization to nucleus	2	616	27	20209	0.00324675	0.00133604	2.43013	11651;230784	Akt1;Sesn2	0.198414	0.503826	biological_process
GO:0070328	triglyceride homeostasis	2	616	27	20209	0.00324675	0.00133604	2.43013	69836;230784	Pla2g12b;Sesn2	0.198414	0.503826	biological_process
GO:1902895	positive regulation of pri-miRNA transcription by RNA polymerase II	2	616	27	20209	0.00324675	0.00133604	2.43013	18033;20807	Nfkb1;Srf	0.198414	0.503826	biological_process
GO:0071158	positive regulation of cell cycle arrest	2	616	27	20209	0.00324675	0.00133604	2.43013	22642;225849	Zbtb17;Ppp2r5b	0.198414	0.503826	biological_process
GO:0019933	cAMP-mediated signaling	2	616	27	20209	0.00324675	0.00133604	2.43013	215798;26941	Adgrg6;Slc9a3r1	0.198414	0.503826	biological_process
GO:0005085	guanyl-nucleotide exchange factor activity	7	610	156	20023	0.0114754	0.00779104	1.4729	72825;545156;234353;102098;320435;100088;21844	Mon1a;Kalrn;Psd3;Arhgef18;Rinl;Rcc1;Tiam1	0.199209	0.536969	molecular_function
GO:0070062	extracellular exosome	4	611	77	20330	0.00654664	0.00378751	1.72848	14268;53379;16431;353172	Fn1;Hnrnpa2b1;Itm2a;Gars	0.201088	0.583912	cellular_component
GO:0001540	amyloid-beta binding	3	610	51	20023	0.00491803	0.00254707	1.93086	16431;57267;242667	Itm2a;Apba3;Dlgap3	0.202794	0.536969	molecular_function
GO:0030170	pyridoxal phosphate binding	3	610	51	20023	0.00491803	0.00254707	1.93086	229905;246277;110078	Kyat3;Csad;Pygb	0.202794	0.536969	molecular_function
GO:0043588	skin development	3	616	51	20209	0.00487013	0.00252363	1.92981	26569;21418;231470	Slc27a4;Tfap2a;Fras1	0.203012	0.503826	biological_process
GO:0032024	positive regulation of insulin secretion	3	616	51	20209	0.00487013	0.00252363	1.92981	12374;23830;78894	Casr;Capn10;Aacs	0.203012	0.503826	biological_process
GO:0005719	nuclear euchromatin	2	611	28	20330	0.00327332	0.00137727	2.37667	12912;51788	Creb1;H2afz	0.205237	0.583912	cellular_component
GO:0043204	perikaryon	6	611	132	20330	0.00981997	0.00649287	1.51242	71653;12876;380684;13070;53379;18585	Shtn1;Cpe;Nefh;Cyp11a1;Hnrnpa2b1;Pde9a	0.206741	0.583912	cellular_component
GO:0032436	positive regulation of proteasomal ubiquitin-dependent protein catabolic process	4	616	77	20209	0.00649351	0.00381018	1.70425	11651;218215;228775;15511	Akt1;Rnf144b;Trib3;Hspa1b	0.2079	0.503826	biological_process
GO:0018107	peptidyl-threonine phosphorylation	4	616	77	20209	0.00649351	0.00381018	1.70425	15258;11651;21813;26404	Hipk2;Akt1;Tgfbr2;Map3k12	0.2079	0.503826	biological_process
GO:2000378	negative regulation of reactive oxygen species metabolic process	2	616	28	20209	0.00324675	0.00138552	2.34334	18109;21418	Mycn;Tfap2a	0.209637	0.503826	biological_process
GO:0001892	embryonic placenta development	2	616	28	20209	0.00324675	0.00138552	2.34334	21425;12606	Tfeb;Cebpa	0.209637	0.503826	biological_process
GO:0003148	outflow tract septum morphogenesis	2	616	28	20209	0.00324675	0.00138552	2.34334	21813;17702	Tgfbr2;Msx2	0.209637	0.503826	biological_process
GO:0050790	regulation of catalytic activity	2	616	28	20209	0.00324675	0.00138552	2.34334	30951;57267	Cbx8;Apba3	0.209637	0.503826	biological_process
GO:0048365	Rac GTPase binding	3	610	52	20023	0.00491803	0.00259701	1.89373	26403;117600;21844	Map3k11;Srgap1;Tiam1	0.210716	0.536969	molecular_function
GO:0004527	exonuclease activity	3	610	52	20023	0.00491803	0.00259701	1.89373	18971;67276;68048	Pold1;Eri1;Aen	0.210716	0.536969	molecular_function
GO:0045892	negative regulation of transcription, DNA-templated	19	616	508	20209	0.0308442	0.0251373	1.22703	320799;17702;21418;94091;56089;21853;94088;11906;12606;19726;14912;12952;18033;69009;68229;228775;54670;229007;11865	Zhx3;Msx2;Tfap2a;Trim11;Ramp3;Timeless;Trim6;Zfhx3;Cebpa;Rfx3;Nkx6-2;Cry1;Nfkb1;Thap7;AI846148;Trib3;Atp8b1;Zgpat;Arntl	0.210794	0.503826	biological_process
GO:0048705	skeletal system morphogenesis	3	616	52	20209	0.00487013	0.00257311	1.8927	21418;320277;99929	Tfap2a;Spef2;Tiparp	0.21094	0.503826	biological_process
GO:0035091	phosphatidylinositol binding	5	610	104	20023	0.00819672	0.00519403	1.57811	26377;242819;71602;74479;76561	Dapp1;Rundc3b;Myo1e;Snx11;Snx7	0.211068	0.536969	molecular_function
GO:0000922	spindle pole	4	611	79	20330	0.00654664	0.00388588	1.68473	74187;18226;75216;217335	Katnb1;Nup62;Cep128;Fbf1	0.213633	0.583912	cellular_component
GO:0008076	voltage-gated potassium channel complex	4	611	79	20330	0.00654664	0.00388588	1.68473	20927;240595;229715;72413	Abcc8;Kcnv2;Amigo1;Kcnmb2	0.213633	0.583912	cellular_component
GO:0031072	heat shock protein binding	4	610	78	20023	0.00655738	0.00389552	1.68331	110920;18033;16885;15511	Hspa13;Nfkb1;Limk1;Hspa1b	0.214024	0.536969	molecular_function
GO:0000165	MAPK cascade	4	616	78	20209	0.00649351	0.00385967	1.6824	26399;114255;26404;17164	Map2k6;Dok4;Map3k12;Mapkapk2	0.214296	0.503826	biological_process
GO:0005783	endoplasmic reticulum	48	611	1419	20330	0.0785597	0.0697983	1.12552	224640;66146;14261;97884;81910;74451;240725;224840;22022;66612;26432;15484;216739;52331;68539;57295;216440;12727;104001;20856;30935;13076;12915;212998;72029;65973;64136;100163;15357;117592;12745;243853;171168;14073;320655;19221;15490;18023;327942;66333;20393;242585;26569;68151;64209;18585;54670;110920	Lemd2;Tmem57;Fmo1;B3galnt2;Rrbp1;Pgs1;Sulf1;Treml4;Tpst2;Ormdl3;Plod2;Hsd11b2;Acsl6;Stbd1;Tmem109;Icmt;Os9;Clcn4;Rtn1;Stc2;Tor3a;Cyp1a1;Atf6b;BC016579;Cnpy3;Asph;Sdf2l1;Pafah2;Hmgcr;B3galt6;Clgn;Fkrp;Acer1;Faah;Pgap3;Ptgfrn;Hsd17b7;Nfe2l1;Pigl;Aqp11;Sgk1;Slc35d1;Slc27a4;Wls;Herpud1;Pde9a;Atp8b1;Hspa13	0.214471	0.583912	cellular_component
GO:0044325	ion channel binding	6	610	132	20023	0.00983607	0.00659242	1.49203	20405;12374;20927;13367;64209;14199	Sh3gl1;Casr;Abcc8;Diaph1;Herpud1;Fhl1	0.21528	0.536969	molecular_function
GO:0000795	synaptonemal complex	2	611	29	20330	0.00327332	0.00142646	2.29471	83558;16319	Tex11;Incenp	0.216338	0.583912	cellular_component
GO:0097197	tetraspanin-enriched microdomain	1	611	8	20330	0.00163666	0.000393507	4.15917	14726	Pdpn	0.21664	0.583912	cellular_component
GO:0071598	neuronal ribonucleoprotein granule	1	611	8	20330	0.00163666	0.000393507	4.15917	53379	Hnrnpa2b1	0.21664	0.583912	cellular_component
GO:0030991	intraciliary transport particle A	1	611	8	20330	0.00163666	0.000393507	4.15917	213081	Wdr19	0.21664	0.583912	cellular_component
GO:0000243	commitment complex	1	611	8	20330	0.00163666	0.000393507	4.15917	20637	Snrnp70	0.21664	0.583912	cellular_component
GO:0031258	lamellipodium membrane	1	611	8	20330	0.00163666	0.000393507	4.15917	14726	Pdpn	0.21664	0.583912	cellular_component
GO:0031390	Ctf18 RFC-like complex	1	611	8	20330	0.00163666	0.000393507	4.15917	72107	Dscc1	0.21664	0.583912	cellular_component
GO:0046930	pore complex	1	611	8	20330	0.00163666	0.000393507	4.15917	53333	Tomm40	0.21664	0.583912	cellular_component
GO:0005688	U6 snRNP	1	611	8	20330	0.00163666	0.000393507	4.15917	78651	Lsm6	0.21664	0.583912	cellular_component
GO:0009566	fertilization	3	616	53	20209	0.00487013	0.00262259	1.85699	83558;239731;234378	Tex11;Rimbp3;Klhl26	0.218935	0.503826	biological_process
GO:0042531	positive regulation of tyrosine phosphorylation of STAT protein	3	616	53	20209	0.00487013	0.00262259	1.85699	15163;16193;107566	Hcls1;Il6;Arl2bp	0.218935	0.503826	biological_process
GO:1990446	U1 snRNP binding	1	610	8	20023	0.00163934	0.000399541	4.10307	20637	Snrnp70	0.219291	0.536969	molecular_function
GO:0017070	U6 snRNA binding	1	610	8	20023	0.00163934	0.000399541	4.10307	53890	Sart3	0.219291	0.536969	molecular_function
GO:0036310	annealing helicase activity	1	610	8	20023	0.00163934	0.000399541	4.10307	19691	Recql	0.219291	0.536969	molecular_function
GO:0004499	N,N-dimethylaniline monooxygenase activity	1	610	8	20023	0.00163934	0.000399541	4.10307	14261	Fmo1	0.219291	0.536969	molecular_function
GO:0043140	ATP-dependent 3'-5' DNA helicase activity	1	610	8	20023	0.00163934	0.000399541	4.10307	19691	Recql	0.219291	0.536969	molecular_function
GO:0034046	poly(G) binding	1	610	8	20023	0.00163934	0.000399541	4.10307	50926	Hnrnpdl	0.219291	0.536969	molecular_function
GO:0070851	growth factor receptor binding	1	610	8	20023	0.00163934	0.000399541	4.10307	26941	Slc9a3r1	0.219291	0.536969	molecular_function
GO:0008504	monoamine transmembrane transporter activity	1	610	8	20023	0.00163934	0.000399541	4.10307	15567	Slc6a4	0.219291	0.536969	molecular_function
GO:0005501	retinoid binding	1	610	8	20023	0.00163934	0.000399541	4.10307	12903	Crabp1	0.219291	0.536969	molecular_function
GO:0050897	cobalt ion binding	1	610	8	20023	0.00163934	0.000399541	4.10307	12876	Cpe	0.219291	0.536969	molecular_function
GO:0031698	beta-2 adrenergic receptor binding	1	610	8	20023	0.00163934	0.000399541	4.10307	26941	Slc9a3r1	0.219291	0.536969	molecular_function
GO:0008046	axon guidance receptor activity	1	610	8	20023	0.00163934	0.000399541	4.10307	13841	Epha7	0.219291	0.536969	molecular_function
GO:0004033	aldo-keto reductase (NADP) activity	1	610	8	20023	0.00163934	0.000399541	4.10307	27384	Akr1c13	0.219291	0.536969	molecular_function
GO:0038036	sphingosine-1-phosphate receptor activity	1	610	8	20023	0.00163934	0.000399541	4.10307	56632	Sphk2	0.219291	0.536969	molecular_function
GO:0004629	phospholipase C activity	1	610	8	20023	0.00163934	0.000399541	4.10307	269615	Plch2	0.219291	0.536969	molecular_function
GO:0070878	primary miRNA binding	1	610	8	20023	0.00163934	0.000399541	4.10307	20807	Srf	0.219291	0.536969	molecular_function
GO:0015165	pyrimidine nucleotide-sugar transmembrane transporter activity	1	610	8	20023	0.00163934	0.000399541	4.10307	242585	Slc35d1	0.219291	0.536969	molecular_function
GO:0016763	transferase activity, transferring pentosyl groups	1	610	8	20023	0.00163934	0.000399541	4.10307	66902	Mtap	0.219291	0.536969	molecular_function
GO:1901612	cardiolipin binding	1	610	8	20023	0.00163934	0.000399541	4.10307	54670	Atp8b1	0.219291	0.536969	molecular_function
GO:0102391	decanoate-CoA ligase activity	1	610	8	20023	0.00163934	0.000399541	4.10307	216739	Acsl6	0.219291	0.536969	molecular_function
GO:0015844	monoamine transport	1	616	8	20209	0.00162338	0.000395863	4.10085	15567	Slc6a4	0.219397	0.503826	biological_process
GO:0051683	establishment of Golgi localization	1	616	8	20209	0.00162338	0.000395863	4.10085	26941	Slc9a3r1	0.219397	0.503826	biological_process
GO:0034333	adherens junction assembly	1	616	8	20209	0.00162338	0.000395863	4.10085	22330	Vcl	0.219397	0.503826	biological_process
GO:0006646	phosphatidylethanolamine biosynthetic process	1	616	8	20209	0.00162338	0.000395863	4.10085	12660	Chka	0.219397	0.503826	biological_process
GO:0014066	regulation of phosphatidylinositol 3-kinase signaling	1	616	8	20209	0.00162338	0.000395863	4.10085	72179	Fbxl2	0.219397	0.503826	biological_process
GO:2000781	positive regulation of double-strand break repair	1	616	8	20209	0.00162338	0.000395863	4.10085	21853	Timeless	0.219397	0.503826	biological_process
GO:0071420	cellular response to histamine	1	616	8	20209	0.00162338	0.000395863	4.10085	13367	Diaph1	0.219397	0.503826	biological_process
GO:2000391	positive regulation of neutrophil extravasation	1	616	8	20209	0.00162338	0.000395863	4.10085	16177	Il1r1	0.219397	0.503826	biological_process
GO:1900364	negative regulation of mRNA polyadenylation	1	616	8	20209	0.00162338	0.000395863	4.10085	233900	Rnf40	0.219397	0.503826	biological_process
GO:0070493	thrombin-activated receptor signaling pathway	1	616	8	20209	0.00162338	0.000395863	4.10085	14063	F2rl1	0.219397	0.503826	biological_process
GO:0048845	venous blood vessel morphogenesis	1	616	8	20209	0.00162338	0.000395863	4.10085	216527	Ccm2	0.219397	0.503826	biological_process
GO:0006739	NADP metabolic process	1	616	8	20209	0.00162338	0.000395863	4.10085	110208	Pgd	0.219397	0.503826	biological_process
GO:0014807	regulation of somitogenesis	1	616	8	20209	0.00162338	0.000395863	4.10085	12591	Cdx2	0.219397	0.503826	biological_process
GO:0022612	gland morphogenesis	1	616	8	20209	0.00162338	0.000395863	4.10085	26941	Slc9a3r1	0.219397	0.503826	biological_process
GO:0017121	phospholipid scrambling	1	616	8	20209	0.00162338	0.000395863	4.10085	105722	Ano6	0.219397	0.503826	biological_process
GO:0040020	regulation of meiotic nuclear division	1	616	8	20209	0.00162338	0.000395863	4.10085	56371	Fzr1	0.219397	0.503826	biological_process
GO:0061037	negative regulation of cartilage development	1	616	8	20209	0.00162338	0.000395863	4.10085	20378	Frzb	0.219397	0.503826	biological_process
GO:0002675	positive regulation of acute inflammatory response	1	616	8	20209	0.00162338	0.000395863	4.10085	16193	Il6	0.219397	0.503826	biological_process
GO:0072540	T-helper 17 cell lineage commitment	1	616	8	20209	0.00162338	0.000395863	4.10085	16193	Il6	0.219397	0.503826	biological_process
GO:0048311	mitochondrion distribution	1	616	8	20209	0.00162338	0.000395863	4.10085	16467	Atcay	0.219397	0.503826	biological_process
GO:0032049	cardiolipin biosynthetic process	1	616	8	20209	0.00162338	0.000395863	4.10085	74451	Pgs1	0.219397	0.503826	biological_process
GO:0060287	epithelial cilium movement involved in determination of left/right asymmetry	1	616	8	20209	0.00162338	0.000395863	4.10085	19726	Rfx3	0.219397	0.503826	biological_process
GO:0035239	tube morphogenesis	1	616	8	20209	0.00162338	0.000395863	4.10085	14726	Pdpn	0.219397	0.503826	biological_process
GO:0050764	regulation of phagocytosis	1	616	8	20209	0.00162338	0.000395863	4.10085	18752	Prkcg	0.219397	0.503826	biological_process
GO:0035912	dorsal aorta morphogenesis	1	616	8	20209	0.00162338	0.000395863	4.10085	20807	Srf	0.219397	0.503826	biological_process
GO:0042754	negative regulation of circadian rhythm	1	616	8	20209	0.00162338	0.000395863	4.10085	12952	Cry1	0.219397	0.503826	biological_process
GO:0031659	positive regulation of cyclin-dependent protein serine/threonine kinase activity involved in G1/S transition of mitotic cell cycle	1	616	8	20209	0.00162338	0.000395863	4.10085	11651	Akt1	0.219397	0.503826	biological_process
GO:1901799	negative regulation of proteasomal protein catabolic process	1	616	8	20209	0.00162338	0.000395863	4.10085	18752	Prkcg	0.219397	0.503826	biological_process
GO:0045654	positive regulation of megakaryocyte differentiation	1	616	8	20209	0.00162338	0.000395863	4.10085	20259	Scin	0.219397	0.503826	biological_process
GO:0051353	positive regulation of oxidoreductase activity	1	616	8	20209	0.00162338	0.000395863	4.10085	257632	Nod2	0.219397	0.503826	biological_process
GO:0034214	protein hexamerization	1	616	8	20209	0.00162338	0.000395863	4.10085	56384	Letm1	0.219397	0.503826	biological_process
GO:0046069	cGMP catabolic process	1	616	8	20209	0.00162338	0.000395863	4.10085	18585	Pde9a	0.219397	0.503826	biological_process
GO:0050702	interleukin-1 beta secretion	1	616	8	20209	0.00162338	0.000395863	4.10085	14063	F2rl1	0.219397	0.503826	biological_process
GO:0007406	negative regulation of neuroblast proliferation	1	616	8	20209	0.00162338	0.000395863	4.10085	12484	Cd24a	0.219397	0.503826	biological_process
GO:0001973	adenosine receptor signaling pathway	1	616	8	20209	0.00162338	0.000395863	4.10085	11541	Adora2b	0.219397	0.503826	biological_process
GO:1901985	positive regulation of protein acetylation	1	616	8	20209	0.00162338	0.000395863	4.10085	11865	Arntl	0.219397	0.503826	biological_process
GO:0002821	positive regulation of adaptive immune response	1	616	8	20209	0.00162338	0.000395863	4.10085	14082	Fadd	0.219397	0.503826	biological_process
GO:0061303	cornea development in camera-type eye	1	616	8	20209	0.00162338	0.000395863	4.10085	21418	Tfap2a	0.219397	0.503826	biological_process
GO:0060087	relaxation of vascular smooth muscle	1	616	8	20209	0.00162338	0.000395863	4.10085	11541	Adora2b	0.219397	0.503826	biological_process
GO:0043576	regulation of respiratory gaseous exchange	1	616	8	20209	0.00162338	0.000395863	4.10085	18227	Nr4a2	0.219397	0.503826	biological_process
GO:0002456	T cell mediated immunity	1	616	8	20209	0.00162338	0.000395863	4.10085	13848	Ephb6	0.219397	0.503826	biological_process
GO:1900264	positive regulation of DNA-directed DNA polymerase activity	1	616	8	20209	0.00162338	0.000395863	4.10085	72107	Dscc1	0.219397	0.503826	biological_process
GO:0002090	regulation of receptor internalization	1	616	8	20209	0.00162338	0.000395863	4.10085	13380	Dkk1	0.219397	0.503826	biological_process
GO:0048680	positive regulation of axon regeneration	1	616	8	20209	0.00162338	0.000395863	4.10085	16001	Igf1r	0.219397	0.503826	biological_process
GO:0045830	positive regulation of isotype switching	1	616	8	20209	0.00162338	0.000395863	4.10085	55982	Paxip1	0.219397	0.503826	biological_process
GO:0046653	tetrahydrofolate metabolic process	1	616	8	20209	0.00162338	0.000395863	4.10085	17768	Mthfd2	0.219397	0.503826	biological_process
GO:0060463	lung lobe morphogenesis	1	616	8	20209	0.00162338	0.000395863	4.10085	21813	Tgfbr2	0.219397	0.503826	biological_process
GO:0048642	negative regulation of skeletal muscle tissue development	1	616	8	20209	0.00162338	0.000395863	4.10085	13380	Dkk1	0.219397	0.503826	biological_process
GO:0006691	leukotriene metabolic process	1	616	8	20209	0.00162338	0.000395863	4.10085	24088	Tlr2	0.219397	0.503826	biological_process
GO:0050882	voluntary musculoskeletal movement	1	616	8	20209	0.00162338	0.000395863	4.10085	15258	Hipk2	0.219397	0.503826	biological_process
GO:1904153	negative regulation of retrograde protein transport, ER to cytosol	1	616	8	20209	0.00162338	0.000395863	4.10085	216440	Os9	0.219397	0.503826	biological_process
GO:0021884	forebrain neuron development	1	616	8	20209	0.00162338	0.000395863	4.10085	21418	Tfap2a	0.219397	0.503826	biological_process
GO:0003300	cardiac muscle hypertrophy	1	616	8	20209	0.00162338	0.000395863	4.10085	21844	Tiam1	0.219397	0.503826	biological_process
GO:2000617	positive regulation of histone H3-K9 acetylation	1	616	8	20209	0.00162338	0.000395863	4.10085	17954	Nap1l2	0.219397	0.503826	biological_process
GO:0030240	skeletal muscle thin filament assembly	1	616	8	20209	0.00162338	0.000395863	4.10085	11459	Acta1	0.219397	0.503826	biological_process
GO:0060339	negative regulation of type I interferon-mediated signaling pathway	1	616	8	20209	0.00162338	0.000395863	4.10085	70312	Cactin	0.219397	0.503826	biological_process
GO:0045217	cell-cell junction maintenance	1	616	8	20209	0.00162338	0.000395863	4.10085	14063	F2rl1	0.219397	0.503826	biological_process
GO:0038066	p38MAPK cascade	1	616	8	20209	0.00162338	0.000395863	4.10085	17164	Mapkapk2	0.219397	0.503826	biological_process
GO:0006333	chromatin assembly or disassembly	1	616	8	20209	0.00162338	0.000395863	4.10085	22385	Baz1b	0.219397	0.503826	biological_process
GO:0014909	smooth muscle cell migration	1	616	8	20209	0.00162338	0.000395863	4.10085	545156	Kalrn	0.219397	0.503826	biological_process
GO:1902533	positive regulation of intracellular signal transduction	1	616	8	20209	0.00162338	0.000395863	4.10085	21687	Tek	0.219397	0.503826	biological_process
GO:0060059	embryonic retina morphogenesis in camera-type eye	1	616	8	20209	0.00162338	0.000395863	4.10085	15258	Hipk2	0.219397	0.503826	biological_process
GO:1990314	cellular response to insulin-like growth factor stimulus	1	616	8	20209	0.00162338	0.000395863	4.10085	16001	Igf1r	0.219397	0.503826	biological_process
GO:0070197	meiotic attachment of telomere to nuclear envelope	1	616	8	20209	0.00162338	0.000395863	4.10085	224640	Lemd2	0.219397	0.503826	biological_process
GO:0004866	endopeptidase inhibitor activity	2	610	29	20023	0.00327869	0.00144833	2.26376	235505;209294	Cd109;Csta1	0.220744	0.536969	molecular_function
GO:0001106	RNA polymerase II transcription corepressor activity	2	610	29	20023	0.00327869	0.00144833	2.26376	21384;21418	Tbx15;Tfap2a	0.220744	0.536969	molecular_function
GO:0030162	regulation of proteolysis	2	616	29	20209	0.00324675	0.001435	2.26254	74007;208198	Btbd11;Btbd2	0.220922	0.503826	biological_process
GO:0071542	dopaminergic neuron differentiation	2	616	29	20209	0.00324675	0.001435	2.26254	18227;22416	Nr4a2;Wnt3a	0.220922	0.503826	biological_process
GO:0006099	tricarboxylic acid cycle	2	616	29	20209	0.00324675	0.001435	2.26254	15926;12974	Idh1;Cs	0.220922	0.503826	biological_process
GO:0006953	acute-phase response	2	616	29	20209	0.00324675	0.001435	2.26254	14268;16193	Fn1;Il6	0.220922	0.503826	biological_process
GO:0051085	chaperone cofactor-dependent protein refolding	2	616	29	20209	0.00324675	0.001435	2.26254	110920;15511	Hspa13;Hspa1b	0.220922	0.503826	biological_process
GO:0048709	oligodendrocyte differentiation	2	616	29	20209	0.00324675	0.001435	2.26254	14912;13866	Nkx6-2;Erbb2	0.220922	0.503826	biological_process
GO:0031663	lipopolysaccharide-mediated signaling pathway	2	616	29	20209	0.00324675	0.001435	2.26254	11651;17874	Akt1;Myd88	0.220922	0.503826	biological_process
GO:0005777	peroxisome	6	611	135	20330	0.00981997	0.00664043	1.47881	110196;216739;66307;15926;17855;235674	Fdps;Acsl6;Isoc1;Idh1;Mvk;Acaa1b	0.22106	0.58918	cellular_component
GO:0007507	heart development	10	616	247	20209	0.0162338	0.0122223	1.32821	77579;13866;12370;20807;21687;216527;19378;21813;14118;74318	Myh10;Erbb2;Casp8;Srf;Tek;Ccm2;Aldh1a2;Tgfbr2;Fbn1;Hopx	0.223189	0.503826	biological_process
GO:0005925	focal adhesion	6	611	136	20330	0.00981997	0.00668962	1.46794	21753;16885;63873;208177;22330;12927	Tes;Limk1;Trpv4;Phldb2;Vcl;Bcar1	0.225906	0.58918	cellular_component
GO:0060348	bone development	3	616	54	20209	0.00487013	0.00267208	1.8226	240725;72055;102866	Sulf1;Slc38a10;Pls3	0.226991	0.503826	biological_process
GO:0050727	regulation of inflammatory response	4	616	80	20209	0.00649351	0.00395863	1.64034	17874;257632;16177;14087	Myd88;Nod2;Il1r1;Fanca	0.227247	0.503826	biological_process
GO:0007160	cell-matrix adhesion	4	616	80	20209	0.00649351	0.00395863	1.64034	14268;21687;21844;20807	Fn1;Tek;Tiam1;Srf	0.227247	0.503826	biological_process
GO:0030307	positive regulation of cell growth	4	616	80	20209	0.00649351	0.00395863	1.64034	11651;13866;231841;20393	Akt1;Erbb2;Brat1;Sgk1	0.227247	0.503826	biological_process
GO:0030097	hemopoiesis	4	616	80	20209	0.00649351	0.00395863	1.64034	21687;22416;71602;99929	Tek;Wnt3a;Myo1e;Tiparp	0.227247	0.503826	biological_process
GO:0005790	smooth endoplasmic reticulum	2	611	30	20330	0.00327332	0.00147565	2.21822	338367;104001	Myo1d;Rtn1	0.227491	0.58918	cellular_component
GO:0007010	cytoskeleton organization	5	616	107	20209	0.00811688	0.00529467	1.53303	11567;140579;11651;13367;17776	Avil;Elmo2;Akt1;Diaph1;Mast2	0.227954	0.503826	biological_process
GO:0090090	negative regulation of canonical Wnt signaling pathway	5	616	107	20209	0.00811688	0.00529467	1.53303	260305;13380;20378;26941;20671	Nphp4;Dkk1;Frzb;Slc9a3r1;Sox17	0.227954	0.503826	biological_process
GO:0030154	cell differentiation	34	616	975	20209	0.0551948	0.0482458	1.14403	73712;53885;20378;13866;320799;13813;68837;22701;13711;239027;13852;12912;19726;239731;14912;18992;17342;23939;21687;14199;20403;13841;14302;20349;12745;12591;20720;171168;16001;20899;21813;229715;13848;245522	Dmkn;Nphp1;Frzb;Erbb2;Zhx3;Eomes;Foxk2;Zfp41;Elf5;Arhgap22;Stx2;Creb1;Rfx3;Rimbp3;Nkx6-2;Pou3f2;Mitf;Mapk7;Tek;Fhl1;Itsn2;Epha7;Frk;Sema3e;Clgn;Cdx2;Serpine2;Acer1;Igf1r;Stra8;Tgfbr2;Amigo1;Ephb6;Zc4h2	0.23116	0.503826	biological_process
GO:0008047	enzyme activator activity	2	610	30	20023	0.00327869	0.00149828	2.18831	319618;66427	Dcp1b;Cyb5b	0.232069	0.547587	molecular_function
GO:0032467	positive regulation of cytokinesis	2	616	30	20209	0.00324675	0.00148449	2.18712	16001;74393	Igf1r;Map10	0.232254	0.503826	biological_process
GO:0001824	blastocyst development	2	616	30	20209	0.00324675	0.00148449	2.18712	13813;12591	Eomes;Cdx2	0.232254	0.503826	biological_process
GO:0030148	sphingolipid biosynthetic process	2	616	30	20209	0.00324675	0.00148449	2.18712	56386;171168	B4galt6;Acer1	0.232254	0.503826	biological_process
GO:0002040	sprouting angiogenesis	2	616	30	20209	0.00324675	0.00148449	2.18712	20349;21687	Sema3e;Tek	0.232254	0.503826	biological_process
GO:0045664	regulation of neuron differentiation	2	616	30	20209	0.00324675	0.00148449	2.18712	13813;21418	Eomes;Tfap2a	0.232254	0.503826	biological_process
GO:0042113	B cell activation	2	616	30	20209	0.00324675	0.00148449	2.18712	17060;54353	Blnk;Skap2	0.232254	0.503826	biological_process
GO:0006810	transport	2	616	30	20209	0.00324675	0.00148449	2.18712	15567;56774	Slc6a4;Slc6a14	0.232254	0.503826	biological_process
GO:0051607	defense response to virus	7	616	164	20209	0.0113636	0.0081152	1.40029	14082;100689;16193;94091;14063;230073;224840	Fadd;Spon2;Il6;Trim11;F2rl1;Ddx58;Treml4	0.234748	0.503826	biological_process
GO:0008544	epidermis development	3	616	55	20209	0.00487013	0.00272156	1.78946	195733;18992;16001	Grhl1;Pou3f2;Igf1r	0.235102	0.503826	biological_process
GO:0008286	insulin receptor signaling pathway	3	616	55	20209	0.00487013	0.00272156	1.78946	11651;16001;12927	Akt1;Igf1r;Bcar1	0.235102	0.503826	biological_process
GO:0043406	positive regulation of MAP kinase activity	3	616	55	20209	0.00487013	0.00272156	1.78946	257632;13866;12484	Nod2;Erbb2;Cd24a	0.235102	0.503826	biological_process
GO:0001939	female pronucleus	1	611	9	20330	0.00163666	0.000442696	3.69704	56399	Akap8	0.240192	0.58918	cellular_component
GO:0031298	replication fork protection complex	1	611	9	20330	0.00163666	0.000442696	3.69704	21853	Timeless	0.240192	0.58918	cellular_component
GO:0005652	nuclear lamina	1	611	9	20330	0.00163666	0.000442696	3.69704	16906	Lmnb1	0.240192	0.58918	cellular_component
GO:0031301	integral component of organelle membrane	1	611	9	20330	0.00163666	0.000442696	3.69704	68151	Wls	0.240192	0.58918	cellular_component
GO:0071437	invadopodium	1	611	9	20330	0.00163666	0.000442696	3.69704	14726	Pdpn	0.240192	0.58918	cellular_component
GO:1990909	Wnt signalosome	1	611	9	20330	0.00163666	0.000442696	3.69704	22416	Wnt3a	0.240192	0.58918	cellular_component
GO:0020005	symbiont-containing vacuole membrane	1	611	9	20330	0.00163666	0.000442696	3.69704	55932	Gbp3	0.240192	0.58918	cellular_component
GO:0030688	preribosome, small subunit precursor	1	611	9	20330	0.00163666	0.000442696	3.69704	53414	Bysl	0.240192	0.58918	cellular_component
GO:0005739	mitochondrion	56	611	1693	20330	0.091653	0.0832759	1.10059	53333;15511;212679;218215;74451;20927;330260;23830;171210;69051;66427;257633;15163;56463;17768;239555;17161;216739;234734;237781;12912;56384;11906;27801;75778;235674;56399;13076;12370;13070;70186;353172;12952;99045;15926;67876;11651;18033;654824;107566;208104;70359;229905;16467;403187;214663;110196;216792;380684;12974;72748;170728;20393;235040;246221;216527	Tomm40;Hspa1b;Mars2;Rnf144b;Pgs1;Abcc8;Pon2;Capn10;Acot2;Pycr2;Cyb5b;Acsf3;Hcls1;Snd1;Mthfd2;Mief1;Maoa;Acsl6;Aars;Mief2;Creb1;Letm1;Zfhx3;Zdhhc8;Them4;Acaa1b;Akap8;Cyp1a1;Casp8;Cyp11a1;Fam162a;Gars;Cry1;Mrps26;Idh1;Coq10b;Akt1;Nfkb1;Ankrd37;Arl2bp;Mlxip;Gtpbp3;Kyat3;Atcay;Opa3;Slc25a29;Fdps;Iba57;Nefh;Cs;Hdhd3;Rtn4ip1;Sgk1;Atg4d;Mpst;Ccm2	0.24293	0.58918	cellular_component
GO:0015379	potassium:chloride symporter activity	1	610	9	20023	0.00163934	0.000449483	3.64718	83704	Slc12a9	0.243085	0.547587	molecular_function
GO:0008140	cAMP response element binding protein binding	1	610	9	20023	0.00163934	0.000449483	3.64718	57295	Icmt	0.243085	0.547587	molecular_function
GO:1901981	phosphatidylinositol phosphate binding	1	610	9	20023	0.00163934	0.000449483	3.64718	74479	Snx11	0.243085	0.547587	molecular_function
GO:0032451	demethylase activity	1	610	9	20023	0.00163934	0.000449483	3.64718	13076	Cyp1a1	0.243085	0.547587	molecular_function
GO:0003689	DNA clamp loader activity	1	610	9	20023	0.00163934	0.000449483	3.64718	72107	Dscc1	0.243085	0.547587	molecular_function
GO:0003841	1-acylglycerol-3-phosphate O-acyltransferase activity	1	610	9	20023	0.00163934	0.000449483	3.64718	68262	Agpat4	0.243085	0.547587	molecular_function
GO:0017162	aryl hydrocarbon receptor binding	1	610	9	20023	0.00163934	0.000449483	3.64718	11865	Arntl	0.243085	0.547587	molecular_function
GO:0003988	acetyl-CoA C-acyltransferase activity	1	610	9	20023	0.00163934	0.000449483	3.64718	235674	Acaa1b	0.243085	0.547587	molecular_function
GO:0008417	fucosyltransferase activity	1	610	9	20023	0.00163934	0.000449483	3.64718	14348	Fut9	0.243085	0.547587	molecular_function
GO:0001758	retinal dehydrogenase activity	1	610	9	20023	0.00163934	0.000449483	3.64718	19378	Aldh1a2	0.243085	0.547587	molecular_function
GO:0042165	neurotransmitter binding	1	610	9	20023	0.00163934	0.000449483	3.64718	242443	Grin3a	0.243085	0.547587	molecular_function
GO:0030296	protein tyrosine kinase activator activity	1	610	9	20023	0.00163934	0.000449483	3.64718	12484	Cd24a	0.243085	0.547587	molecular_function
GO:0047023	androsterone dehydrogenase activity	1	610	9	20023	0.00163934	0.000449483	3.64718	27384	Akr1c13	0.243085	0.547587	molecular_function
GO:0051920	peroxiredoxin activity	1	610	9	20023	0.00163934	0.000449483	3.64718	230784	Sesn2	0.243085	0.547587	molecular_function
GO:0003691	double-stranded telomeric DNA binding	1	610	9	20023	0.00163934	0.000449483	3.64718	100090	Zbtb48	0.243085	0.547587	molecular_function
GO:0006817	phosphate ion transport	1	616	9	20209	0.00162338	0.000445346	3.6452	11732	Ank	0.243201	0.503826	biological_process
GO:0045080	positive regulation of chemokine biosynthetic process	1	616	9	20209	0.00162338	0.000445346	3.6452	17874	Myd88	0.243201	0.503826	biological_process
GO:0006084	acetyl-CoA metabolic process	1	616	9	20209	0.00162338	0.000445346	3.6452	12974	Cs	0.243201	0.503826	biological_process
GO:0051646	mitochondrion localization	1	616	9	20209	0.00162338	0.000445346	3.6452	231841	Brat1	0.243201	0.503826	biological_process
GO:0030643	cellular phosphate ion homeostasis	1	616	9	20209	0.00162338	0.000445346	3.6452	26941	Slc9a3r1	0.243201	0.503826	biological_process
GO:0030836	positive regulation of actin filament depolymerization	1	616	9	20209	0.00162338	0.000445346	3.6452	14063	F2rl1	0.243201	0.503826	biological_process
GO:0070307	lens fiber cell development	1	616	9	20209	0.00162338	0.000445346	3.6452	12075	Bfsp1	0.243201	0.503826	biological_process
GO:0071233	cellular response to leucine	1	616	9	20209	0.00162338	0.000445346	3.6452	230784	Sesn2	0.243201	0.503826	biological_process
GO:0031497	chromatin assembly	1	616	9	20209	0.00162338	0.000445346	3.6452	27221	Chaf1a	0.243201	0.503826	biological_process
GO:0042428	serotonin metabolic process	1	616	9	20209	0.00162338	0.000445346	3.6452	17161	Maoa	0.243201	0.503826	biological_process
GO:0060351	cartilage development involved in endochondral bone morphogenesis	1	616	9	20209	0.00162338	0.000445346	3.6452	63873	Trpv4	0.243201	0.503826	biological_process
GO:0010642	negative regulation of platelet-derived growth factor receptor signaling pathway	1	616	9	20209	0.00162338	0.000445346	3.6452	26941	Slc9a3r1	0.243201	0.503826	biological_process
GO:0034393	positive regulation of smooth muscle cell apoptotic process	1	616	9	20209	0.00162338	0.000445346	3.6452	236732	Rbm10	0.243201	0.503826	biological_process
GO:0033622	integrin activation	1	616	9	20209	0.00162338	0.000445346	3.6452	14268	Fn1	0.243201	0.503826	biological_process
GO:0035435	phosphate ion transmembrane transport	1	616	9	20209	0.00162338	0.000445346	3.6452	11732	Ank	0.243201	0.503826	biological_process
GO:0050671	positive regulation of lymphocyte proliferation	1	616	9	20209	0.00162338	0.000445346	3.6452	17874	Myd88	0.243201	0.503826	biological_process
GO:0016043	cellular component organization	1	616	9	20209	0.00162338	0.000445346	3.6452	13367	Diaph1	0.243201	0.503826	biological_process
GO:1901380	negative regulation of potassium ion transmembrane transport	1	616	9	20209	0.00162338	0.000445346	3.6452	23925	Kel	0.243201	0.503826	biological_process
GO:0032287	peripheral nervous system myelin maintenance	1	616	9	20209	0.00162338	0.000445346	3.6452	11651	Akt1	0.243201	0.503826	biological_process
GO:0000731	DNA synthesis involved in DNA repair	1	616	9	20209	0.00162338	0.000445346	3.6452	18971	Pold1	0.243201	0.503826	biological_process
GO:0034454	microtubule anchoring at centrosome	1	616	9	20209	0.00162338	0.000445346	3.6452	381175	Ccdc68	0.243201	0.503826	biological_process
GO:0071864	positive regulation of cell proliferation in bone marrow	1	616	9	20209	0.00162338	0.000445346	3.6452	16193	Il6	0.243201	0.503826	biological_process
GO:2000145	regulation of cell motility	1	616	9	20209	0.00162338	0.000445346	3.6452	99167	Ssx2ip	0.243201	0.503826	biological_process
GO:0000244	spliceosomal tri-snRNP complex assembly	1	616	9	20209	0.00162338	0.000445346	3.6452	53890	Sart3	0.243201	0.503826	biological_process
GO:0006098	pentose-phosphate shunt	1	616	9	20209	0.00162338	0.000445346	3.6452	110208	Pgd	0.243201	0.503826	biological_process
GO:0070166	enamel mineralization	1	616	9	20209	0.00162338	0.000445346	3.6452	17702	Msx2	0.243201	0.503826	biological_process
GO:0060586	multicellular organismal iron ion homeostasis	1	616	9	20209	0.00162338	0.000445346	3.6452	53945	Slc40a1	0.243201	0.503826	biological_process
GO:0097186	amelogenesis	1	616	9	20209	0.00162338	0.000445346	3.6452	68668	Klk5	0.243201	0.503826	biological_process
GO:0021796	cerebral cortex regionalization	1	616	9	20209	0.00162338	0.000445346	3.6452	13813	Eomes	0.243201	0.503826	biological_process
GO:0003417	growth plate cartilage development	1	616	9	20209	0.00162338	0.000445346	3.6452	21813	Tgfbr2	0.243201	0.503826	biological_process
GO:0048733	sebaceous gland development	1	616	9	20209	0.00162338	0.000445346	3.6452	52609	Cbx7	0.243201	0.503826	biological_process
GO:0061032	visceral serous pericardium development	1	616	9	20209	0.00162338	0.000445346	3.6452	14726	Pdpn	0.243201	0.503826	biological_process
GO:0032488	Cdc42 protein signal transduction	1	616	9	20209	0.00162338	0.000445346	3.6452	71653	Shtn1	0.243201	0.503826	biological_process
GO:0060346	bone trabecula formation	1	616	9	20209	0.00162338	0.000445346	3.6452	17702	Msx2	0.243201	0.503826	biological_process
GO:0010035	response to inorganic substance	1	616	9	20209	0.00162338	0.000445346	3.6452	18227	Nr4a2	0.243201	0.503826	biological_process
GO:0048671	negative regulation of collateral sprouting	1	616	9	20209	0.00162338	0.000445346	3.6452	13841	Epha7	0.243201	0.503826	biological_process
GO:0050798	activated T cell proliferation	1	616	9	20209	0.00162338	0.000445346	3.6452	13848	Ephb6	0.243201	0.503826	biological_process
GO:0061614	pri-miRNA transcription by RNA polymerase II	1	616	9	20209	0.00162338	0.000445346	3.6452	14283	Fosl1	0.243201	0.503826	biological_process
GO:0045617	negative regulation of keratinocyte differentiation	1	616	9	20209	0.00162338	0.000445346	3.6452	17702	Msx2	0.243201	0.503826	biological_process
GO:0048012	hepatocyte growth factor receptor signaling pathway	1	616	9	20209	0.00162338	0.000445346	3.6452	12927	Bcar1	0.243201	0.503826	biological_process
GO:0051026	chiasma assembly	1	616	9	20209	0.00162338	0.000445346	3.6452	83558	Tex11	0.243201	0.503826	biological_process
GO:0034138	toll-like receptor 3 signaling pathway	1	616	9	20209	0.00162338	0.000445346	3.6452	140792	Colec12	0.243201	0.503826	biological_process
GO:0045589	regulation of regulatory T cell differentiation	1	616	9	20209	0.00162338	0.000445346	3.6452	14087	Fanca	0.243201	0.503826	biological_process
GO:1902741	positive regulation of interferon-alpha secretion	1	616	9	20209	0.00162338	0.000445346	3.6452	230073	Ddx58	0.243201	0.503826	biological_process
GO:0032725	positive regulation of granulocyte macrophage colony-stimulating factor production	1	616	9	20209	0.00162338	0.000445346	3.6452	230073	Ddx58	0.243201	0.503826	biological_process
GO:0005979	regulation of glycogen biosynthetic process	1	616	9	20209	0.00162338	0.000445346	3.6452	11651	Akt1	0.243201	0.503826	biological_process
GO:0030206	chondroitin sulfate biosynthetic process	1	616	9	20209	0.00162338	0.000445346	3.6452	242585	Slc35d1	0.243201	0.503826	biological_process
GO:0060541	respiratory system development	1	616	9	20209	0.00162338	0.000445346	3.6452	320277	Spef2	0.243201	0.503826	biological_process
GO:0051444	negative regulation of ubiquitin-protein transferase activity	1	616	9	20209	0.00162338	0.000445346	3.6452	16885	Limk1	0.243201	0.503826	biological_process
GO:0032308	positive regulation of prostaglandin secretion	1	616	9	20209	0.00162338	0.000445346	3.6452	26399	Map2k6	0.243201	0.503826	biological_process
GO:0031113	regulation of microtubule polymerization	1	616	9	20209	0.00162338	0.000445346	3.6452	67886	Camsap2	0.243201	0.503826	biological_process
GO:0032816	positive regulation of natural killer cell activation	1	616	9	20209	0.00162338	0.000445346	3.6452	77777	Ulbp1	0.243201	0.503826	biological_process
GO:0015909	long-chain fatty acid transport	1	616	9	20209	0.00162338	0.000445346	3.6452	26569	Slc27a4	0.243201	0.503826	biological_process
GO:0097062	dendritic spine maintenance	1	616	9	20209	0.00162338	0.000445346	3.6452	16001	Igf1r	0.243201	0.503826	biological_process
GO:0033523	histone H2B ubiquitination	1	616	9	20209	0.00162338	0.000445346	3.6452	233900	Rnf40	0.243201	0.503826	biological_process
GO:1900744	regulation of p38MAPK cascade	1	616	9	20209	0.00162338	0.000445346	3.6452	63873	Trpv4	0.243201	0.503826	biological_process
GO:0071397	cellular response to cholesterol	1	616	9	20209	0.00162338	0.000445346	3.6452	16324	Inhbb	0.243201	0.503826	biological_process
GO:0050807	regulation of synapse organization	1	616	9	20209	0.00162338	0.000445346	3.6452	13380	Dkk1	0.243201	0.503826	biological_process
GO:0002862	negative regulation of inflammatory response to antigenic stimulus	1	616	9	20209	0.00162338	0.000445346	3.6452	257632	Nod2	0.243201	0.503826	biological_process
GO:0055123	digestive system development	1	616	9	20209	0.00162338	0.000445346	3.6452	213081	Wdr19	0.243201	0.503826	biological_process
GO:0035020	regulation of Rac protein signal transduction	1	616	9	20209	0.00162338	0.000445346	3.6452	99167	Ssx2ip	0.243201	0.503826	biological_process
GO:0045717	negative regulation of fatty acid biosynthetic process	1	616	9	20209	0.00162338	0.000445346	3.6452	228775	Trib3	0.243201	0.503826	biological_process
GO:0034109	homotypic cell-cell adhesion	1	616	9	20209	0.00162338	0.000445346	3.6452	12484	Cd24a	0.243201	0.503826	biological_process
GO:0010907	positive regulation of glucose metabolic process	1	616	9	20209	0.00162338	0.000445346	3.6452	11651	Akt1	0.243201	0.503826	biological_process
GO:0060426	lung vasculature development	1	616	9	20209	0.00162338	0.000445346	3.6452	74155	Errfi1	0.243201	0.503826	biological_process
GO:0045730	respiratory burst	1	616	9	20209	0.00162338	0.000445346	3.6452	12484	Cd24a	0.243201	0.503826	biological_process
GO:0055015	ventricular cardiac muscle cell development	1	616	9	20209	0.00162338	0.000445346	3.6452	77579	Myh10	0.243201	0.503826	biological_process
GO:0030853	negative regulation of granulocyte differentiation	1	616	9	20209	0.00162338	0.000445346	3.6452	72147	Zbtb46	0.243201	0.503826	biological_process
GO:0006892	post-Golgi vesicle-mediated transport	1	616	9	20209	0.00162338	0.000445346	3.6452	18797	Plcb3	0.243201	0.503826	biological_process
GO:0072711	cellular response to hydroxyurea	1	616	9	20209	0.00162338	0.000445346	3.6452	21853	Timeless	0.243201	0.503826	biological_process
GO:0090091	positive regulation of extracellular matrix disassembly	1	616	9	20209	0.00162338	0.000445346	3.6452	14726	Pdpn	0.243201	0.503826	biological_process
GO:0045687	positive regulation of glial cell differentiation	1	616	9	20209	0.00162338	0.000445346	3.6452	14912	Nkx6-2	0.243201	0.503826	biological_process
GO:1903818	positive regulation of voltage-gated potassium channel activity	1	616	9	20209	0.00162338	0.000445346	3.6452	20927	Abcc8	0.243201	0.503826	biological_process
GO:0070198	protein localization to chromosome, telomeric region	1	616	9	20209	0.00162338	0.000445346	3.6452	28113	Tinf2	0.243201	0.503826	biological_process
GO:0060323	head morphogenesis	1	616	9	20209	0.00162338	0.000445346	3.6452	13380	Dkk1	0.243201	0.503826	biological_process
GO:0035372	protein localization to microtubule	1	616	9	20209	0.00162338	0.000445346	3.6452	13367	Diaph1	0.243201	0.503826	biological_process
GO:0030178	negative regulation of Wnt signaling pathway	3	616	56	20209	0.00487013	0.00277104	1.75751	20671;13380;20378	Sox17;Dkk1;Frzb	0.243263	0.503826	biological_process
GO:0006909	phagocytosis	3	616	56	20209	0.00487013	0.00277104	1.75751	18717;140579;70676	Pip5k1c;Elmo2;Gulp1	0.243263	0.503826	biological_process
GO:0046875	ephrin receptor binding	2	610	31	20023	0.00327869	0.00154822	2.11772	13841;21844	Epha7;Tiam1	0.243429	0.547587	molecular_function
GO:0030507	spectrin binding	2	610	31	20023	0.00327869	0.00154822	2.11772	17909;67886	Myo10;Camsap2	0.243429	0.547587	molecular_function
GO:0016597	amino acid binding	2	610	31	20023	0.00327869	0.00154822	2.11772	12374;234734	Casr;Aars	0.243429	0.547587	molecular_function
GO:0017147	Wnt-protein binding	2	610	31	20023	0.00327869	0.00154822	2.11772	68151;20378	Wls;Frzb	0.243429	0.547587	molecular_function
GO:0006506	GPI anchor biosynthetic process	2	616	31	20209	0.00324675	0.00153397	2.11657	327942;320655	Pigl;Pgap3	0.24362	0.503826	biological_process
GO:0009312	oligosaccharide biosynthetic process	2	616	31	20209	0.00324675	0.00153397	2.11657	171212;108150	Galnt10;Galnt7	0.24362	0.503826	biological_process
GO:0060612	adipose tissue development	2	616	31	20209	0.00324675	0.00153397	2.11657	329003;55982	Zfp516;Paxip1	0.24362	0.503826	biological_process
GO:0048013	ephrin receptor signaling pathway	2	616	31	20209	0.00324675	0.00153397	2.11657	13841;21844	Epha7;Tiam1	0.24362	0.503826	biological_process
GO:2000379	positive regulation of reactive oxygen species metabolic process	2	616	31	20209	0.00324675	0.00153397	2.11657	21813;98496	Tgfbr2;Pid1	0.24362	0.503826	biological_process
GO:0016575	histone deacetylation	2	616	31	20209	0.00324675	0.00153397	2.11657	52592;74318	Brms1l;Hopx	0.24362	0.503826	biological_process
GO:2000352	negative regulation of endothelial cell apoptotic process	2	616	31	20209	0.00324675	0.00153397	2.11657	23939;21687	Mapk7;Tek	0.24362	0.503826	biological_process
GO:0045840	positive regulation of mitotic nuclear division	2	616	31	20209	0.00324675	0.00153397	2.11657	18226;16001	Nup62;Igf1r	0.24362	0.503826	biological_process
GO:0006950	response to stress	2	616	31	20209	0.00324675	0.00153397	2.11657	74007;208198	Btbd11;Btbd2	0.24362	0.503826	biological_process
GO:0007129	synapsis	2	616	31	20209	0.00324675	0.00153397	2.11657	12448;12447	Ccne2;Ccne1	0.24362	0.503826	biological_process
GO:0005178	integrin binding	5	610	110	20023	0.00819672	0.00549368	1.49203	216350;12374;16777;14118;14268	Tspan8;Casr;Lamb1;Fbn1;Fn1	0.244552	0.547587	molecular_function
GO:0031226	intrinsic component of plasma membrane	2	611	32	20330	0.00327332	0.00157403	2.07958	24088;194352	Tlr2;Trpv5	0.2499	0.58918	cellular_component
GO:0007157	heterophilic cell-cell adhesion via plasma membrane cell adhesion molecules	3	616	57	20209	0.00487013	0.00282053	1.72667	229715;17470;12484	Amigo1;Cd200;Cd24a	0.251468	0.512255	biological_process
GO:0005070	SH3/SH2 adaptor activity	2	610	32	20023	0.00327869	0.00159816	2.05154	17060;54353	Blnk;Skap2	0.25481	0.547587	molecular_function
GO:0007140	male meiotic nuclear division	2	616	32	20209	0.00324675	0.00158345	2.05043	83558;14087	Tex11;Fanca	0.255007	0.512255	biological_process
GO:0050767	regulation of neurogenesis	2	616	32	20209	0.00324675	0.00158345	2.05043	13813;11865	Eomes;Arntl	0.255007	0.512255	biological_process
GO:0006513	protein monoubiquitination	2	616	32	20209	0.00324675	0.00158345	2.05043	72179;243574	Fbxl2;Kbtbd8	0.255007	0.512255	biological_process
GO:0007595	lactation	2	616	32	20209	0.00324675	0.00158345	2.05043	12912;545156	Creb1;Kalrn	0.255007	0.512255	biological_process
GO:0042832	defense response to protozoan	2	616	32	20209	0.00324675	0.00158345	2.05043	55932;16193	Gbp3;Il6	0.255007	0.512255	biological_process
GO:0006511	ubiquitin-dependent protein catabolic process	10	616	256	20209	0.0162338	0.0126676	1.28152	216150;74007;243574;218215;72179;64209;208198;72344;233900;216440	Cdc34;Btbd11;Kbtbd8;Rnf144b;Fbxl2;Herpud1;Btbd2;Usp36;Rnf40;Os9	0.256063	0.512255	biological_process
GO:0051260	protein homooligomerization	9	616	227	20209	0.0146104	0.0112326	1.30071	56489;106347;66333;15567;56384;192192;233107;240595;15985	Ikbke;Ildr1;Aqp11;Slc6a4;Letm1;Shkbp1;Kctd15;Kcnv2;Cd79b	0.257447	0.512255	biological_process
GO:0031625	ubiquitin protein ligase binding	12	610	316	20023	0.0196721	0.0157819	1.2465	56489;216150;13866;228775;12370;74007;15511;208198;22330;233900;230073;22154	Ikbke;Cdc34;Erbb2;Trib3;Casp8;Btbd11;Hspa1b;Btbd2;Vcl;Rnf40;Ddx58;Tubb5	0.258114	0.547587	molecular_function
GO:0004197	cysteine-type endopeptidase activity	3	610	58	20023	0.00491803	0.00289667	1.69782	235040;218275;12370	Atg4d;BC051665;Casp8	0.259454	0.547587	molecular_function
GO:0016485	protein processing	4	616	85	20209	0.00649351	0.00420605	1.54385	12874;68817;243853;12876	Cpd;Ddi2;Fkrp;Cpe	0.260415	0.512255	biological_process
GO:0000781	chromosome, telomeric region	3	611	59	20330	0.00490998	0.00290212	1.69186	28113;53379;100090	Tinf2;Hnrnpa2b1;Zbtb48	0.261156	0.58918	cellular_component
GO:0031252	cell leading edge	3	611	59	20330	0.00490998	0.00290212	1.69186	71653;99167;208177	Shtn1;Ssx2ip;Phldb2	0.261156	0.58918	cellular_component
GO:0009952	anterior/posterior pattern specification	5	616	113	20209	0.00811688	0.00559157	1.45163	19378;17702;15258;22416;12591	Aldh1a2;Msx2;Hipk2;Wnt3a;Cdx2	0.26215	0.512255	biological_process
GO:0097542	ciliary tip	1	611	10	20330	0.00163666	0.000491884	3.32733	56542	Ick	0.263038	0.58918	cellular_component
GO:0097470	ribbon synapse	1	611	10	20330	0.00163666	0.000491884	3.32733	260305	Nphp4	0.263038	0.58918	cellular_component
GO:0001931	uropod	1	611	10	20330	0.00163666	0.000491884	3.32733	18719	Pip5k1b	0.263038	0.58918	cellular_component
GO:0034709	methylosome	1	611	10	20330	0.00163666	0.000491884	3.32733	70465	Wdr77	0.263038	0.58918	cellular_component
GO:0043596	nuclear replication fork	1	611	10	20330	0.00163666	0.000491884	3.32733	22385	Baz1b	0.263038	0.58918	cellular_component
GO:0005883	neurofilament	1	611	10	20330	0.00163666	0.000491884	3.32733	380684	Nefh	0.263038	0.58918	cellular_component
GO:0097539	ciliary transition fiber	1	611	10	20330	0.00163666	0.000491884	3.32733	217335	Fbf1	0.263038	0.58918	cellular_component
GO:0005742	mitochondrial outer membrane translocase complex	1	611	10	20330	0.00163666	0.000491884	3.32733	53333	Tomm40	0.263038	0.58918	cellular_component
GO:1990907	beta-catenin-TCF complex	1	611	10	20330	0.00163666	0.000491884	3.32733	77578	Bcl9	0.263038	0.58918	cellular_component
GO:0015630	microtubule cytoskeleton	7	611	173	20330	0.0114566	0.00850959	1.34632	71653;66406;102124;195208;11651;17776;74187	Shtn1;Sac3d1;Enkd1;Dcdc2a;Akt1;Mast2;Katnb1	0.265087	0.58918	cellular_component
GO:0016363	nuclear matrix	4	611	87	20330	0.00654664	0.00427939	1.52981	53379;56399;12606;16906	Hnrnpa2b1;Akap8;Cebpa;Lmnb1	0.265694	0.58918	cellular_component
GO:0047086	ketosteroid monooxygenase activity	1	610	10	20023	0.00163934	0.000499426	3.28246	27384	Akr1c13	0.266155	0.547587	molecular_function
GO:0002162	dystroglycan binding	1	610	10	20023	0.00163934	0.000499426	3.28246	22330	Vcl	0.266155	0.547587	molecular_function
GO:0047372	acylglycerol lipase activity	1	610	10	20023	0.00163934	0.000499426	3.28246	14073	Faah	0.266155	0.547587	molecular_function
GO:0101020	estrogen 16-alpha-hydroxylase activity	1	610	10	20023	0.00163934	0.000499426	3.28246	13076	Cyp1a1	0.266155	0.547587	molecular_function
GO:0047555	3',5'-cyclic-GMP phosphodiesterase activity	1	610	10	20023	0.00163934	0.000499426	3.28246	18585	Pde9a	0.266155	0.547587	molecular_function
GO:0050662	coenzyme binding	1	610	10	20023	0.00163934	0.000499426	3.28246	15357	Hmgcr	0.266155	0.547587	molecular_function
GO:0050700	CARD domain binding	1	610	10	20023	0.00163934	0.000499426	3.28246	257632	Nod2	0.266155	0.547587	molecular_function
GO:0008641	ubiquitin-like modifier activating enzyme activity	1	610	10	20023	0.00163934	0.000499426	3.28246	66663	Uba5	0.266155	0.547587	molecular_function
GO:0009881	photoreceptor activity	1	610	10	20023	0.00163934	0.000499426	3.28246	12952	Cry1	0.266155	0.547587	molecular_function
GO:0004028	3-chloroallyl aldehyde dehydrogenase activity	1	610	10	20023	0.00163934	0.000499426	3.28246	19378	Aldh1a2	0.266155	0.547587	molecular_function
GO:0004983	neuropeptide Y receptor activity	1	610	10	20023	0.00163934	0.000499426	3.28246	229214	Qrfpr	0.266155	0.547587	molecular_function
GO:0051011	microtubule minus-end binding	1	610	10	20023	0.00163934	0.000499426	3.28246	67886	Camsap2	0.266155	0.547587	molecular_function
GO:0000340	RNA 7-methylguanosine cap binding	1	610	10	20023	0.00163934	0.000499426	3.28246	68092	Ncbp2	0.266155	0.547587	molecular_function
GO:0034713	type I transforming growth factor beta receptor binding	1	610	10	20023	0.00163934	0.000499426	3.28246	21813	Tgfbr2	0.266155	0.547587	molecular_function
GO:0004536	deoxyribonuclease activity	1	610	10	20023	0.00163934	0.000499426	3.28246	13419	Dnase1	0.266155	0.547587	molecular_function
GO:0008239	dipeptidyl-peptidase activity	1	610	10	20023	0.00163934	0.000499426	3.28246	54373	Prss16	0.266155	0.547587	molecular_function
GO:0019911	structural constituent of myelin sheath	1	610	10	20023	0.00163934	0.000499426	3.28246	105853	Mal2	0.266155	0.547587	molecular_function
GO:0005068	transmembrane receptor protein tyrosine kinase adaptor activity	1	610	10	20023	0.00163934	0.000499426	3.28246	17060	Blnk	0.266155	0.547587	molecular_function
GO:0098505	G-rich strand telomeric DNA binding	1	610	10	20023	0.00163934	0.000499426	3.28246	53379	Hnrnpa2b1	0.266155	0.547587	molecular_function
GO:0008375	acetylglucosaminyltransferase activity	2	610	33	20023	0.00327869	0.0016481	1.98937	117592;97884	B3galt6;B3galnt2	0.266201	0.547587	molecular_function
GO:0001965	G-protein alpha-subunit binding	2	610	33	20023	0.00327869	0.0016481	1.98937	16001;14063	Igf1r;F2rl1	0.266201	0.547587	molecular_function
GO:0005164	tumor necrosis factor receptor binding	2	610	33	20023	0.00327869	0.0016481	1.98937	14082;12370	Fadd;Casp8	0.266201	0.547587	molecular_function
GO:0042135	neurotransmitter catabolic process	1	616	10	20209	0.00162338	0.000494829	3.28068	17161	Maoa	0.266279	0.512255	biological_process
GO:0060039	pericardium development	1	616	10	20209	0.00162338	0.000494829	3.28068	216527	Ccm2	0.266279	0.512255	biological_process
GO:0032940	secretion by cell	1	616	10	20209	0.00162338	0.000494829	3.28068	20720	Serpine2	0.266279	0.512255	biological_process
GO:0071398	cellular response to fatty acid	1	616	10	20209	0.00162338	0.000494829	3.28068	98496	Pid1	0.266279	0.512255	biological_process
GO:0003143	embryonic heart tube morphogenesis	1	616	10	20209	0.00162338	0.000494829	3.28068	20671	Sox17	0.266279	0.512255	biological_process
GO:2000001	regulation of DNA damage checkpoint	1	616	10	20209	0.00162338	0.000494829	3.28068	12952	Cry1	0.266279	0.512255	biological_process
GO:0042119	neutrophil activation	1	616	10	20209	0.00162338	0.000494829	3.28068	14063	F2rl1	0.266279	0.512255	biological_process
GO:0042053	regulation of dopamine metabolic process	1	616	10	20209	0.00162338	0.000494829	3.28068	18227	Nr4a2	0.266279	0.512255	biological_process
GO:0035313	wound healing, spreading of epidermal cells	1	616	10	20209	0.00162338	0.000494829	3.28068	17702	Msx2	0.266279	0.512255	biological_process
GO:2001171	positive regulation of ATP biosynthetic process	1	616	10	20209	0.00162338	0.000494829	3.28068	98496	Pid1	0.266279	0.512255	biological_process
GO:0070102	interleukin-6-mediated signaling pathway	1	616	10	20209	0.00162338	0.000494829	3.28068	16193	Il6	0.266279	0.512255	biological_process
GO:0007617	mating behavior	1	616	10	20209	0.00162338	0.000494829	3.28068	13070	Cyp11a1	0.266279	0.512255	biological_process
GO:0003254	regulation of membrane depolarization	1	616	10	20209	0.00162338	0.000494829	3.28068	14199	Fhl1	0.266279	0.512255	biological_process
GO:0042551	neuron maturation	1	616	10	20209	0.00162338	0.000494829	3.28068	18227	Nr4a2	0.266279	0.512255	biological_process
GO:0060052	neurofilament cytoskeleton organization	1	616	10	20209	0.00162338	0.000494829	3.28068	380684	Nefh	0.266279	0.512255	biological_process
GO:0070885	negative regulation of calcineurin-NFAT signaling cascade	1	616	10	20209	0.00162338	0.000494829	3.28068	23939	Mapk7	0.266279	0.512255	biological_process
GO:1902176	negative regulation of oxidative stress-induced intrinsic apoptotic signaling pathway	1	616	10	20209	0.00162338	0.000494829	3.28068	23939	Mapk7	0.266279	0.512255	biological_process
GO:0007191	adenylate cyclase-activating dopamine receptor signaling pathway	1	616	10	20209	0.00162338	0.000494829	3.28068	26941	Slc9a3r1	0.266279	0.512255	biological_process
GO:0003149	membranous septum morphogenesis	1	616	10	20209	0.00162338	0.000494829	3.28068	21813	Tgfbr2	0.266279	0.512255	biological_process
GO:0035987	endodermal cell differentiation	1	616	10	20209	0.00162338	0.000494829	3.28068	14268	Fn1	0.266279	0.512255	biological_process
GO:0071044	histone mRNA catabolic process	1	616	10	20209	0.00162338	0.000494829	3.28068	70640	Dcp2	0.266279	0.512255	biological_process
GO:0090527	actin filament reorganization	1	616	10	20209	0.00162338	0.000494829	3.28068	12927	Bcar1	0.266279	0.512255	biological_process
GO:0045292	mRNA cis splicing, via spliceosome	1	616	10	20209	0.00162338	0.000494829	3.28068	68092	Ncbp2	0.266279	0.512255	biological_process
GO:0015937	coenzyme A biosynthetic process	1	616	10	20209	0.00162338	0.000494829	3.28068	75735	Pank1	0.266279	0.512255	biological_process
GO:0034115	negative regulation of heterotypic cell-cell adhesion	1	616	10	20209	0.00162338	0.000494829	3.28068	23939	Mapk7	0.266279	0.512255	biological_process
GO:0008207	C21-steroid hormone metabolic process	1	616	10	20209	0.00162338	0.000494829	3.28068	27384	Akr1c13	0.266279	0.512255	biological_process
GO:0006346	methylation-dependent chromatin silencing	1	616	10	20209	0.00162338	0.000494829	3.28068	17192	Mbd3	0.266279	0.512255	biological_process
GO:0044406	adhesion of symbiont to host	1	616	10	20209	0.00162338	0.000494829	3.28068	55932	Gbp3	0.266279	0.512255	biological_process
GO:1990253	cellular response to leucine starvation	1	616	10	20209	0.00162338	0.000494829	3.28068	230784	Sesn2	0.266279	0.512255	biological_process
GO:0097178	ruffle assembly	1	616	10	20209	0.00162338	0.000494829	3.28068	13169	Dbnl	0.266279	0.512255	biological_process
GO:0060218	hematopoietic stem cell differentiation	1	616	10	20209	0.00162338	0.000494829	3.28068	20807	Srf	0.266279	0.512255	biological_process
GO:0010172	embryonic body morphogenesis	1	616	10	20209	0.00162338	0.000494829	3.28068	21418	Tfap2a	0.266279	0.512255	biological_process
GO:0000050	urea cycle	1	616	10	20209	0.00162338	0.000494829	3.28068	12606	Cebpa	0.266279	0.512255	biological_process
GO:0055064	chloride ion homeostasis	1	616	10	20209	0.00162338	0.000494829	3.28068	83704	Slc12a9	0.266279	0.512255	biological_process
GO:0008406	gonad development	1	616	10	20209	0.00162338	0.000494829	3.28068	213081	Wdr19	0.266279	0.512255	biological_process
GO:0090009	primitive streak formation	1	616	10	20209	0.00162338	0.000494829	3.28068	20807	Srf	0.266279	0.512255	biological_process
GO:0048730	epidermis morphogenesis	1	616	10	20209	0.00162338	0.000494829	3.28068	21418	Tfap2a	0.266279	0.512255	biological_process
GO:0061099	negative regulation of protein tyrosine kinase activity	1	616	10	20209	0.00162338	0.000494829	3.28068	79566	Sh3bp5l	0.266279	0.512255	biological_process
GO:0032464	positive regulation of protein homooligomerization	1	616	10	20209	0.00162338	0.000494829	3.28068	237781	Mief2	0.266279	0.512255	biological_process
GO:0023051	regulation of signaling	1	616	10	20209	0.00162338	0.000494829	3.28068	57267	Apba3	0.266279	0.512255	biological_process
GO:0051247	positive regulation of protein metabolic process	1	616	10	20209	0.00162338	0.000494829	3.28068	23939	Mapk7	0.266279	0.512255	biological_process
GO:2000727	positive regulation of cardiac muscle cell differentiation	1	616	10	20209	0.00162338	0.000494829	3.28068	22416	Wnt3a	0.266279	0.512255	biological_process
GO:1903358	regulation of Golgi organization	1	616	10	20209	0.00162338	0.000494829	3.28068	67886	Camsap2	0.266279	0.512255	biological_process
GO:0001731	formation of translation preinitiation complex	1	616	10	20209	0.00162338	0.000494829	3.28068	217869	Eif5	0.266279	0.512255	biological_process
GO:0033146	regulation of intracellular estrogen receptor signaling pathway	1	616	10	20209	0.00162338	0.000494829	3.28068	66663	Uba5	0.266279	0.512255	biological_process
GO:0071711	basement membrane organization	1	616	10	20209	0.00162338	0.000494829	3.28068	21418	Tfap2a	0.266279	0.512255	biological_process
GO:0031274	positive regulation of pseudopodium assembly	1	616	10	20209	0.00162338	0.000494829	3.28068	14063	F2rl1	0.266279	0.512255	biological_process
GO:0000904	cell morphogenesis involved in differentiation	1	616	10	20209	0.00162338	0.000494829	3.28068	13380	Dkk1	0.266279	0.512255	biological_process
GO:0010457	centriole-centriole cohesion	1	616	10	20209	0.00162338	0.000494829	3.28068	381644	Cep135	0.266279	0.512255	biological_process
GO:0014044	Schwann cell development	1	616	10	20209	0.00162338	0.000494829	3.28068	18992	Pou3f2	0.266279	0.512255	biological_process
GO:0034145	positive regulation of toll-like receptor 4 signaling pathway	1	616	10	20209	0.00162338	0.000494829	3.28068	14063	F2rl1	0.266279	0.512255	biological_process
GO:0006308	DNA catabolic process	1	616	10	20209	0.00162338	0.000494829	3.28068	13419	Dnase1	0.266279	0.512255	biological_process
GO:0015893	drug transport	1	616	10	20209	0.00162338	0.000494829	3.28068	67473	Slc47a1	0.266279	0.512255	biological_process
GO:0071223	cellular response to lipoteichoic acid	1	616	10	20209	0.00162338	0.000494829	3.28068	24088	Tlr2	0.266279	0.512255	biological_process
GO:0046425	regulation of JAK-STAT cascade	1	616	10	20209	0.00162338	0.000494829	3.28068	12703	Socs1	0.266279	0.512255	biological_process
GO:0000737	DNA catabolic process, endonucleolytic	1	616	10	20209	0.00162338	0.000494829	3.28068	13419	Dnase1	0.266279	0.512255	biological_process
GO:2001238	positive regulation of extrinsic apoptotic signaling pathway	2	616	33	20209	0.00324675	0.00163294	1.98829	14082;12370	Fadd;Casp8	0.266404	0.512255	biological_process
GO:0048015	phosphatidylinositol-mediated signaling	2	616	33	20209	0.00324675	0.00163294	1.98829	18162;16001	Npr3;Igf1r	0.266404	0.512255	biological_process
GO:0050853	B cell receptor signaling pathway	2	616	33	20209	0.00324675	0.00163294	1.98829	12927;15985	Bcar1;Cd79b	0.266404	0.512255	biological_process
GO:0048872	homeostasis of number of cells	2	616	33	20209	0.00324675	0.00163294	1.98829	53890;12773	Sart3;Ccr4	0.266404	0.512255	biological_process
GO:0014065	phosphatidylinositol 3-kinase signaling	2	616	33	20209	0.00324675	0.00163294	1.98829	11651;13866	Akt1;Erbb2	0.266404	0.512255	biological_process
GO:0008289	lipid binding	11	610	290	20023	0.0180328	0.0144833	1.24507	20405;14073;76561;214459;18023;71602;71939;74479;666348;12903;21844	Sh3gl1;Faah;Snx7;Fnbp1l;Nfe2l1;Myo1e;Apol6;Snx11;Apol7e;Crabp1;Tiam1	0.271466	0.556551	molecular_function
GO:0000793	condensed chromosome	2	611	34	20330	0.00327332	0.00167241	1.95725	22385;56399	Baz1b;Akap8	0.272368	0.58918	cellular_component
GO:0035869	ciliary transition zone	2	611	34	20330	0.00327332	0.00167241	1.95725	260305;53885	Nphp4;Nphp1	0.272368	0.58918	cellular_component
GO:0005262	calcium channel activity	4	610	87	20023	0.00655738	0.004345	1.50918	242443;194352;63873;64177	Grin3a;Trpv5;Trpv4;Trpv6	0.273618	0.558293	molecular_function
GO:0008134	transcription factor binding	14	610	381	20023	0.0229508	0.0190281	1.20615	11865;12952;20807;22642;14154;20671;17702;11911;12912;94091;94088;21418;12606;619332	Arntl;Cry1;Srf;Zbtb17;Fem1a;Sox17;Msx2;Atf4;Creb1;Trim11;Trim6;Tfap2a;Cebpa;4933416C03Rik	0.274137	0.558293	molecular_function
GO:0050885	neuromuscular process controlling balance	3	616	60	20209	0.00487013	0.00296897	1.64034	14912;77579;234734	Nkx6-2;Myh10;Aars	0.276304	0.522952	biological_process
GO:0035035	histone acetyltransferase binding	2	610	34	20023	0.00327869	0.00169805	1.93086	12912;619332	Creb1;4933416C03Rik	0.27759	0.558793	molecular_function
GO:0097718	disordered domain specific binding	2	610	34	20023	0.00327869	0.00169805	1.93086	14268;22003	Fn1;Tpm1	0.27759	0.558793	molecular_function
GO:0006418	tRNA aminoacylation for protein translation	2	616	34	20209	0.00324675	0.00168242	1.92981	212679;353172	Mars2;Gars	0.2778	0.522952	biological_process
GO:0008219	cell death	2	616	34	20209	0.00324675	0.00168242	1.92981	26403;18226	Map3k11;Nup62	0.2778	0.522952	biological_process
GO:0007274	neuromuscular synaptic transmission	2	616	34	20209	0.00324675	0.00168242	1.92981	12484;239731	Cd24a;Rimbp3	0.2778	0.522952	biological_process
GO:0030168	platelet activation	2	616	34	20209	0.00324675	0.00168242	1.92981	22416;20807	Wnt3a;Srf	0.2778	0.522952	biological_process
GO:0015030	Cajal body	2	611	35	20330	0.00327332	0.00172159	1.90133	53379;53890	Hnrnpa2b1;Sart3	0.283596	0.58918	cellular_component
GO:0005261	cation channel activity	3	610	61	20023	0.00491803	0.0030465	1.61432	53333;20269;63873	Tomm40;Scn3a;Trpv4	0.284363	0.558793	molecular_function
GO:0005080	protein kinase C binding	3	610	61	20023	0.00491803	0.0030465	1.61432	11651;63873;27360	Akt1;Trpv4;Add3	0.284363	0.558793	molecular_function
GO:0004518	nuclease activity	5	610	117	20023	0.00819672	0.00584328	1.40276	13419;67276;18971;56463;68048	Dnase1;Eri1;Pold1;Snd1;Aen	0.285194	0.558793	molecular_function
GO:0036157	outer dynein arm	1	611	11	20330	0.00163666	0.000541072	3.02485	211535	Ccdc114	0.285197	0.58918	cellular_component
GO:0005845	mRNA cap binding complex	1	611	11	20330	0.00163666	0.000541072	3.02485	68092	Ncbp2	0.285197	0.58918	cellular_component
GO:0031143	pseudopodium	1	611	11	20330	0.00163666	0.000541072	3.02485	14063	F2rl1	0.285197	0.58918	cellular_component
GO:0097458	neuron part	1	611	11	20330	0.00163666	0.000541072	3.02485	13848	Ephb6	0.285197	0.58918	cellular_component
GO:0061700	GATOR2 complex	1	611	11	20330	0.00163666	0.000541072	3.02485	230784	Sesn2	0.285197	0.58918	cellular_component
GO:0030061	mitochondrial crista	1	611	11	20330	0.00163666	0.000541072	3.02485	13070	Cyp11a1	0.285197	0.58918	cellular_component
GO:0032045	guanyl-nucleotide exchange factor complex	1	611	11	20330	0.00163666	0.000541072	3.02485	218460	Wdr41	0.285197	0.58918	cellular_component
GO:0001527	microfibril	1	611	11	20330	0.00163666	0.000541072	3.02485	14118	Fbn1	0.285197	0.58918	cellular_component
GO:0044613	nuclear pore central transport channel	1	611	11	20330	0.00163666	0.000541072	3.02485	18226	Nup62	0.285197	0.58918	cellular_component
GO:0106003	amyloid-beta complex	1	611	11	20330	0.00163666	0.000541072	3.02485	24088	Tlr2	0.285197	0.58918	cellular_component
GO:0008026	ATP-dependent helicase activity	1	610	11	20023	0.00163934	0.000549368	2.98405	19691	Recql	0.288523	0.558793	molecular_function
GO:0042301	phosphate ion binding	1	610	11	20023	0.00163934	0.000549368	2.98405	17768	Mthfd2	0.288523	0.558793	molecular_function
GO:0043142	single-stranded DNA-dependent ATPase activity	1	610	11	20023	0.00163934	0.000549368	2.98405	72107	Dscc1	0.288523	0.558793	molecular_function
GO:0050072	m7G(5')pppN diphosphatase activity	1	610	11	20023	0.00163934	0.000549368	2.98405	70640	Dcp2	0.288523	0.558793	molecular_function
GO:0048019	receptor antagonist activity	1	610	11	20023	0.00163934	0.000549368	2.98405	13380	Dkk1	0.288523	0.558793	molecular_function
GO:0097200	cysteine-type endopeptidase activity involved in execution phase of apoptosis	1	610	11	20023	0.00163934	0.000549368	2.98405	12370	Casp8	0.288523	0.558793	molecular_function
GO:0004708	MAP kinase kinase activity	1	610	11	20023	0.00163934	0.000549368	2.98405	26399	Map2k6	0.288523	0.558793	molecular_function
GO:0043522	leucine zipper domain binding	1	610	11	20023	0.00163934	0.000549368	2.98405	11911	Atf4	0.288523	0.558793	molecular_function
GO:0005041	low-density lipoprotein particle receptor activity	1	610	11	20023	0.00163934	0.000549368	2.98405	65107	Lrp10	0.288523	0.558793	molecular_function
GO:0008568	microtubule-severing ATPase activity	1	610	11	20023	0.00163934	0.000549368	2.98405	74187	Katnb1	0.288523	0.558793	molecular_function
GO:0098789	pre-mRNA cleavage required for polyadenylation	1	616	11	20209	0.00162338	0.000544312	2.98244	68092	Ncbp2	0.288655	0.522952	biological_process
GO:0002262	myeloid cell homeostasis	1	616	11	20209	0.00162338	0.000544312	2.98244	16193	Il6	0.288655	0.522952	biological_process
GO:0019217	regulation of fatty acid metabolic process	1	616	11	20209	0.00162338	0.000544312	2.98244	232339	Ankrd26	0.288655	0.522952	biological_process
GO:0071294	cellular response to zinc ion	1	616	11	20209	0.00162338	0.000544312	2.98244	12912	Creb1	0.288655	0.522952	biological_process
GO:0016125	sterol metabolic process	1	616	11	20209	0.00162338	0.000544312	2.98244	17855	Mvk	0.288655	0.522952	biological_process
GO:0006112	energy reserve metabolic process	1	616	11	20209	0.00162338	0.000544312	2.98244	224792	Adgrf5	0.288655	0.522952	biological_process
GO:0070306	lens fiber cell differentiation	1	616	11	20209	0.00162338	0.000544312	2.98244	56371	Fzr1	0.288655	0.522952	biological_process
GO:0060253	negative regulation of glial cell proliferation	1	616	11	20209	0.00162338	0.000544312	2.98244	20927	Abcc8	0.288655	0.522952	biological_process
GO:0030828	positive regulation of cGMP biosynthetic process	1	616	11	20209	0.00162338	0.000544312	2.98244	11541	Adora2b	0.288655	0.522952	biological_process
GO:0010467	gene expression	1	616	11	20209	0.00162338	0.000544312	2.98244	18227	Nr4a2	0.288655	0.522952	biological_process
GO:0046641	positive regulation of alpha-beta T cell proliferation	1	616	11	20209	0.00162338	0.000544312	2.98244	12484	Cd24a	0.288655	0.522952	biological_process
GO:0097011	cellular response to granulocyte macrophage colony-stimulating factor stimulus	1	616	11	20209	0.00162338	0.000544312	2.98244	11651	Akt1	0.288655	0.522952	biological_process
GO:0048617	embryonic foregut morphogenesis	1	616	11	20209	0.00162338	0.000544312	2.98244	20671	Sox17	0.288655	0.522952	biological_process
GO:0042074	cell migration involved in gastrulation	1	616	11	20209	0.00162338	0.000544312	2.98244	20671	Sox17	0.288655	0.522952	biological_process
GO:0051123	RNA polymerase II transcriptional preinitiation complex assembly	1	616	11	20209	0.00162338	0.000544312	2.98244	619332	4933416C03Rik	0.288655	0.522952	biological_process
GO:0016070	RNA metabolic process	1	616	11	20209	0.00162338	0.000544312	2.98244	71990	Ddx54	0.288655	0.522952	biological_process
GO:1901800	positive regulation of proteasomal protein catabolic process	1	616	11	20209	0.00162338	0.000544312	2.98244	233900	Rnf40	0.288655	0.522952	biological_process
GO:0051127	positive regulation of actin nucleation	1	616	11	20209	0.00162338	0.000544312	2.98244	20259	Scin	0.288655	0.522952	biological_process
GO:0051272	positive regulation of cellular component movement	1	616	11	20209	0.00162338	0.000544312	2.98244	14726	Pdpn	0.288655	0.522952	biological_process
GO:0071168	protein localization to chromatin	1	616	11	20209	0.00162338	0.000544312	2.98244	224640	Lemd2	0.288655	0.522952	biological_process
GO:0031103	axon regeneration	1	616	11	20209	0.00162338	0.000544312	2.98244	380684	Nefh	0.288655	0.522952	biological_process
GO:0072091	regulation of stem cell proliferation	1	616	11	20209	0.00162338	0.000544312	2.98244	20671	Sox17	0.288655	0.522952	biological_process
GO:0045577	regulation of B cell differentiation	1	616	11	20209	0.00162338	0.000544312	2.98244	12484	Cd24a	0.288655	0.522952	biological_process
GO:0030851	granulocyte differentiation	1	616	11	20209	0.00162338	0.000544312	2.98244	12606	Cebpa	0.288655	0.522952	biological_process
GO:0032691	negative regulation of interleukin-1 beta production	1	616	11	20209	0.00162338	0.000544312	2.98244	74155	Errfi1	0.288655	0.522952	biological_process
GO:0036065	fucosylation	1	616	11	20209	0.00162338	0.000544312	2.98244	14348	Fut9	0.288655	0.522952	biological_process
GO:0035456	response to interferon-beta	1	616	11	20209	0.00162338	0.000544312	2.98244	56489	Ikbke	0.288655	0.522952	biological_process
GO:0045591	positive regulation of regulatory T cell differentiation	1	616	11	20209	0.00162338	0.000544312	2.98244	12703	Socs1	0.288655	0.522952	biological_process
GO:0097242	amyloid-beta clearance	1	616	11	20209	0.00162338	0.000544312	2.98244	16001	Igf1r	0.288655	0.522952	biological_process
GO:0010656	negative regulation of muscle cell apoptotic process	1	616	11	20209	0.00162338	0.000544312	2.98244	16001	Igf1r	0.288655	0.522952	biological_process
GO:0009101	glycoprotein biosynthetic process	1	616	11	20209	0.00162338	0.000544312	2.98244	243853	Fkrp	0.288655	0.522952	biological_process
GO:0006183	GTP biosynthetic process	1	616	11	20209	0.00162338	0.000544312	2.98244	23917	Impdh1	0.288655	0.522952	biological_process
GO:0010884	positive regulation of lipid storage	1	616	11	20209	0.00162338	0.000544312	2.98244	56489	Ikbke	0.288655	0.522952	biological_process
GO:0035269	protein O-linked mannosylation	1	616	11	20209	0.00162338	0.000544312	2.98244	243853	Fkrp	0.288655	0.522952	biological_process
GO:0018298	protein-chromophore linkage	1	616	11	20209	0.00162338	0.000544312	2.98244	12952	Cry1	0.288655	0.522952	biological_process
GO:0010739	positive regulation of protein kinase A signaling	1	616	11	20209	0.00162338	0.000544312	2.98244	56089	Ramp3	0.288655	0.522952	biological_process
GO:0072425	signal transduction involved in G2 DNA damage checkpoint	1	616	11	20209	0.00162338	0.000544312	2.98244	56371	Fzr1	0.288655	0.522952	biological_process
GO:2000772	regulation of cellular senescence	1	616	11	20209	0.00162338	0.000544312	2.98244	11865	Arntl	0.288655	0.522952	biological_process
GO:0071732	cellular response to nitric oxide	1	616	11	20209	0.00162338	0.000544312	2.98244	12927	Bcar1	0.288655	0.522952	biological_process
GO:0030330	DNA damage response, signal transduction by p53 class mediator	1	616	11	20209	0.00162338	0.000544312	2.98244	230784	Sesn2	0.288655	0.522952	biological_process
GO:0098911	regulation of ventricular cardiac muscle cell action potential	1	616	11	20209	0.00162338	0.000544312	2.98244	13506	Dsc2	0.288655	0.522952	biological_process
GO:0008210	estrogen metabolic process	1	616	11	20209	0.00162338	0.000544312	2.98244	99929	Tiparp	0.288655	0.522952	biological_process
GO:0060285	cilium-dependent cell motility	1	616	11	20209	0.00162338	0.000544312	2.98244	19726	Rfx3	0.288655	0.522952	biological_process
GO:0009062	fatty acid catabolic process	1	616	11	20209	0.00162338	0.000544312	2.98244	14073	Faah	0.288655	0.522952	biological_process
GO:0048599	oocyte development	1	616	11	20209	0.00162338	0.000544312	2.98244	16324	Inhbb	0.288655	0.522952	biological_process
GO:0030193	regulation of blood coagulation	1	616	11	20209	0.00162338	0.000544312	2.98244	14063	F2rl1	0.288655	0.522952	biological_process
GO:0060765	regulation of androgen receptor signaling pathway	1	616	11	20209	0.00162338	0.000544312	2.98244	224902	Safb2	0.288655	0.522952	biological_process
GO:0032060	bleb assembly	1	616	11	20209	0.00162338	0.000544312	2.98244	105722	Ano6	0.288655	0.522952	biological_process
GO:0004180	carboxypeptidase activity	2	610	35	20023	0.00327869	0.00174799	1.87569	12874;12876	Cpd;Cpe	0.288968	0.558793	molecular_function
GO:0008643	carbohydrate transport	2	616	35	20209	0.00324675	0.0017319	1.87468	242585;11651	Slc35d1;Akt1	0.289184	0.522952	biological_process
GO:0050873	brown fat cell differentiation	2	616	35	20209	0.00324675	0.0017319	1.87468	12606;329003	Cebpa;Zfp516	0.289184	0.522952	biological_process
GO:0000422	autophagy of mitochondrion	2	616	35	20209	0.00324675	0.0017319	1.87468	235040;23830	Atg4d;Capn10	0.289184	0.522952	biological_process
GO:0046326	positive regulation of glucose import	2	616	35	20209	0.00324675	0.0017319	1.87468	11651;23830	Akt1;Capn10	0.289184	0.522952	biological_process
GO:0060349	bone morphogenesis	2	616	35	20209	0.00324675	0.0017319	1.87468	17702;21418	Msx2;Tfap2a	0.289184	0.522952	biological_process
GO:0043484	regulation of RNA splicing	2	616	35	20209	0.00324675	0.0017319	1.87468	171170;20637	Mbnl3;Snrnp70	0.289184	0.522952	biological_process
GO:0071364	cellular response to epidermal growth factor stimulus	2	616	35	20209	0.00324675	0.0017319	1.87468	11651;13866	Akt1;Erbb2	0.289184	0.522952	biological_process
GO:0030501	positive regulation of bone mineralization	2	616	35	20209	0.00324675	0.0017319	1.87468	21418;105722	Tfap2a;Ano6	0.289184	0.522952	biological_process
GO:0045930	negative regulation of mitotic cell cycle	2	616	35	20209	0.00324675	0.0017319	1.87468	26941;66854	Slc9a3r1;Trim35	0.289184	0.522952	biological_process
GO:0019228	neuronal action potential	2	616	35	20209	0.00324675	0.0017319	1.87468	20269;72413	Scn3a;Kcnmb2	0.289184	0.522952	biological_process
GO:0050796	regulation of insulin secretion	2	616	35	20209	0.00324675	0.0017319	1.87468	19726;11865	Rfx3;Arntl	0.289184	0.522952	biological_process
GO:0042826	histone deacetylase binding	5	610	118	20023	0.00819672	0.00589322	1.39087	20807;12952;52592;12606;56399	Srf;Cry1;Brms1l;Cebpa;Akap8	0.291106	0.560906	molecular_function
GO:0051092	positive regulation of NF-kappaB transcription factor activity	5	616	118	20209	0.00811688	0.00583898	1.39012	257632;67525;72388;24088;17874	Nod2;Trim62;Ripk4;Tlr2;Myd88	0.291486	0.526626	biological_process
GO:0005623	cell	6	611	149	20330	0.00981997	0.00732907	1.33987	78894;56384;107566;108800;194352;64177	Aacs;Letm1;Arl2bp;Ston2;Trpv5;Trpv6	0.291593	0.598587	cellular_component
GO:0071456	cellular response to hypoxia	3	616	62	20209	0.00487013	0.00306794	1.58743	11651;18655;70186	Akt1;Pgk1;Fam162a	0.292995	0.528302	biological_process
GO:0030879	mammary gland development	3	616	62	20209	0.00487013	0.00306794	1.58743	22416;16001;12912	Wnt3a;Igf1r;Creb1	0.292995	0.528302	biological_process
GO:0016607	nuclear speck	11	611	300	20330	0.0180033	0.0147565	1.22002	236732;67769;216150;16885;69009;18227;70312;20393;17702;72344;57317	Rbm10;Gpatch2;Cdc34;Limk1;Thap7;Nr4a2;Cactin;Sgk1;Msx2;Usp36;Srsf4	0.293221	0.598587	cellular_component
GO:0007613	memory	4	616	90	20209	0.00649351	0.00445346	1.45808	20927;15567;12912;545156	Abcc8;Slc6a4;Creb1;Kalrn	0.294433	0.528302	biological_process
GO:0014069	postsynaptic density	9	611	240	20330	0.01473	0.0118052	1.24775	380684;545156;76960;18752;27360;16177;17874;21844;13169	Nefh;Kalrn;Bcas1;Prkcg;Add3;Il1r1;Myd88;Tiam1;Dbnl	0.296777	0.602283	cellular_component
GO:0070888	E-box binding	2	610	36	20023	0.00327869	0.00179793	1.82359	17342;11865	Mitf;Arntl	0.300324	0.560906	molecular_function
GO:0030010	establishment of cell polarity	2	616	36	20209	0.00324675	0.00178138	1.8226	338362;16001	Ust;Igf1r	0.300545	0.528302	biological_process
GO:0023052	signaling	2	616	36	20209	0.00324675	0.00178138	1.8226	257632;242667	Nod2;Dlgap3	0.300545	0.528302	biological_process
GO:0010507	negative regulation of autophagy	2	616	36	20209	0.00324675	0.00178138	1.8226	11651;83669	Akt1;Wdr6	0.300545	0.528302	biological_process
GO:0002053	positive regulation of mesenchymal cell proliferation	2	616	36	20209	0.00324675	0.00178138	1.8226	18109;21813	Mycn;Tgfbr2	0.300545	0.528302	biological_process
GO:0071333	cellular response to glucose stimulus	2	616	36	20209	0.00324675	0.00178138	1.8226	78894;16001	Aacs;Igf1r	0.300545	0.528302	biological_process
GO:0070059	intrinsic apoptotic signaling pathway in response to endoplasmic reticulum stress	2	616	36	20209	0.00324675	0.00178138	1.8226	11911;228775	Atf4;Trib3	0.300545	0.528302	biological_process
GO:0007528	neuromuscular junction development	2	616	36	20209	0.00324675	0.00178138	1.8226	13866;545156	Erbb2;Kalrn	0.300545	0.528302	biological_process
GO:0007098	centrosome cycle	2	616	36	20209	0.00324675	0.00178138	1.8226	18226;99167	Nup62;Ssx2ip	0.300545	0.528302	biological_process
GO:0050772	positive regulation of axonogenesis	2	616	36	20209	0.00324675	0.00178138	1.8226	229715;21844	Amigo1;Tiam1	0.300545	0.528302	biological_process
GO:0042177	negative regulation of protein catabolic process	2	616	36	20209	0.00324675	0.00178138	1.8226	18752;20720	Prkcg;Serpine2	0.300545	0.528302	biological_process
GO:0006913	nucleocytoplasmic transport	2	616	36	20209	0.00324675	0.00178138	1.8226	208104;223690	Mlxip;Ankrd54	0.300545	0.528302	biological_process
GO:0019003	GDP binding	3	610	63	20023	0.00491803	0.00314638	1.56308	110639;239555;100972	Prps2;Mief1;Rab28	0.30108	0.560906	molecular_function
GO:1902476	chloride transmembrane transport	3	616	63	20209	0.00487013	0.00311742	1.56223	105722;83704;12727	Ano6;Slc12a9;Clcn4	0.301366	0.528302	biological_process
GO:0043235	receptor complex	7	611	181	20330	0.0114566	0.0089031	1.28681	13866;21687;16001;21813;13848;13841;56089	Erbb2;Tek;Igf1r;Tgfbr2;Ephb6;Epha7;Ramp3	0.302753	0.604621	cellular_component
GO:0030914	STAGA complex	1	611	12	20330	0.00163666	0.000590261	2.77278	101206	Tada3	0.306692	0.604621	cellular_component
GO:0045334	clathrin-coated endocytic vesicle	1	611	12	20330	0.00163666	0.000590261	2.77278	71602	Myo1e	0.306692	0.604621	cellular_component
GO:0034663	endoplasmic reticulum chaperone complex	1	611	12	20330	0.00163666	0.000590261	2.77278	64136	Sdf2l1	0.306692	0.604621	cellular_component
GO:0042641	actomyosin	1	611	12	20330	0.00163666	0.000590261	2.77278	77579	Myh10	0.306692	0.604621	cellular_component
GO:0016491	oxidoreductase activity	20	610	577	20023	0.0327869	0.0288169	1.13777	14261;69051;17768;26432;15484;17161;110208;13076;228608;13070;65973;15926;19378;15357;230784;27384;23917;15490;170728;224907	Fmo1;Pycr2;Mthfd2;Plod2;Hsd11b2;Maoa;Pgd;Cyp1a1;Smox;Cyp11a1;Asph;Idh1;Aldh1a2;Hmgcr;Sesn2;Akr1c13;Impdh1;Hsd17b7;Rtn4ip1;Dus3l	0.308403	0.560906	molecular_function
GO:0060395	SMAD protein signal transduction	3	616	64	20209	0.00487013	0.00316691	1.53782	74007;15258;16324	Btbd11;Hipk2;Inhbb	0.309748	0.528302	biological_process
GO:0031681	G-protein beta-subunit binding	1	610	12	20023	0.00163934	0.000599311	2.73538	14063	F2rl1	0.31021	0.560906	molecular_function
GO:0017017	MAP kinase tyrosine/serine/threonine phosphatase activity	1	610	12	20023	0.00163934	0.000599311	2.73538	67603	Dusp6	0.31021	0.560906	molecular_function
GO:0003951	NAD+ kinase activity	1	610	12	20023	0.00163934	0.000599311	2.73538	56632	Sphk2	0.31021	0.560906	molecular_function
GO:0005522	profilin binding	1	610	12	20023	0.00163934	0.000599311	2.73538	13367	Diaph1	0.31021	0.560906	molecular_function
GO:0016504	peptidase activator activity	1	610	12	20023	0.00163934	0.000599311	2.73538	14268	Fn1	0.31021	0.560906	molecular_function
GO:0005092	GDP-dissociation inhibitor activity	1	610	12	20023	0.00163934	0.000599311	2.73538	230784	Sesn2	0.31021	0.560906	molecular_function
GO:0008320	protein transmembrane transporter activity	1	610	12	20023	0.00163934	0.000599311	2.73538	53333	Tomm40	0.31021	0.560906	molecular_function
GO:0005227	calcium activated cation channel activity	1	610	12	20023	0.00163934	0.000599311	2.73538	105722	Ano6	0.31021	0.560906	molecular_function
GO:0008484	sulfuric ester hydrolase activity	1	610	12	20023	0.00163934	0.000599311	2.73538	240725	Sulf1	0.31021	0.560906	molecular_function
GO:0097153	cysteine-type endopeptidase activity involved in apoptotic process	1	610	12	20023	0.00163934	0.000599311	2.73538	12370	Casp8	0.31021	0.560906	molecular_function
GO:0002161	aminoacyl-tRNA editing activity	1	610	12	20023	0.00163934	0.000599311	2.73538	234734	Aars	0.31021	0.560906	molecular_function
GO:0005536	glucose binding	1	610	12	20023	0.00163934	0.000599311	2.73538	27357	Gyg	0.31021	0.560906	molecular_function
GO:0051378	serotonin binding	1	610	12	20023	0.00163934	0.000599311	2.73538	17161	Maoa	0.31021	0.560906	molecular_function
GO:0031406	carboxylic acid binding	1	610	12	20023	0.00163934	0.000599311	2.73538	110208	Pgd	0.31021	0.560906	molecular_function
GO:0032700	negative regulation of interleukin-17 production	1	616	12	20209	0.00162338	0.000593795	2.7339	24088	Tlr2	0.31035	0.528302	biological_process
GO:0032233	positive regulation of actin filament bundle assembly	1	616	12	20209	0.00162338	0.000593795	2.7339	16885	Limk1	0.31035	0.528302	biological_process
GO:2001022	positive regulation of response to DNA damage stimulus	1	616	12	20209	0.00162338	0.000593795	2.7339	55982	Paxip1	0.31035	0.528302	biological_process
GO:0022010	central nervous system myelination	1	616	12	20209	0.00162338	0.000593795	2.7339	14912	Nkx6-2	0.31035	0.528302	biological_process
GO:0001523	retinoid metabolic process	1	616	12	20209	0.00162338	0.000593795	2.7339	19378	Aldh1a2	0.31035	0.528302	biological_process
GO:0044598	doxorubicin metabolic process	1	616	12	20209	0.00162338	0.000593795	2.7339	27384	Akr1c13	0.31035	0.528302	biological_process
GO:0044597	daunorubicin metabolic process	1	616	12	20209	0.00162338	0.000593795	2.7339	27384	Akr1c13	0.31035	0.528302	biological_process
GO:0031145	anaphase-promoting complex-dependent catabolic process	1	616	12	20209	0.00162338	0.000593795	2.7339	56371	Fzr1	0.31035	0.528302	biological_process
GO:0010390	histone monoubiquitination	1	616	12	20209	0.00162338	0.000593795	2.7339	233900	Rnf40	0.31035	0.528302	biological_process
GO:0006910	phagocytosis, recognition	1	616	12	20209	0.00162338	0.000593795	2.7339	140792	Colec12	0.31035	0.528302	biological_process
GO:0031953	negative regulation of protein autophosphorylation	1	616	12	20209	0.00162338	0.000593795	2.7339	74155	Errfi1	0.31035	0.528302	biological_process
GO:0002084	protein depalmitoylation	1	616	12	20209	0.00162338	0.000593795	2.7339	26394	Lypla2	0.31035	0.528302	biological_process
GO:0002260	lymphocyte homeostasis	1	616	12	20209	0.00162338	0.000593795	2.7339	53945	Slc40a1	0.31035	0.528302	biological_process
GO:0035810	positive regulation of urine volume	1	616	12	20209	0.00162338	0.000593795	2.7339	18162	Npr3	0.31035	0.528302	biological_process
GO:0060402	calcium ion transport into cytosol	1	616	12	20209	0.00162338	0.000593795	2.7339	194352	Trpv5	0.31035	0.528302	biological_process
GO:0060711	labyrinthine layer development	1	616	12	20209	0.00162338	0.000593795	2.7339	12591	Cdx2	0.31035	0.528302	biological_process
GO:0019538	protein metabolic process	1	616	12	20209	0.00162338	0.000593795	2.7339	19072	Prep	0.31035	0.528302	biological_process
GO:0008347	glial cell migration	1	616	12	20209	0.00162338	0.000593795	2.7339	14268	Fn1	0.31035	0.528302	biological_process
GO:2000637	positive regulation of gene silencing by miRNA	1	616	12	20209	0.00162338	0.000593795	2.7339	18033	Nfkb1	0.31035	0.528302	biological_process
GO:0035970	peptidyl-threonine dephosphorylation	1	616	12	20209	0.00162338	0.000593795	2.7339	14208	Ppm1g	0.31035	0.528302	biological_process
GO:0071285	cellular response to lithium ion	1	616	12	20209	0.00162338	0.000593795	2.7339	12606	Cebpa	0.31035	0.528302	biological_process
GO:0021670	lateral ventricle development	1	616	12	20209	0.00162338	0.000593795	2.7339	77579	Myh10	0.31035	0.528302	biological_process
GO:0002011	morphogenesis of an epithelial sheet	1	616	12	20209	0.00162338	0.000593795	2.7339	20807	Srf	0.31035	0.528302	biological_process
GO:0032688	negative regulation of interferon-beta production	1	616	12	20209	0.00162338	0.000593795	2.7339	70312	Cactin	0.31035	0.528302	biological_process
GO:0045059	positive thymic T cell selection	1	616	12	20209	0.00162338	0.000593795	2.7339	20807	Srf	0.31035	0.528302	biological_process
GO:0061051	positive regulation of cell growth involved in cardiac muscle cell development	1	616	12	20209	0.00162338	0.000593795	2.7339	110196	Fdps	0.31035	0.528302	biological_process
GO:0010955	negative regulation of protein processing	1	616	12	20209	0.00162338	0.000593795	2.7339	20720	Serpine2	0.31035	0.528302	biological_process
GO:0008206	bile acid metabolic process	1	616	12	20209	0.00162338	0.000593795	2.7339	54670	Atp8b1	0.31035	0.528302	biological_process
GO:0006826	iron ion transport	1	616	12	20209	0.00162338	0.000593795	2.7339	53945	Slc40a1	0.31035	0.528302	biological_process
GO:0071375	cellular response to peptide hormone stimulus	1	616	12	20209	0.00162338	0.000593795	2.7339	13070	Cyp11a1	0.31035	0.528302	biological_process
GO:0015695	organic cation transport	1	616	12	20209	0.00162338	0.000593795	2.7339	67473	Slc47a1	0.31035	0.528302	biological_process
GO:0010243	response to organonitrogen compound	1	616	12	20209	0.00162338	0.000593795	2.7339	78894	Aacs	0.31035	0.528302	biological_process
GO:0045948	positive regulation of translational initiation	1	616	12	20209	0.00162338	0.000593795	2.7339	58988	Rps6kb2	0.31035	0.528302	biological_process
GO:0021952	central nervous system projection neuron axonogenesis	1	616	12	20209	0.00162338	0.000593795	2.7339	18227	Nr4a2	0.31035	0.528302	biological_process
GO:0051489	regulation of filopodium assembly	1	616	12	20209	0.00162338	0.000593795	2.7339	17909	Myo10	0.31035	0.528302	biological_process
GO:0061179	negative regulation of insulin secretion involved in cellular response to glucose stimulus	1	616	12	20209	0.00162338	0.000593795	2.7339	15357	Hmgcr	0.31035	0.528302	biological_process
GO:0060740	prostate gland epithelium morphogenesis	1	616	12	20209	0.00162338	0.000593795	2.7339	16001	Igf1r	0.31035	0.528302	biological_process
GO:0060644	mammary gland epithelial cell differentiation	1	616	12	20209	0.00162338	0.000593795	2.7339	13711	Elf5	0.31035	0.528302	biological_process
GO:0007252	I-kappaB phosphorylation	1	616	12	20209	0.00162338	0.000593795	2.7339	24088	Tlr2	0.31035	0.528302	biological_process
GO:0042416	dopamine biosynthetic process	1	616	12	20209	0.00162338	0.000593795	2.7339	18227	Nr4a2	0.31035	0.528302	biological_process
GO:0042989	sequestering of actin monomers	1	616	12	20209	0.00162338	0.000593795	2.7339	20259	Scin	0.31035	0.528302	biological_process
GO:0002377	immunoglobulin production	1	616	12	20209	0.00162338	0.000593795	2.7339	16431	Itm2a	0.31035	0.528302	biological_process
GO:0031529	ruffle organization	1	616	12	20209	0.00162338	0.000593795	2.7339	22003	Tpm1	0.31035	0.528302	biological_process
GO:0016045	detection of bacterium	1	616	12	20209	0.00162338	0.000593795	2.7339	257632	Nod2	0.31035	0.528302	biological_process
GO:0048103	somatic stem cell division	1	616	12	20209	0.00162338	0.000593795	2.7339	22416	Wnt3a	0.31035	0.528302	biological_process
GO:0051024	positive regulation of immunoglobulin secretion	1	616	12	20209	0.00162338	0.000593795	2.7339	16193	Il6	0.31035	0.528302	biological_process
GO:0021953	central nervous system neuron differentiation	1	616	12	20209	0.00162338	0.000593795	2.7339	18227	Nr4a2	0.31035	0.528302	biological_process
GO:0060394	negative regulation of pathway-restricted SMAD protein phosphorylation	1	616	12	20209	0.00162338	0.000593795	2.7339	13380	Dkk1	0.31035	0.528302	biological_process
GO:0030101	natural killer cell activation	1	616	12	20209	0.00162338	0.000593795	2.7339	77777	Ulbp1	0.31035	0.528302	biological_process
GO:0097756	negative regulation of blood vessel diameter	1	616	12	20209	0.00162338	0.000593795	2.7339	15357	Hmgcr	0.31035	0.528302	biological_process
GO:0005758	mitochondrial intermembrane space	3	611	65	20330	0.00490998	0.00319725	1.53569	50492;23830;107566	Thop1;Capn10;Arl2bp	0.310496	0.608642	cellular_component
GO:0042169	SH2 domain binding	2	610	37	20023	0.00327869	0.00184787	1.7743	18226;63873	Nup62;Trpv4	0.311649	0.560906	molecular_function
GO:0000979	RNA polymerase II core promoter sequence-specific DNA binding	2	610	37	20023	0.00327869	0.00184787	1.7743	21418;51788	Tfap2a;H2afz	0.311649	0.560906	molecular_function
GO:0017112	Rab guanyl-nucleotide exchange factor activity	2	610	37	20023	0.00327869	0.00184787	1.7743	218460;217835	Wdr41;Rin3	0.311649	0.560906	molecular_function
GO:0001656	metanephros development	2	616	37	20209	0.00324675	0.00183087	1.77334	16372;14118	Irx2;Fbn1	0.311876	0.528585	biological_process
GO:0097755	positive regulation of blood vessel diameter	2	616	37	20209	0.00324675	0.00183087	1.77334	11541;14063	Adora2b;F2rl1	0.311876	0.528585	biological_process
GO:0030513	positive regulation of BMP signaling pathway	2	616	37	20209	0.00324675	0.00183087	1.77334	240725;17702	Sulf1;Msx2	0.311876	0.528585	biological_process
GO:0030901	midbrain development	2	616	37	20209	0.00324675	0.00183087	1.77334	68151;22416	Wls;Wnt3a	0.311876	0.528585	biological_process
GO:0043627	response to estrogen	2	616	37	20209	0.00324675	0.00183087	1.77334	21687;12484	Tek;Cd24a	0.311876	0.528585	biological_process
GO:0019221	cytokine-mediated signaling pathway	6	616	151	20209	0.00974026	0.00747192	1.30358	12703;16193;16177;17874;12606;236690	Socs1;Il6;Il1r1;Myd88;Cebpa;Nyx	0.31334	0.530214	biological_process
GO:0060070	canonical Wnt signaling pathway	4	616	93	20209	0.00649351	0.00460191	1.41105	20671;22416;20378;77578	Sox17;Wnt3a;Frzb;Bcl9	0.315113	0.530214	biological_process
GO:0043130	ubiquitin binding	3	610	65	20023	0.00491803	0.00324627	1.51498	18226;103784;68817	Nup62;Wdr92;Ddi2	0.317843	0.560906	molecular_function
GO:0032947	protein-containing complex scaffold activity	3	610	65	20023	0.00491803	0.00324627	1.51498	26941;242667;100986	Slc9a3r1;Dlgap3;Akap9	0.317843	0.560906	molecular_function
GO:0052689	carboxylic ester hydrolase activity	3	610	65	20023	0.00491803	0.00324627	1.51498	171210;68187;26394	Acot2;Fam135a;Lypla2	0.317843	0.560906	molecular_function
GO:0031398	positive regulation of protein ubiquitination	3	616	65	20209	0.00487013	0.00321639	1.51416	257632;67313;55982	Nod2;5730559C18Rik;Paxip1	0.318138	0.530214	biological_process
GO:0045669	positive regulation of osteoblast differentiation	3	616	65	20209	0.00487013	0.00321639	1.51416	320799;17702;12606	Zhx3;Msx2;Cebpa	0.318138	0.530214	biological_process
GO:0008344	adult locomotory behavior	3	616	65	20209	0.00487013	0.00321639	1.51416	18227;15258;545156	Nr4a2;Hipk2;Kalrn	0.318138	0.530214	biological_process
GO:0005874	microtubule	12	611	338	20330	0.0196399	0.0166257	1.1813	26403;71653;67886;195208;17245;227613;16319;67951;74187;231858;21844;22154	Map3k11;Shtn1;Camsap2;Dcdc2a;Mdm1;Tubb4b;Incenp;Tubb6;Katnb1;Radil;Tiam1;Tubb5	0.318999	0.608862	cellular_component
GO:0005543	phospholipid binding	4	610	94	20023	0.00655738	0.0046946	1.39679	226101;18226;14073;21844	Myof;Nup62;Faah;Tiam1	0.321682	0.560906	molecular_function
GO:0016616	oxidoreductase activity, acting on the CH-OH group of donors, NAD or NADP as acceptor	2	610	38	20023	0.00327869	0.00189782	1.72761	15357;15926	Hmgcr;Idh1	0.322935	0.560906	molecular_function
GO:0051539	4 iron, 4 sulfur cluster binding	2	610	38	20023	0.00327869	0.00189782	1.72761	18971;26425	Pold1;Nubp1	0.322935	0.560906	molecular_function
GO:0007249	I-kappaB kinase/NF-kappaB signaling	2	616	38	20209	0.00324675	0.00188035	1.72667	11651;18033	Akt1;Nfkb1	0.323167	0.530214	biological_process
GO:0007339	binding of sperm to zona pellucida	2	616	38	20209	0.00324675	0.00188035	1.72667	12745;15511	Clgn;Hspa1b	0.323167	0.530214	biological_process
GO:0000723	telomere maintenance	2	616	38	20209	0.00324675	0.00188035	1.72667	12448;12447	Ccne2;Ccne1	0.323167	0.530214	biological_process
GO:0005789	endoplasmic reticulum membrane	10	611	278	20330	0.0163666	0.0136744	1.19688	12915;21917;26569;68151;64209;64136;15357;66612;12727;104001	Atf6b;Tmpo;Slc27a4;Wls;Herpud1;Sdf2l1;Hmgcr;Ormdl3;Clcn4;Rtn1	0.326394	0.608862	cellular_component
GO:0005641	nuclear envelope lumen	1	611	13	20330	0.00163666	0.000639449	2.55949	22154	Tubb5	0.327541	0.608862	cellular_component
GO:0002199	zona pellucida receptor complex	1	611	13	20330	0.00163666	0.000639449	2.55949	15511	Hspa1b	0.327541	0.608862	cellular_component
GO:0031932	TORC2 complex	1	611	13	20330	0.00163666	0.000639449	2.55949	230784	Sesn2	0.327541	0.608862	cellular_component
GO:0005916	fascia adherens	1	611	13	20330	0.00163666	0.000639449	2.55949	22330	Vcl	0.327541	0.608862	cellular_component
GO:0000124	SAGA complex	1	611	13	20330	0.00163666	0.000639449	2.55949	101206	Tada3	0.327541	0.608862	cellular_component
GO:0001518	voltage-gated sodium channel complex	1	611	13	20330	0.00163666	0.000639449	2.55949	20269	Scn3a	0.327541	0.608862	cellular_component
GO:0016010	dystrophin-associated glycoprotein complex	1	611	13	20330	0.00163666	0.000639449	2.55949	243853	Fkrp	0.327541	0.608862	cellular_component
GO:0016477	cell migration	9	616	244	20209	0.0146104	0.0120738	1.21009	117600;16777;140579;18226;12927;14302;12484;231841;21844	Srgap1;Lamb1;Elmo2;Nup62;Bcar1;Frk;Cd24a;Brat1;Tiam1	0.327752	0.530214	biological_process
GO:0032590	dendrite membrane	2	611	39	20330	0.00327332	0.00191835	1.70632	68151;11911	Wls;Atf4	0.328256	0.608862	cellular_component
GO:0008017	microtubule binding	8	610	214	20023	0.0131148	0.0106877	1.22709	67886;260315;63873;17245;17776;74187;74393;21844	Camsap2;Nav3;Trpv4;Mdm1;Mast2;Katnb1;Map10;Tiam1	0.328577	0.560906	molecular_function
GO:0006334	nucleosome assembly	4	616	95	20209	0.00649351	0.00470088	1.38134	101612;17954;27221;53890	Grwd1;Nap1l2;Chaf1a;Sart3	0.328969	0.530214	biological_process
GO:0042043	neurexin family protein binding	1	610	13	20023	0.00163934	0.000649253	2.52497	12876	Cpe	0.331237	0.560906	molecular_function
GO:0036312	phosphatidylinositol 3-kinase regulatory subunit binding	1	610	13	20023	0.00163934	0.000649253	2.52497	72179	Fbxl2	0.331237	0.560906	molecular_function
GO:0019841	retinol binding	1	610	13	20023	0.00163934	0.000649253	2.52497	12903	Crabp1	0.331237	0.560906	molecular_function
GO:0004303	estradiol 17-beta-dehydrogenase activity	1	610	13	20023	0.00163934	0.000649253	2.52497	15490	Hsd17b7	0.331237	0.560906	molecular_function
GO:0008474	palmitoyl-(protein) hydrolase activity	1	610	13	20023	0.00163934	0.000649253	2.52497	26394	Lypla2	0.331237	0.560906	molecular_function
GO:0042805	actinin binding	1	610	13	20023	0.00163934	0.000649253	2.52497	18033	Nfkb1	0.331237	0.560906	molecular_function
GO:0004675	transmembrane receptor protein serine/threonine kinase activity	1	610	13	20023	0.00163934	0.000649253	2.52497	21813	Tgfbr2	0.331237	0.560906	molecular_function
GO:0070742	C2H2 zinc finger domain binding	1	610	13	20023	0.00163934	0.000649253	2.52497	69009	Thap7	0.331237	0.560906	molecular_function
GO:0005319	lipid transporter activity	1	610	13	20023	0.00163934	0.000649253	2.52497	54670	Atp8b1	0.331237	0.560906	molecular_function
GO:0035326	enhancer binding	1	610	13	20023	0.00163934	0.000649253	2.52497	99929	Tiparp	0.331237	0.560906	molecular_function
GO:0043169	cation binding	1	610	13	20023	0.00163934	0.000649253	2.52497	14208	Ppm1g	0.331237	0.560906	molecular_function
GO:0003688	DNA replication origin binding	1	610	13	20023	0.00163934	0.000649253	2.52497	101612	Grwd1	0.331237	0.560906	molecular_function
GO:0035613	RNA stem-loop binding	1	610	13	20023	0.00163934	0.000649253	2.52497	77579	Myh10	0.331237	0.560906	molecular_function
GO:0045294	alpha-catenin binding	1	610	13	20023	0.00163934	0.000649253	2.52497	22330	Vcl	0.331237	0.560906	molecular_function
GO:0016229	steroid dehydrogenase activity	1	610	13	20023	0.00163934	0.000649253	2.52497	27384	Akr1c13	0.331237	0.560906	molecular_function
GO:0015643	toxic substance binding	1	610	13	20023	0.00163934	0.000649253	2.52497	380684	Nefh	0.331237	0.560906	molecular_function
GO:0031994	insulin-like growth factor I binding	1	610	13	20023	0.00163934	0.000649253	2.52497	16001	Igf1r	0.331237	0.560906	molecular_function
GO:0044319	wound healing, spreading of cells	1	616	13	20209	0.00162338	0.000643278	2.5236	14726	Pdpn	0.331384	0.530214	biological_process
GO:0097284	hepatocyte apoptotic process	1	616	13	20209	0.00162338	0.000643278	2.5236	12370	Casp8	0.331384	0.530214	biological_process
GO:0002523	leukocyte migration involved in inflammatory response	1	616	13	20209	0.00162338	0.000643278	2.5236	12484	Cd24a	0.331384	0.530214	biological_process
GO:0001935	endothelial cell proliferation	1	616	13	20209	0.00162338	0.000643278	2.5236	21687	Tek	0.331384	0.530214	biological_process
GO:0055089	fatty acid homeostasis	1	616	13	20209	0.00162338	0.000643278	2.5236	18971	Pold1	0.331384	0.530214	biological_process
GO:0045744	negative regulation of G-protein coupled receptor protein signaling pathway	1	616	13	20209	0.00162338	0.000643278	2.5236	12952	Cry1	0.331384	0.530214	biological_process
GO:0016331	morphogenesis of embryonic epithelium	1	616	13	20209	0.00162338	0.000643278	2.5236	19378	Aldh1a2	0.331384	0.530214	biological_process
GO:0071712	ER-associated misfolded protein catabolic process	1	616	13	20209	0.00162338	0.000643278	2.5236	64136	Sdf2l1	0.331384	0.530214	biological_process
GO:0042574	retinal metabolic process	1	616	13	20209	0.00162338	0.000643278	2.5236	19378	Aldh1a2	0.331384	0.530214	biological_process
GO:1902857	positive regulation of non-motile cilium assembly	1	616	13	20209	0.00162338	0.000643278	2.5236	381644	Cep135	0.331384	0.530214	biological_process
GO:0048711	positive regulation of astrocyte differentiation	1	616	13	20209	0.00162338	0.000643278	2.5236	20720	Serpine2	0.331384	0.530214	biological_process
GO:1902894	negative regulation of pri-miRNA transcription by RNA polymerase II	1	616	13	20209	0.00162338	0.000643278	2.5236	20807	Srf	0.331384	0.530214	biological_process
GO:0032924	activin receptor signaling pathway	1	616	13	20209	0.00162338	0.000643278	2.5236	16324	Inhbb	0.331384	0.530214	biological_process
GO:0006851	mitochondrial calcium ion transmembrane transport	1	616	13	20209	0.00162338	0.000643278	2.5236	56384	Letm1	0.331384	0.530214	biological_process
GO:0032609	interferon-gamma production	1	616	13	20209	0.00162338	0.000643278	2.5236	13813	Eomes	0.331384	0.530214	biological_process
GO:0006111	regulation of gluconeogenesis	1	616	13	20209	0.00162338	0.000643278	2.5236	230784	Sesn2	0.331384	0.530214	biological_process
GO:0021527	spinal cord association neuron differentiation	1	616	13	20209	0.00162338	0.000643278	2.5236	22416	Wnt3a	0.331384	0.530214	biological_process
GO:0090331	negative regulation of platelet aggregation	1	616	13	20209	0.00162338	0.000643278	2.5236	20720	Serpine2	0.331384	0.530214	biological_process
GO:0031115	negative regulation of microtubule polymerization	1	616	13	20209	0.00162338	0.000643278	2.5236	20393	Sgk1	0.331384	0.530214	biological_process
GO:0016064	immunoglobulin mediated immune response	1	616	13	20209	0.00162338	0.000643278	2.5236	17874	Myd88	0.331384	0.530214	biological_process
GO:0002098	tRNA wobble uridine modification	1	616	13	20209	0.00162338	0.000643278	2.5236	70359	Gtpbp3	0.331384	0.530214	biological_process
GO:0060674	placenta blood vessel development	1	616	13	20209	0.00162338	0.000643278	2.5236	14283	Fosl1	0.331384	0.530214	biological_process
GO:0045745	positive regulation of G-protein coupled receptor protein signaling pathway	1	616	13	20209	0.00162338	0.000643278	2.5236	68668	Klk5	0.331384	0.530214	biological_process
GO:0016578	histone deubiquitination	1	616	13	20209	0.00162338	0.000643278	2.5236	72344	Usp36	0.331384	0.530214	biological_process
GO:0006656	phosphatidylcholine biosynthetic process	1	616	13	20209	0.00162338	0.000643278	2.5236	12660	Chka	0.331384	0.530214	biological_process
GO:0043951	negative regulation of cAMP-mediated signaling	1	616	13	20209	0.00162338	0.000643278	2.5236	216150	Cdc34	0.331384	0.530214	biological_process
GO:0010469	regulation of signaling receptor activity	1	616	13	20209	0.00162338	0.000643278	2.5236	225849	Ppp2r5b	0.331384	0.530214	biological_process
GO:0030520	intracellular estrogen receptor signaling pathway	1	616	13	20209	0.00162338	0.000643278	2.5236	224903	Safb	0.331384	0.530214	biological_process
GO:0060389	pathway-restricted SMAD protein phosphorylation	1	616	13	20209	0.00162338	0.000643278	2.5236	21813	Tgfbr2	0.331384	0.530214	biological_process
GO:0046323	glucose import	1	616	13	20209	0.00162338	0.000643278	2.5236	230784	Sesn2	0.331384	0.530214	biological_process
GO:0043039	tRNA aminoacylation	1	616	13	20209	0.00162338	0.000643278	2.5236	234734	Aars	0.331384	0.530214	biological_process
GO:0006790	sulfur compound metabolic process	1	616	13	20209	0.00162338	0.000643278	2.5236	240725	Sulf1	0.331384	0.530214	biological_process
GO:0033630	positive regulation of cell adhesion mediated by integrin	1	616	13	20209	0.00162338	0.000643278	2.5236	12484	Cd24a	0.331384	0.530214	biological_process
GO:0043281	regulation of cysteine-type endopeptidase activity involved in apoptotic process	1	616	13	20209	0.00162338	0.000643278	2.5236	13841	Epha7	0.331384	0.530214	biological_process
GO:0010918	positive regulation of mitochondrial membrane potential	1	616	13	20209	0.00162338	0.000643278	2.5236	11651	Akt1	0.331384	0.530214	biological_process
GO:0046785	microtubule polymerization	1	616	13	20209	0.00162338	0.000643278	2.5236	63873	Trpv4	0.331384	0.530214	biological_process
GO:0001945	lymph vessel development	1	616	13	20209	0.00162338	0.000643278	2.5236	407831	Tmem204	0.331384	0.530214	biological_process
GO:0060119	inner ear receptor cell development	1	616	13	20209	0.00162338	0.000643278	2.5236	54670	Atp8b1	0.331384	0.530214	biological_process
GO:0006024	glycosaminoglycan biosynthetic process	1	616	13	20209	0.00162338	0.000643278	2.5236	117592	B3galt6	0.331384	0.530214	biological_process
GO:0010804	negative regulation of tumor necrosis factor-mediated signaling pathway	1	616	13	20209	0.00162338	0.000643278	2.5236	14063	F2rl1	0.331384	0.530214	biological_process
GO:0030238	male sex determination	1	616	13	20209	0.00162338	0.000643278	2.5236	16001	Igf1r	0.331384	0.530214	biological_process
GO:0030816	positive regulation of cAMP metabolic process	1	616	13	20209	0.00162338	0.000643278	2.5236	56089	Ramp3	0.331384	0.530214	biological_process
GO:0051457	maintenance of protein location in nucleus	1	616	13	20209	0.00162338	0.000643278	2.5236	107566	Arl2bp	0.331384	0.530214	biological_process
GO:0008209	androgen metabolic process	1	616	13	20209	0.00162338	0.000643278	2.5236	99929	Tiparp	0.331384	0.530214	biological_process
GO:0048304	positive regulation of isotype switching to IgG isotypes	1	616	13	20209	0.00162338	0.000643278	2.5236	55982	Paxip1	0.331384	0.530214	biological_process
GO:0001818	negative regulation of cytokine production	1	616	13	20209	0.00162338	0.000643278	2.5236	18033	Nfkb1	0.331384	0.530214	biological_process
GO:0051131	chaperone-mediated protein complex assembly	1	616	13	20209	0.00162338	0.000643278	2.5236	74318	Hopx	0.331384	0.530214	biological_process
GO:0002024	diet induced thermogenesis	1	616	13	20209	0.00162338	0.000643278	2.5236	63873	Trpv4	0.331384	0.530214	biological_process
GO:0033690	positive regulation of osteoblast proliferation	1	616	13	20209	0.00162338	0.000643278	2.5236	16001	Igf1r	0.331384	0.530214	biological_process
GO:0042532	negative regulation of tyrosine phosphorylation of STAT protein	1	616	13	20209	0.00162338	0.000643278	2.5236	12703	Socs1	0.331384	0.530214	biological_process
GO:0045995	regulation of embryonic development	1	616	13	20209	0.00162338	0.000643278	2.5236	20671	Sox17	0.331384	0.530214	biological_process
GO:0045116	protein neddylation	1	616	13	20209	0.00162338	0.000643278	2.5236	100737	Dcun1d4	0.331384	0.530214	biological_process
GO:0032727	positive regulation of interferon-alpha production	1	616	13	20209	0.00162338	0.000643278	2.5236	230073	Ddx58	0.331384	0.530214	biological_process
GO:0003198	epithelial to mesenchymal transition involved in endocardial cushion formation	1	616	13	20209	0.00162338	0.000643278	2.5236	17702	Msx2	0.331384	0.530214	biological_process
GO:0043117	positive regulation of vascular permeability	1	616	13	20209	0.00162338	0.000643278	2.5236	63873	Trpv4	0.331384	0.530214	biological_process
GO:2000678	negative regulation of transcription regulatory region DNA binding	1	616	13	20209	0.00162338	0.000643278	2.5236	17702	Msx2	0.331384	0.530214	biological_process
GO:0046622	positive regulation of organ growth	1	616	13	20209	0.00162338	0.000643278	2.5236	11651	Akt1	0.331384	0.530214	biological_process
GO:0071360	cellular response to exogenous dsRNA	1	616	13	20209	0.00162338	0.000643278	2.5236	230073	Ddx58	0.331384	0.530214	biological_process
GO:0007492	endoderm development	2	616	39	20209	0.00324675	0.00192983	1.6824	20671;13380	Sox17;Dkk1	0.33441	0.533242	biological_process
GO:0043122	regulation of I-kappaB kinase/NF-kappaB signaling	2	616	39	20209	0.00324675	0.00192983	1.6824	257632;14063	Nod2;F2rl1	0.33441	0.533242	biological_process
GO:0048863	stem cell differentiation	2	616	39	20209	0.00324675	0.00192983	1.6824	20671;17702	Sox17;Msx2	0.33441	0.533242	biological_process
GO:0001649	osteoblast differentiation	3	616	67	20209	0.00487013	0.00331535	1.46896	17702;22416;11651	Msx2;Wnt3a;Akt1	0.334922	0.533242	biological_process
GO:0032880	regulation of protein localization	3	616	67	20209	0.00487013	0.00331535	1.46896	16467;11651;20393	Atcay;Akt1;Sgk1	0.334922	0.533242	biological_process
GO:0045727	positive regulation of translation	3	616	67	20209	0.00487013	0.00331535	1.46896	230861;13866;16193	Eif4g3;Erbb2;Il6	0.334922	0.533242	biological_process
GO:0005801	cis-Golgi network	2	611	40	20330	0.00327332	0.00196754	1.66367	78891;77578	Scyl1;Bcl9	0.339316	0.609028	cellular_component
GO:0050660	flavin adenine dinucleotide binding	3	610	68	20023	0.00491803	0.00339609	1.44814	224907;17161;14261	Dus3l;Maoa;Fmo1	0.343	0.570226	molecular_function
GO:0010008	endosome membrane	3	611	69	20330	0.00490998	0.003394	1.44667	224840;13866;18717	Treml4;Erbb2;Pip5k1c	0.343579	0.609028	cellular_component
GO:0090575	RNA polymerase II transcription factor complex	3	611	69	20330	0.00490998	0.003394	1.44667	15258;12915;12606	Hipk2;Atf6b;Cebpa	0.343579	0.609028	cellular_component
GO:0032526	response to retinoic acid	2	616	40	20209	0.00324675	0.00197932	1.64034	21687;13380	Tek;Dkk1	0.345598	0.541882	biological_process
GO:0043085	positive regulation of catalytic activity	2	616	40	20209	0.00324675	0.00197932	1.64034	18227;319618	Nr4a2;Dcp1b	0.345598	0.541882	biological_process
GO:0030155	regulation of cell adhesion	2	616	40	20209	0.00324675	0.00197932	1.64034	14726;20807	Pdpn;Srf	0.345598	0.541882	biological_process
GO:0005938	cell cortex	5	611	129	20330	0.00818331	0.0063453	1.28966	77579;320799;27360;23830;13169	Myh10;Zhx3;Add3;Capn10;Dbnl	0.346663	0.609028	cellular_component
GO:0051301	cell division	13	616	372	20209	0.0211039	0.0184076	1.14647	239122;12447;66406;12448;56371;21853;16319;234388;100088;18647;74187;74393;67629	Setdb2;Ccne1;Sac3d1;Ccne2;Fzr1;Timeless;Incenp;Ccdc124;Rcc1;Cdk14;Katnb1;Map10;Spc24	0.347015	0.541882	biological_process
GO:0030126	COPI vesicle coat	1	611	14	20330	0.00163666	0.000688637	2.37667	78891	Scyl1	0.347764	0.609028	cellular_component
GO:0032580	Golgi cisterna membrane	1	611	14	20330	0.00163666	0.000688637	2.37667	330406	B4galnt3	0.347764	0.609028	cellular_component
GO:0033276	transcription factor TFTC complex	1	611	14	20330	0.00163666	0.000688637	2.37667	101206	Tada3	0.347764	0.609028	cellular_component
GO:1990023	mitotic spindle midzone	1	611	14	20330	0.00163666	0.000688637	2.37667	74393	Map10	0.347764	0.609028	cellular_component
GO:0033391	chromatoid body	1	611	14	20330	0.00163666	0.000688637	2.37667	11865	Arntl	0.347764	0.609028	cellular_component
GO:0005671	Ada2/Gcn5/Ada3 transcription activator complex	1	611	14	20330	0.00163666	0.000688637	2.37667	101206	Tada3	0.347764	0.609028	cellular_component
GO:0035253	ciliary rootlet	1	611	14	20330	0.00163666	0.000688637	2.37667	100972	Rab28	0.347764	0.609028	cellular_component
GO:0005198	structural molecule activity	7	610	188	20023	0.0114754	0.0093892	1.22219	16906;380684;27360;18256;22330;12075;209294	Lmnb1;Nefh;Add3;Oc90;Vcl;Bfsp1;Csta1	0.349081	0.570226	molecular_function
GO:0042127	regulation of cell proliferation	9	616	249	20209	0.0146104	0.0123212	1.18579	21753;17342;16193;14087;21813;21418;17874;14302;12606	Tes;Mitf;Il6;Fanca;Tgfbr2;Tfap2a;Myd88;Frk;Cebpa	0.349131	0.541882	biological_process
GO:0032154	cleavage furrow	2	611	41	20330	0.00327332	0.00201672	1.62309	234353;77579	Psd3;Myh10	0.350319	0.610404	cellular_component
GO:0002020	protease binding	5	610	128	20023	0.00819672	0.00639265	1.28221	14082;16177;14268;216440;209294	Fadd;Il1r1;Fn1;Os9;Csta1	0.351135	0.570226	molecular_function
GO:0015125	bile acid transmembrane transporter activity	1	610	14	20023	0.00163934	0.000699196	2.34461	330962	Slc51b	0.351624	0.570226	molecular_function
GO:0000983	transcription factor activity, RNA polymerase II core promoter sequence-specific DNA binding	1	610	14	20023	0.00163934	0.000699196	2.34461	20807	Srf	0.351624	0.570226	molecular_function
GO:0016493	C-C chemokine receptor activity	1	610	14	20023	0.00163934	0.000699196	2.34461	12773	Ccr4	0.351624	0.570226	molecular_function
GO:0001972	retinoic acid binding	1	610	14	20023	0.00163934	0.000699196	2.34461	12903	Crabp1	0.351624	0.570226	molecular_function
GO:0048156	tau protein binding	1	610	14	20023	0.00163934	0.000699196	2.34461	20393	Sgk1	0.351624	0.570226	molecular_function
GO:0003823	antigen binding	1	610	14	20023	0.00163934	0.000699196	2.34461	100689	Spon2	0.351624	0.570226	molecular_function
GO:0010314	phosphatidylinositol-5-phosphate binding	1	610	14	20023	0.00163934	0.000699196	2.34461	228071	Sestd1	0.351624	0.570226	molecular_function
GO:0030159	receptor signaling complex scaffold activity	1	610	14	20023	0.00163934	0.000699196	2.34461	18226	Nup62	0.351624	0.570226	molecular_function
GO:0004707	MAP kinase activity	1	610	14	20023	0.00163934	0.000699196	2.34461	23939	Mapk7	0.351624	0.570226	molecular_function
GO:0008432	JUN kinase binding	1	610	14	20023	0.00163934	0.000699196	2.34461	16906	Lmnb1	0.351624	0.570226	molecular_function
GO:0016407	acetyltransferase activity	1	610	14	20023	0.00163934	0.000699196	2.34461	17962	Nat3	0.351624	0.570226	molecular_function
GO:0032052	bile acid binding	1	610	14	20023	0.00163934	0.000699196	2.34461	27384	Akr1c13	0.351624	0.570226	molecular_function
GO:0019887	protein kinase regulator activity	1	610	14	20023	0.00163934	0.000699196	2.34461	223690	Ankrd54	0.351624	0.570226	molecular_function
GO:0007189	adenylate cyclase-activating G-protein coupled receptor signaling pathway	3	616	69	20209	0.00487013	0.00341432	1.42638	11541;215798;56089	Adora2b;Adgrg6;Ramp3	0.351686	0.541882	biological_process
GO:0034613	cellular protein localization	3	616	69	20209	0.00487013	0.00341432	1.42638	53885;22416;26941	Nphp1;Wnt3a;Slc9a3r1	0.351686	0.541882	biological_process
GO:0007224	smoothened signaling pathway	3	616	69	20209	0.00487013	0.00341432	1.42638	15258;21813;213081	Hipk2;Tgfbr2;Wdr19	0.351686	0.541882	biological_process
GO:0043129	surfactant homeostasis	1	616	14	20209	0.00162338	0.000692761	2.34334	224792	Adgrf5	0.351778	0.541882	biological_process
GO:0030949	positive regulation of vascular endothelial growth factor receptor signaling pathway	1	616	14	20209	0.00162338	0.000692761	2.34334	21687	Tek	0.351778	0.541882	biological_process
GO:0016540	protein autoprocessing	1	616	14	20209	0.00162338	0.000692761	2.34334	50528	Tmprss2	0.351778	0.541882	biological_process
GO:0045899	positive regulation of RNA polymerase II transcriptional preinitiation complex assembly	1	616	14	20209	0.00162338	0.000692761	2.34334	12912	Creb1	0.351778	0.541882	biological_process
GO:0006107	oxaloacetate metabolic process	1	616	14	20209	0.00162338	0.000692761	2.34334	12974	Cs	0.351778	0.541882	biological_process
GO:0034968	histone lysine methylation	1	616	14	20209	0.00162338	0.000692761	2.34334	239122	Setdb2	0.351778	0.541882	biological_process
GO:0042407	cristae formation	1	616	14	20209	0.00162338	0.000692761	2.34334	56384	Letm1	0.351778	0.541882	biological_process
GO:0031065	positive regulation of histone deacetylation	1	616	14	20209	0.00162338	0.000692761	2.34334	56399	Akap8	0.351778	0.541882	biological_process
GO:0007076	mitotic chromosome condensation	1	616	14	20209	0.00162338	0.000692761	2.34334	56399	Akap8	0.351778	0.541882	biological_process
GO:0051571	positive regulation of histone H3-K4 methylation	1	616	14	20209	0.00162338	0.000692761	2.34334	55982	Paxip1	0.351778	0.541882	biological_process
GO:0009268	response to pH	1	616	14	20209	0.00162338	0.000692761	2.34334	20927	Abcc8	0.351778	0.541882	biological_process
GO:0031629	synaptic vesicle fusion to presynaptic active zone membrane	1	616	14	20209	0.00162338	0.000692761	2.34334	13852	Stx2	0.351778	0.541882	biological_process
GO:0016049	cell growth	1	616	14	20209	0.00162338	0.000692761	2.34334	26425	Nubp1	0.351778	0.541882	biological_process
GO:0001946	lymphangiogenesis	1	616	14	20209	0.00162338	0.000692761	2.34334	14726	Pdpn	0.351778	0.541882	biological_process
GO:0016574	histone ubiquitination	1	616	14	20209	0.00162338	0.000692761	2.34334	30951	Cbx8	0.351778	0.541882	biological_process
GO:0007064	mitotic sister chromatid cohesion	1	616	14	20209	0.00162338	0.000692761	2.34334	72107	Dscc1	0.351778	0.541882	biological_process
GO:0045104	intermediate filament cytoskeleton organization	1	616	14	20209	0.00162338	0.000692761	2.34334	380684	Nefh	0.351778	0.541882	biological_process
GO:0032469	endoplasmic reticulum calcium ion homeostasis	1	616	14	20209	0.00162338	0.000692761	2.34334	64209	Herpud1	0.351778	0.541882	biological_process
GO:0060009	Sertoli cell development	1	616	14	20209	0.00162338	0.000692761	2.34334	100986	Akap9	0.351778	0.541882	biological_process
GO:0060337	type I interferon signaling pathway	1	616	14	20209	0.00162338	0.000692761	2.34334	17874	Myd88	0.351778	0.541882	biological_process
GO:0035136	forelimb morphogenesis	1	616	14	20209	0.00162338	0.000692761	2.34334	21418	Tfap2a	0.351778	0.541882	biological_process
GO:0051895	negative regulation of focal adhesion assembly	1	616	14	20209	0.00162338	0.000692761	2.34334	208177	Phldb2	0.351778	0.541882	biological_process
GO:0035235	ionotropic glutamate receptor signaling pathway	1	616	14	20209	0.00162338	0.000692761	2.34334	242443	Grin3a	0.351778	0.541882	biological_process
GO:0015718	monocarboxylic acid transport	1	616	14	20209	0.00162338	0.000692761	2.34334	216225	Slc5a8	0.351778	0.541882	biological_process
GO:0010839	negative regulation of keratinocyte proliferation	1	616	14	20209	0.00162338	0.000692761	2.34334	235505	Cd109	0.351778	0.541882	biological_process
GO:0000188	inactivation of MAPK activity	1	616	14	20209	0.00162338	0.000692761	2.34334	67603	Dusp6	0.351778	0.541882	biological_process
GO:0043267	negative regulation of potassium ion transport	1	616	14	20209	0.00162338	0.000692761	2.34334	11911	Atf4	0.351778	0.541882	biological_process
GO:0044782	cilium organization	1	616	14	20209	0.00162338	0.000692761	2.34334	208518	Cep78	0.351778	0.541882	biological_process
GO:2001256	regulation of store-operated calcium entry	1	616	14	20209	0.00162338	0.000692761	2.34334	20856	Stc2	0.351778	0.541882	biological_process
GO:0060444	branching involved in mammary gland duct morphogenesis	1	616	14	20209	0.00162338	0.000692761	2.34334	17702	Msx2	0.351778	0.541882	biological_process
GO:0045198	establishment of epithelial cell apical/basal polarity	1	616	14	20209	0.00162338	0.000692761	2.34334	26941	Slc9a3r1	0.351778	0.541882	biological_process
GO:0046888	negative regulation of hormone secretion	1	616	14	20209	0.00162338	0.000692761	2.34334	16193	Il6	0.351778	0.541882	biological_process
GO:0006978	DNA damage response, signal transduction by p53 class mediator resulting in transcription of p21 class mediator	1	616	14	20209	0.00162338	0.000692761	2.34334	15258	Hipk2	0.351778	0.541882	biological_process
GO:0034198	cellular response to amino acid starvation	2	616	41	20209	0.00324675	0.0020288	1.60033	11911;230784	Atf4;Sesn2	0.356723	0.546901	biological_process
GO:0045787	positive regulation of cell cycle	2	616	41	20209	0.00324675	0.0020288	1.60033	15567;14283	Slc6a4;Fosl1	0.356723	0.546901	biological_process
GO:0006635	fatty acid beta-oxidation	2	616	41	20209	0.00324675	0.0020288	1.60033	235674;230784	Acaa1b;Sesn2	0.356723	0.546901	biological_process
GO:0048568	embryonic organ development	2	616	41	20209	0.00324675	0.0020288	1.60033	20671;70359	Sox17;Gtpbp3	0.356723	0.546901	biological_process
GO:0045494	photoreceptor cell maintenance	2	616	41	20209	0.00324675	0.0020288	1.60033	260305;17245	Nphp4;Mdm1	0.356723	0.546901	biological_process
GO:0008333	endosome to lysosome transport	2	616	41	20209	0.00324675	0.0020288	1.60033	67298;12591	Gprasp1;Cdx2	0.356723	0.546901	biological_process
GO:0030182	neuron differentiation	5	616	129	20209	0.00811688	0.00638329	1.27158	18992;18227;19378;15258;22416	Pou3f2;Nr4a2;Aldh1a2;Hipk2;Wnt3a	0.357616	0.547838	biological_process
GO:0050839	cell adhesion molecule binding	3	610	70	20023	0.00491803	0.00349598	1.40677	71653;12876;17470	Shtn1;Cpe;Cd200	0.359735	0.581793	molecular_function
GO:0040008	regulation of growth	3	616	70	20209	0.00487013	0.0034638	1.40601	21813;52592;12703	Tgfbr2;Brms1l;Socs1	0.360052	0.54969	biological_process
GO:0031594	neuromuscular junction	3	611	71	20330	0.00490998	0.00349238	1.40592	13841;20720;77579	Epha7;Serpine2;Myh10	0.360083	0.619844	cellular_component
GO:0000981	RNA polymerase II transcription factor activity, sequence-specific DNA binding	8	610	221	20023	0.0131148	0.0110373	1.18822	13711;17342;212139;20671;11911;18033;68837;21418	Elf5;Mitf;Cc2d1a;Sox17;Atf4;Nfkb1;Foxk2;Tfap2a	0.360655	0.581793	molecular_function
GO:0019899	enzyme binding	14	610	408	20023	0.0229508	0.0203766	1.12633	13076;257632;228775;545156;216739;52331;16777;57267;11651;12912;11906;14268;18971;20856	Cyp1a1;Nod2;Trib3;Kalrn;Acsl6;Stbd1;Lamb1;Apba3;Akt1;Creb1;Zfhx3;Fn1;Pold1;Stc2	0.362862	0.58375	molecular_function
GO:0008380	RNA splicing	9	616	253	20209	0.0146104	0.0125192	1.16704	236732;53890;70312;53379;78651;109095;171170;57317;68092	Rbm10;Sart3;Cactin;Hnrnpa2b1;Lsm6;Rbm15b;Mbnl3;Srsf4;Ncbp2	0.366375	0.54969	biological_process
GO:0090543	Flemming body	1	611	15	20330	0.00163666	0.000737826	2.21822	18226	Nup62	0.36738	0.619844	cellular_component
GO:0043220	Schmidt-Lanterman incisure	1	611	15	20330	0.00163666	0.000737826	2.21822	17475	Mpdz	0.36738	0.619844	cellular_component
GO:0010369	chromocenter	1	611	15	20330	0.00163666	0.000737826	2.21822	16319	Incenp	0.36738	0.619844	cellular_component
GO:0043240	Fanconi anaemia nuclear complex	1	611	15	20330	0.00163666	0.000737826	2.21822	14087	Fanca	0.36738	0.619844	cellular_component
GO:0031045	dense core granule	1	611	15	20330	0.00163666	0.000737826	2.21822	12876	Cpe	0.36738	0.619844	cellular_component
GO:0010718	positive regulation of epithelial to mesenchymal transition	2	616	42	20209	0.00324675	0.00207828	1.56223	21813;14726	Tgfbr2;Pdpn	0.36778	0.54969	biological_process
GO:0007566	embryo implantation	2	616	42	20209	0.00324675	0.00207828	1.56223	13852;16777	Stx2;Lamb1	0.36778	0.54969	biological_process
GO:0032007	negative regulation of TOR signaling	2	616	42	20209	0.00324675	0.00207828	1.56223	67605;11865	Akt1s1;Arntl	0.36778	0.54969	biological_process
GO:0019898	extrinsic component of membrane	3	611	72	20330	0.00490998	0.00354156	1.38639	76561;74479;233900	Snx7;Snx11;Rnf40	0.368313	0.619844	cellular_component
GO:0030247	polysaccharide binding	1	610	15	20023	0.00163934	0.000749138	2.18831	52331	Stbd1	0.37139	0.58375	molecular_function
GO:0070402	NADPH binding	1	610	15	20023	0.00163934	0.000749138	2.18831	15357	Hmgcr	0.37139	0.58375	molecular_function
GO:0004702	signal transducer, downstream of receptor, with serine/threonine kinase activity	1	610	15	20023	0.00163934	0.000749138	2.18831	21813	Tgfbr2	0.37139	0.58375	molecular_function
GO:0005161	platelet-derived growth factor receptor binding	1	610	15	20023	0.00163934	0.000749138	2.18831	16177	Il1r1	0.37139	0.58375	molecular_function
GO:0008028	monocarboxylic acid transmembrane transporter activity	1	610	15	20023	0.00163934	0.000749138	2.18831	72472	Slc16a10	0.37139	0.58375	molecular_function
GO:0016208	AMP binding	1	610	15	20023	0.00163934	0.000749138	2.18831	110639	Prps2	0.37139	0.58375	molecular_function
GO:0005159	insulin-like growth factor receptor binding	1	610	15	20023	0.00163934	0.000749138	2.18831	12703	Socs1	0.37139	0.58375	molecular_function
GO:0016594	glycine binding	1	610	15	20023	0.00163934	0.000749138	2.18831	242443	Grin3a	0.37139	0.58375	molecular_function
GO:0004697	protein kinase C activity	1	610	15	20023	0.00163934	0.000749138	2.18831	18752	Prkcg	0.37139	0.58375	molecular_function
GO:0048678	response to axon injury	1	616	15	20209	0.00162338	0.000742244	2.18712	13866	Erbb2	0.37155	0.54969	biological_process
GO:0007288	sperm axoneme assembly	1	616	15	20209	0.00162338	0.000742244	2.18712	320277	Spef2	0.37155	0.54969	biological_process
GO:0031639	plasminogen activation	1	616	15	20209	0.00162338	0.000742244	2.18712	18655	Pgk1	0.37155	0.54969	biological_process
GO:0001825	blastocyst formation	1	616	15	20209	0.00162338	0.000742244	2.18712	53414	Bysl	0.37155	0.54969	biological_process
GO:0090162	establishment of epithelial cell polarity	1	616	15	20209	0.00162338	0.000742244	2.18712	217335	Fbf1	0.37155	0.54969	biological_process
GO:0045779	negative regulation of bone resorption	1	616	15	20209	0.00162338	0.000742244	2.18712	16193	Il6	0.37155	0.54969	biological_process
GO:0034122	negative regulation of toll-like receptor signaling pathway	1	616	15	20209	0.00162338	0.000742244	2.18712	70312	Cactin	0.37155	0.54969	biological_process
GO:0097503	sialylation	1	616	15	20209	0.00162338	0.000742244	2.18712	54613	St3gal6	0.37155	0.54969	biological_process
GO:0021846	cell proliferation in forebrain	1	616	15	20209	0.00162338	0.000742244	2.18712	22416	Wnt3a	0.37155	0.54969	biological_process
GO:0021895	cerebral cortex neuron differentiation	1	616	15	20209	0.00162338	0.000742244	2.18712	13813	Eomes	0.37155	0.54969	biological_process
GO:0030239	myofibril assembly	1	616	15	20209	0.00162338	0.000742244	2.18712	77579	Myh10	0.37155	0.54969	biological_process
GO:1901381	positive regulation of potassium ion transmembrane transport	1	616	15	20209	0.00162338	0.000742244	2.18712	229715	Amigo1	0.37155	0.54969	biological_process
GO:0051016	barbed-end actin filament capping	1	616	15	20209	0.00162338	0.000742244	2.18712	13169	Dbnl	0.37155	0.54969	biological_process
GO:0050765	negative regulation of phagocytosis	1	616	15	20209	0.00162338	0.000742244	2.18712	24088	Tlr2	0.37155	0.54969	biological_process
GO:0032094	response to food	1	616	15	20209	0.00162338	0.000742244	2.18712	11651	Akt1	0.37155	0.54969	biological_process
GO:0051560	mitochondrial calcium ion homeostasis	1	616	15	20209	0.00162338	0.000742244	2.18712	56384	Letm1	0.37155	0.54969	biological_process
GO:0043149	stress fiber assembly	1	616	15	20209	0.00162338	0.000742244	2.18712	20807	Srf	0.37155	0.54969	biological_process
GO:0040037	negative regulation of fibroblast growth factor receptor signaling pathway	1	616	15	20209	0.00162338	0.000742244	2.18712	240725	Sulf1	0.37155	0.54969	biological_process
GO:0061028	establishment of endothelial barrier	1	616	15	20209	0.00162338	0.000742244	2.18712	14063	F2rl1	0.37155	0.54969	biological_process
GO:0010524	positive regulation of calcium ion transport into cytosol	1	616	15	20209	0.00162338	0.000742244	2.18712	65973	Asph	0.37155	0.54969	biological_process
GO:0022617	extracellular matrix disassembly	1	616	15	20209	0.00162338	0.000742244	2.18712	68668	Klk5	0.37155	0.54969	biological_process
GO:0006970	response to osmotic stress	1	616	15	20209	0.00162338	0.000742244	2.18712	63873	Trpv4	0.37155	0.54969	biological_process
GO:0042573	retinoic acid metabolic process	1	616	15	20209	0.00162338	0.000742244	2.18712	19378	Aldh1a2	0.37155	0.54969	biological_process
GO:0050872	white fat cell differentiation	1	616	15	20209	0.00162338	0.000742244	2.18712	12606	Cebpa	0.37155	0.54969	biological_process
GO:0048566	embryonic digestive tract development	1	616	15	20209	0.00162338	0.000742244	2.18712	19378	Aldh1a2	0.37155	0.54969	biological_process
GO:0000712	resolution of meiotic recombination intermediates	1	616	15	20209	0.00162338	0.000742244	2.18712	83558	Tex11	0.37155	0.54969	biological_process
GO:0060134	prepulse inhibition	1	616	15	20209	0.00162338	0.000742244	2.18712	242443	Grin3a	0.37155	0.54969	biological_process
GO:0060044	negative regulation of cardiac muscle cell proliferation	1	616	15	20209	0.00162338	0.000742244	2.18712	21813	Tgfbr2	0.37155	0.54969	biological_process
GO:0060445	branching involved in salivary gland morphogenesis	1	616	15	20209	0.00162338	0.000742244	2.18712	16193	Il6	0.37155	0.54969	biological_process
GO:0042448	progesterone metabolic process	1	616	15	20209	0.00162338	0.000742244	2.18712	27384	Akr1c13	0.37155	0.54969	biological_process
GO:0003181	atrioventricular valve morphogenesis	1	616	15	20209	0.00162338	0.000742244	2.18712	21813	Tgfbr2	0.37155	0.54969	biological_process
GO:0015693	magnesium ion transport	1	616	15	20209	0.00162338	0.000742244	2.18712	93790	Nipa2	0.37155	0.54969	biological_process
GO:0006337	nucleosome disassembly	1	616	15	20209	0.00162338	0.000742244	2.18712	101612	Grwd1	0.37155	0.54969	biological_process
GO:2000249	regulation of actin cytoskeleton reorganization	1	616	15	20209	0.00162338	0.000742244	2.18712	20349	Sema3e	0.37155	0.54969	biological_process
GO:0006744	ubiquinone biosynthetic process	1	616	15	20209	0.00162338	0.000742244	2.18712	67876	Coq10b	0.37155	0.54969	biological_process
GO:0006275	regulation of DNA replication	1	616	15	20209	0.00162338	0.000742244	2.18712	72107	Dscc1	0.37155	0.54969	biological_process
GO:1902043	positive regulation of extrinsic apoptotic signaling pathway via death domain receptors	1	616	15	20209	0.00162338	0.000742244	2.18712	14082	Fadd	0.37155	0.54969	biological_process
GO:0042417	dopamine metabolic process	1	616	15	20209	0.00162338	0.000742244	2.18712	18227	Nr4a2	0.37155	0.54969	biological_process
GO:1904262	negative regulation of TORC1 signaling	1	616	15	20209	0.00162338	0.000742244	2.18712	230784	Sesn2	0.37155	0.54969	biological_process
GO:0035994	response to muscle stretch	1	616	15	20209	0.00162338	0.000742244	2.18712	18033	Nfkb1	0.37155	0.54969	biological_process
GO:0043025	neuronal cell body	19	611	577	20330	0.0310966	0.0283817	1.09566	242443;77579;12374;74187;21844;12876;545156;12874;17909;53379;242667;13841;20720;67760;20269;338367;16001;12773;100986	Grin3a;Myh10;Casr;Katnb1;Tiam1;Cpe;Kalrn;Cpd;Myo10;Hnrnpa2b1;Dlgap3;Epha7;Serpine2;Slc38a2;Scn3a;Myo1d;Igf1r;Ccr4;Akap9	0.37446	0.627129	cellular_component
GO:0016605	PML body	3	611	73	20330	0.00490998	0.00359075	1.3674	23939;15258;56489	Mapk7;Hipk2;Ikbke	0.376524	0.627541	cellular_component
GO:0051216	cartilage development	3	616	72	20209	0.00487013	0.00356277	1.36695	240725;21813;17702	Sulf1;Tgfbr2;Msx2	0.37673	0.556507	biological_process
GO:0007179	transforming growth factor beta receptor signaling pathway	3	616	72	20209	0.00487013	0.00356277	1.36695	15258;21813;12912	Hipk2;Tgfbr2;Creb1	0.37673	0.556507	biological_process
GO:0016758	transferase activity, transferring hexosyl groups	2	610	43	20023	0.00327869	0.00214753	1.52673	117592;97884	B3galt6;B3galnt2	0.378506	0.593412	molecular_function
GO:0048706	embryonic skeletal system development	2	616	43	20209	0.00324675	0.00212776	1.5259	242585;240725	Slc35d1;Sulf1	0.378761	0.557811	biological_process
GO:0097191	extrinsic apoptotic signaling pathway	2	616	43	20209	0.00324675	0.00212776	1.5259	14082;12370	Fadd;Casp8	0.378761	0.557811	biological_process
GO:0010595	positive regulation of endothelial cell migration	2	616	43	20209	0.00324675	0.00212776	1.5259	21687;12927	Tek;Bcar1	0.378761	0.557811	biological_process
GO:0071300	cellular response to retinoic acid	2	616	43	20209	0.00324675	0.00212776	1.5259	19378;20899	Aldh1a2;Stra8	0.378761	0.557811	biological_process
GO:0008283	cell proliferation	8	616	225	20209	0.012987	0.0111337	1.16646	26403;77579;56632;231841;14726;22416;83701;53414	Map3k11;Myh10;Sphk2;Brat1;Pdpn;Wnt3a;Srrt;Bysl	0.379699	0.558769	biological_process
GO:0071944	cell periphery	3	611	74	20330	0.00490998	0.00363994	1.34892	75735;26941;16324	Pank1;Slc9a3r1;Inhbb	0.384714	0.631802	cellular_component
GO:0065003	protein-containing complex assembly	3	616	73	20209	0.00487013	0.00361225	1.34823	17342;12745;242667	Mitf;Clgn;Dlgap3	0.385037	0.560561	biological_process
GO:0005639	integral component of nuclear inner membrane	1	611	16	20330	0.00163666	0.000787014	2.07958	224640	Lemd2	0.386407	0.631802	cellular_component
GO:0031091	platelet alpha granule	1	611	16	20330	0.00163666	0.000787014	2.07958	20720	Serpine2	0.386407	0.631802	cellular_component
GO:0031527	filopodium membrane	1	611	16	20330	0.00163666	0.000787014	2.07958	14726	Pdpn	0.386407	0.631802	cellular_component
GO:0071560	cellular response to transforming growth factor beta stimulus	2	616	44	20209	0.00324675	0.00217725	1.49122	23939;16001	Mapk7;Igf1r	0.389661	0.560561	biological_process
GO:0015095	magnesium ion transmembrane transporter activity	1	610	16	20023	0.00163934	0.000799081	2.05154	93790	Nipa2	0.390555	0.603049	molecular_function
GO:0046873	metal ion transmembrane transporter activity	1	610	16	20023	0.00163934	0.000799081	2.05154	67547	Slc39a8	0.390555	0.603049	molecular_function
GO:1990381	ubiquitin-specific protease binding	1	610	16	20023	0.00163934	0.000799081	2.05154	53890	Sart3	0.390555	0.603049	molecular_function
GO:0042288	MHC class I protein binding	1	610	16	20023	0.00163934	0.000799081	2.05154	22154	Tubb5	0.390555	0.603049	molecular_function
GO:0004012	phospholipid-translocating ATPase activity	1	610	16	20023	0.00163934	0.000799081	2.05154	54670	Atp8b1	0.390555	0.603049	molecular_function
GO:0016709	oxidoreductase activity, acting on paired donors, with incorporation or reduction of molecular oxygen, NAD(P)H as one donor, and incorporation of one atom of oxygen	1	610	16	20023	0.00163934	0.000799081	2.05154	13070	Cyp11a1	0.390555	0.603049	molecular_function
GO:0051279	regulation of release of sequestered calcium ion into cytosol	1	616	16	20209	0.00162338	0.000791726	2.05043	13367	Diaph1	0.39072	0.560561	biological_process
GO:2000679	positive regulation of transcription regulatory region DNA binding	1	616	16	20209	0.00162338	0.000791726	2.05043	94088	Trim6	0.39072	0.560561	biological_process
GO:0007099	centriole replication	1	616	16	20209	0.00162338	0.000791726	2.05043	381644	Cep135	0.39072	0.560561	biological_process
GO:0043069	negative regulation of programmed cell death	1	616	16	20209	0.00162338	0.000791726	2.05043	18226	Nup62	0.39072	0.560561	biological_process
GO:0046887	positive regulation of hormone secretion	1	616	16	20209	0.00162338	0.000791726	2.05043	12912	Creb1	0.39072	0.560561	biological_process
GO:0006928	movement of cell or subcellular component	1	616	16	20209	0.00162338	0.000791726	2.05043	14726	Pdpn	0.39072	0.560561	biological_process
GO:0061053	somite development	1	616	16	20209	0.00162338	0.000791726	2.05043	20378	Frzb	0.39072	0.560561	biological_process
GO:2000114	regulation of establishment of cell polarity	1	616	16	20209	0.00162338	0.000791726	2.05043	71653	Shtn1	0.39072	0.560561	biological_process
GO:0055075	potassium ion homeostasis	1	616	16	20209	0.00162338	0.000791726	2.05043	83704	Slc12a9	0.39072	0.560561	biological_process
GO:0043306	positive regulation of mast cell degranulation	1	616	16	20209	0.00162338	0.000791726	2.05043	11541	Adora2b	0.39072	0.560561	biological_process
GO:0060259	regulation of feeding behavior	1	616	16	20209	0.00162338	0.000791726	2.05043	232339	Ankrd26	0.39072	0.560561	biological_process
GO:1903204	negative regulation of oxidative stress-induced neuron death	1	616	16	20209	0.00162338	0.000791726	2.05043	11911	Atf4	0.39072	0.560561	biological_process
GO:0033627	cell adhesion mediated by integrin	1	616	16	20209	0.00162338	0.000791726	2.05043	14118	Fbn1	0.39072	0.560561	biological_process
GO:0019752	carboxylic acid metabolic process	1	616	16	20209	0.00162338	0.000791726	2.05043	246277	Csad	0.39072	0.560561	biological_process
GO:0007342	fusion of sperm to egg plasma membrane involved in single fertilization	1	616	16	20209	0.00162338	0.000791726	2.05043	22022	Tpst2	0.39072	0.560561	biological_process
GO:0048384	retinoic acid receptor signaling pathway	1	616	16	20209	0.00162338	0.000791726	2.05043	19378	Aldh1a2	0.39072	0.560561	biological_process
GO:0071425	hematopoietic stem cell proliferation	1	616	16	20209	0.00162338	0.000791726	2.05043	53890	Sart3	0.39072	0.560561	biological_process
GO:0008037	cell recognition	1	616	16	20209	0.00162338	0.000791726	2.05043	17470	Cd200	0.39072	0.560561	biological_process
GO:0050710	negative regulation of cytokine secretion	1	616	16	20209	0.00162338	0.000791726	2.05043	16193	Il6	0.39072	0.560561	biological_process
GO:0007512	adult heart development	1	616	16	20209	0.00162338	0.000791726	2.05043	77579	Myh10	0.39072	0.560561	biological_process
GO:0070498	interleukin-1-mediated signaling pathway	1	616	16	20209	0.00162338	0.000791726	2.05043	16177	Il1r1	0.39072	0.560561	biological_process
GO:0002089	lens morphogenesis in camera-type eye	1	616	16	20209	0.00162338	0.000791726	2.05043	21418	Tfap2a	0.39072	0.560561	biological_process
GO:0007340	acrosome reaction	1	616	16	20209	0.00162338	0.000791726	2.05043	13852	Stx2	0.39072	0.560561	biological_process
GO:0045725	positive regulation of glycogen biosynthetic process	1	616	16	20209	0.00162338	0.000791726	2.05043	11651	Akt1	0.39072	0.560561	biological_process
GO:0021799	cerebral cortex radially oriented cell migration	1	616	16	20209	0.00162338	0.000791726	2.05043	18992	Pou3f2	0.39072	0.560561	biological_process
GO:0034389	lipid particle organization	1	616	16	20209	0.00162338	0.000791726	2.05043	19221	Ptgfrn	0.39072	0.560561	biological_process
GO:0003351	epithelial cilium movement	1	616	16	20209	0.00162338	0.000791726	2.05043	320277	Spef2	0.39072	0.560561	biological_process
GO:0030819	positive regulation of cAMP biosynthetic process	1	616	16	20209	0.00162338	0.000791726	2.05043	56089	Ramp3	0.39072	0.560561	biological_process
GO:2000737	negative regulation of stem cell differentiation	1	616	16	20209	0.00162338	0.000791726	2.05043	94088	Trim6	0.39072	0.560561	biological_process
GO:0045742	positive regulation of epidermal growth factor receptor signaling pathway	1	616	16	20209	0.00162338	0.000791726	2.05043	192192	Shkbp1	0.39072	0.560561	biological_process
GO:0050678	regulation of epithelial cell proliferation	1	616	16	20209	0.00162338	0.000791726	2.05043	56753	Tacstd2	0.39072	0.560561	biological_process
GO:0051146	striated muscle cell differentiation	1	616	16	20209	0.00162338	0.000791726	2.05043	11651	Akt1	0.39072	0.560561	biological_process
GO:0050679	positive regulation of epithelial cell proliferation	3	616	74	20209	0.00487013	0.00366173	1.33001	257632;13866;16193	Nod2;Erbb2;Il6	0.393317	0.56345	biological_process
GO:0042472	inner ear morphogenesis	3	616	74	20209	0.00487013	0.00366173	1.33001	21418;22416;20378	Tfap2a;Wnt3a;Frzb	0.393317	0.56345	biological_process
GO:0010629	negative regulation of gene expression	8	616	228	20209	0.012987	0.0112821	1.15112	18109;18992;99929;94088;12912;18033;11651;20856	Mycn;Pou3f2;Tiparp;Trim6;Creb1;Nfkb1;Akt1;Stc2	0.393603	0.56345	biological_process
GO:0000902	cell morphogenesis	4	616	105	20209	0.00649351	0.0051957	1.24978	208431;213081;14726;53890	Shroom4;Wdr19;Pdpn;Sart3	0.398383	0.569873	biological_process
GO:0048536	spleen development	2	616	45	20209	0.00324675	0.00222673	1.45808	53945;14082	Slc40a1;Fadd	0.400475	0.570765	biological_process
GO:0006836	neurotransmitter transport	2	616	45	20209	0.00324675	0.00222673	1.45808	15567;56774	Slc6a4;Slc6a14	0.400475	0.570765	biological_process
GO:0045740	positive regulation of DNA replication	2	616	45	20209	0.00324675	0.00222673	1.45808	16193;16001	Il6;Igf1r	0.400475	0.570765	biological_process
GO:0007568	aging	2	616	45	20209	0.00324675	0.00222673	1.45808	11651;23830	Akt1;Capn10	0.400475	0.570765	biological_process
GO:0009611	response to wounding	2	616	45	20209	0.00324675	0.00222673	1.45808	20720;16193	Serpine2;Il6	0.400475	0.570765	biological_process
GO:0001227	transcriptional repressor activity, RNA polymerase II transcription regulatory region sequence-specific DNA binding	3	610	75	20023	0.00491803	0.00374569	1.31298	17702;18033;12591	Msx2;Nfkb1;Cdx2	0.401235	0.617983	molecular_function
GO:0030900	forebrain development	3	616	75	20209	0.00487013	0.00371122	1.31227	19378;13380;20807	Aldh1a2;Dkk1;Srf	0.401569	0.571208	biological_process
GO:0007596	blood coagulation	3	616	75	20209	0.00487013	0.00371122	1.31227	20720;105722;14063	Serpine2;Ano6;F2rl1	0.401569	0.571208	biological_process
GO:0005913	cell-cell adherens junction	4	611	107	20330	0.00654664	0.00526316	1.24386	17470;99167;22330;13506	Cd200;Ssx2ip;Vcl;Dsc2	0.401825	0.649663	cellular_component
GO:0031941	filamentous actin	2	611	46	20330	0.00327332	0.00226267	1.44667	208431;22003	Shroom4;Tpm1	0.404266	0.649663	cellular_component
GO:0072562	blood microparticle	1	611	17	20330	0.00163666	0.000836203	1.95725	15511	Hspa1b	0.404862	0.649663	cellular_component
GO:0071004	U2-type prespliceosome	1	611	17	20330	0.00163666	0.000836203	1.95725	20637	Snrnp70	0.404862	0.649663	cellular_component
GO:0004029	aldehyde dehydrogenase (NAD) activity	1	610	17	20023	0.00163934	0.000849024	1.93086	19378	Aldh1a2	0.409137	0.622335	molecular_function
GO:0070300	phosphatidic acid binding	1	610	17	20023	0.00163934	0.000849024	1.93086	228071	Sestd1	0.409137	0.622335	molecular_function
GO:0003678	DNA helicase activity	1	610	17	20023	0.00163934	0.000849024	1.93086	19691	Recql	0.409137	0.622335	molecular_function
GO:0000175	3'-5'-exoribonuclease activity	1	610	17	20023	0.00163934	0.000849024	1.93086	67276	Eri1	0.409137	0.622335	molecular_function
GO:0016747	transferase activity, transferring acyl groups other than amino-acyl groups	1	610	17	20023	0.00163934	0.000849024	1.93086	235674	Acaa1b	0.409137	0.622335	molecular_function
GO:0044804	autophagy of nucleus	1	616	17	20209	0.00162338	0.000841209	1.92981	235040	Atg4d	0.409307	0.571208	biological_process
GO:0060236	regulation of mitotic spindle organization	1	616	17	20209	0.00162338	0.000841209	1.92981	18226	Nup62	0.409307	0.571208	biological_process
GO:0048665	neuron fate specification	1	616	17	20209	0.00162338	0.000841209	1.92981	18992	Pou3f2	0.409307	0.571208	biological_process
GO:0042711	maternal behavior	1	616	17	20209	0.00162338	0.000841209	1.92981	545156	Kalrn	0.409307	0.571208	biological_process
GO:0008631	intrinsic apoptotic signaling pathway in response to oxidative stress	1	616	17	20209	0.00162338	0.000841209	1.92981	72565	Uaca	0.409307	0.571208	biological_process
GO:0048545	response to steroid hormone	1	616	17	20209	0.00162338	0.000841209	1.92981	15926	Idh1	0.409307	0.571208	biological_process
GO:0030490	maturation of SSU-rRNA	1	616	17	20209	0.00162338	0.000841209	1.92981	78651	Lsm6	0.409307	0.571208	biological_process
GO:0050732	negative regulation of peptidyl-tyrosine phosphorylation	1	616	17	20209	0.00162338	0.000841209	1.92981	74155	Errfi1	0.409307	0.571208	biological_process
GO:0010763	positive regulation of fibroblast migration	1	616	17	20209	0.00162338	0.000841209	1.92981	11651	Akt1	0.409307	0.571208	biological_process
GO:0010867	positive regulation of triglyceride biosynthetic process	1	616	17	20209	0.00162338	0.000841209	1.92981	216739	Acsl6	0.409307	0.571208	biological_process
GO:0048745	smooth muscle tissue development	1	616	17	20209	0.00162338	0.000841209	1.92981	99929	Tiparp	0.409307	0.571208	biological_process
GO:0031396	regulation of protein ubiquitination	1	616	17	20209	0.00162338	0.000841209	1.92981	64209	Herpud1	0.409307	0.571208	biological_process
GO:0001841	neural tube formation	1	616	17	20209	0.00162338	0.000841209	1.92981	12370	Casp8	0.409307	0.571208	biological_process
GO:0032930	positive regulation of superoxide anion generation	1	616	17	20209	0.00162338	0.000841209	1.92981	14063	F2rl1	0.409307	0.571208	biological_process
[truncated: 904 more rows]

## Sheet: down DEGs GO_enrichment_ MF
Term_ID	Term_description	ListHit	ListTotal	PopHit	PopTotal	GeneRatio	BgRatio	Enrichment_score	GeneIds	GeneSymbols	p-value	FDR_bh	Category
GO:0005515	protein binding	201	610	4821	20023	0.329508	0.240773	1.36854	77579;320799;81910;17702;192192;94091;74187;260305;17161;545156;99167;170828;94088;407831;14208;72565;19726;20856;13169;26403;27375;12703;56297;240055;16885;27221;17342;23939;66406;21687;17475;654824;231858;22003;12484;74155;231470;76561;230784;102502;228775;64209;320435;208198;223690;11865;98496;100986;216527;15985;242443;20378;56332;15511;72388;15258;78891;257632;30951;216739;211949;21917;16193…	Myh10;Zhx3;Rrbp1;Msx2;Shkbp1;Trim11;Katnb1;Nphp4;Maoa;Kalrn;Ssx2ip;Vgll1;Trim6;Tmem204;Ppm1g;Uaca;Rfx3;Stc2;Dbnl;Map3k11;Tjp3;Socs1;Arl6;Neurl1b;Limk1;Chaf1a;Mitf;Mapk7;Sac3d1;Tek;Mpdz;Ankrd37;Radil;Tpm1;Cd24a;Errfi1;Fras1;Snx7;Sesn2;Pls1;Trib3;Herpud1;Rinl;Btbd2;Ankrd54;Arntl;Pid1;Akap9;Ccm2;Cd79b;Grin3a;Frzb;Amotl2;Hspa1b;Ripk4;Hipk2;Scyl1;Nod2;Cbx8;Acsl6;Spsb4;Tmpo;Il6;Mief2;Plcb3;Tlr2;Pou3f2;…	3.01493e-07	0.000184815	molecular_function
GO:0016301	kinase activity	37	610	616	20023	0.0606557	0.0307646	1.97161	13866;75735;26399;18719;72388;18647;17164;15258;18641;56632;545156;56542;18655;12660;26403;16885;23939;18752;21687;58988;11651;17776;230661;13841;14302;74137;22385;56489;12447;110639;16001;20393;56421;21813;18717;17855;26404	Erbb2;Pank1;Map2k6;Pip5k1b;Ripk4;Cdk14;Mapkapk2;Hipk2;Pfkl;Sphk2;Kalrn;Ick;Pgk1;Chka;Map3k11;Limk1;Mapk7;Prkcg;Tek;Rps6kb2;Akt1;Mast2;Tesk2;Epha7;Frk;Nuak2;Baz1b;Ikbke;Ccne1;Prps2;Igf1r;Sgk1;Pfkp;Tgfbr2;Pip5k1c;Mvk;Map3k12	7.34241e-05	0.0161912	molecular_function
GO:0051015	actin filament binding	16	610	175	20023	0.0262295	0.00873995	3.00111	71653;102502;77579;11567;208431;63873;338367;71602;13169;107684;15567;17909;22330;20259;22003;102866	Shtn1;Pls1;Myh10;Avil;Shroom4;Trpv4;Myo1d;Myo1e;Dbnl;Coro2a;Slc6a4;Myo10;Vcl;Scin;Tpm1;Pls3	9.38464e-05	0.0161912	molecular_function
GO:0005524	ATP binding	67	610	1381	20023	0.109836	0.0689707	1.5925	77579;13866;75735;15511;212679;17855;26399;18719;74451;20927;72388;18647;17164;257633;15258;18641;78891;257632;11459;26425;19691;56632;545156;216739;71602;234734;56542;17909;18655;12660;12727;30935;26403;216150;16885;353172;23939;18752;78894;21687;66663;71990;58988;11651;27053;17776;230661;13841;14302;74137;22385;56489;228775;260315;63873;110639;338367;16001;20393;56421;54670;21813;18717;13848;11…	Myh10;Erbb2;Pank1;Hspa1b;Mars2;Mvk;Map2k6;Pip5k1b;Pgs1;Abcc8;Ripk4;Cdk14;Mapkapk2;Acsf3;Hipk2;Pfkl;Scyl1;Nod2;Acta1;Nubp1;Recql;Sphk2;Kalrn;Acsl6;Myo1e;Aars;Ick;Myo10;Pgk1;Chka;Clcn4;Tor3a;Map3k11;Cdc34;Limk1;Gars;Mapk7;Prkcg;Aacs;Tek;Uba5;Ddx54;Rps6kb2;Akt1;Asns;Mast2;Tesk2;Epha7;Frk;Nuak2;Baz1b;Ikbke;Trib3;Nav3;Trpv4;Prps2;Myo1d;Igf1r;Sgk1;Pfkp;Atp8b1;Tgfbr2;Pip5k1c;Ephb6;Hspa13;Ddx58;Map3k12	0.000105653	0.0161912	molecular_function
GO:0000166	nucleotide binding	76	610	1664	20023	0.12459	0.0831044	1.4992	77579;13866;75735;212679;17855;26399;18719;74451;227613;55932;72388;18647;17164;257633;15258;18641;217869;22154;257632;11459;100972;26425;19691;56632;545156;216739;239555;13848;71602;234734;56542;17909;18655;12660;18971;12727;30935;26403;216150;56297;16885;353172;12952;23939;18752;78894;21687;66663;71990;58988;11651;27053;14675;17776;70359;230661;13841;14302;74137;22385;56489;63873;110639;338367;…	Myh10;Erbb2;Pank1;Mars2;Mvk;Map2k6;Pip5k1b;Pgs1;Tubb4b;Gbp3;Ripk4;Cdk14;Mapkapk2;Acsf3;Hipk2;Pfkl;Eif5;Tubb5;Nod2;Acta1;Rab28;Nubp1;Recql;Sphk2;Kalrn;Acsl6;Mief1;Ephb6;Myo1e;Aars;Ick;Myo10;Pgk1;Chka;Pold1;Clcn4;Tor3a;Map3k11;Cdc34;Arl6;Limk1;Gars;Cry1;Mapk7;Prkcg;Aacs;Tek;Uba5;Ddx54;Rps6kb2;Akt1;Asns;Gna14;Mast2;Gtpbp3;Tesk2;Epha7;Frk;Nuak2;Baz1b;Ikbke;Trpv4;Prps2;Myo1d;Igf1r;Sgk1;Pfkp;Slc27a4;At…	0.000239712	0.0274583	molecular_function
GO:0015174	basic amino acid transmembrane transporter activity	3	610	5	20023	0.00491803	0.000249713	19.6948	214663;11989;20540	Slc25a29;Slc7a3;Slc7a7	0.00026876	0.0274583	molecular_function
GO:0000982	transcription factor activity, RNA polymerase II proximal promoter sequence-specific DNA binding	6	610	34	20023	0.00983607	0.00169805	5.79257	14283;20807;14284;17702;21418;11865	Fosl1;Srf;Fosl2;Msx2;Tfap2a;Arntl	0.000506748	0.0443767	molecular_function
GO:0016740	transferase activity	73	610	1665	20023	0.119672	0.0831544	1.43916	338362;13866;75735;97884;26399;218215;18719;74451;99929;72388;108150;18647;94091;17164;15258;18641;22022;171212;213819;110078;56632;545156;67525;56542;54613;57295;18655;94088;14348;233900;330406;12660;27801;18971;235674;26403;239122;216150;16885;240055;68262;23939;18752;21687;66902;18744;58988;11651;17776;229905;230661;14302;13841;74137;117592;243853;22385;56489;110196;216792;12974;56386;110639;1…	Ust;Erbb2;Pank1;B3galnt2;Map2k6;Rnf144b;Pip5k1b;Pgs1;Tiparp;Ripk4;Galnt7;Cdk14;Trim11;Mapkapk2;Hipk2;Pfkl;Tpst2;Galnt10;Casd1;Pygb;Sphk2;Kalrn;Trim62;Ick;St3gal6;Icmt;Pgk1;Trim6;Fut9;Rnf40;B4galnt3;Chka;Zdhhc8;Pold1;Acaa1b;Map3k11;Setdb2;Cdc34;Limk1;Neurl1b;Agpat4;Mapk7;Prkcg;Tek;Mtap;Pja1;Rps6kb2;Akt1;Mast2;Kyat3;Tesk2;Frk;Epha7;Nuak2;B3galt6;Fkrp;Baz1b;Ikbke;Fdps;Iba57;Cs;B4galt6;Prps2;Igf1r;Sg…	0.00100995	0.0773877	molecular_function
GO:0044212	transcription regulatory region DNA binding	18	610	265	20023	0.0295082	0.0132348	2.22959	195733;12915;100090;329003;209446;20807;14284;21425;20671;17702;11911;12912;18033;21418;11906;12606;19726;619332	Grhl1;Atf6b;Zbtb48;Zfp516;Tfe3;Srf;Fosl2;Tfeb;Sox17;Msx2;Atf4;Creb1;Nfkb1;Tfap2a;Zfhx3;Cebpa;Rfx3;4933416C03Rik	0.00134425	0.0915584	molecular_function
GO:0000978	RNA polymerase II proximal promoter sequence-specific DNA binding	25	610	434	20023	0.0409836	0.0216751	1.89082	14283;20807;18227;14284;21425;212139;17702;21418;68837;209446;18109;195733;21807;12912;11906;51788;12606;19726;14912;18992;17342;11911;22642;229007;21384	Fosl1;Srf;Nr4a2;Fosl2;Tfeb;Cc2d1a;Msx2;Tfap2a;Foxk2;Tfe3;Mycn;Grhl1;Tsc22d1;Creb1;Zfhx3;H2afz;Cebpa;Rfx3;Nkx6-2;Pou3f2;Mitf;Atf4;Zbtb17;Zgpat;Tbx15	0.00186671	0.105181	molecular_function
GO:0005516	calmodulin binding	14	610	188	20023	0.0229508	0.0093892	2.44438	77579;67886;63873;18679;20269;338367;71602;27360;72179;17909;18797;194352;17164;64177	Myh10;Camsap2;Trpv4;Phka1;Scn3a;Myo1d;Myo1e;Add3;Fbxl2;Myo10;Plcb3;Trpv5;Mapkapk2;Trpv6	0.00191587	0.105181	molecular_function
GO:0001228	transcriptional activator activity, RNA polymerase II transcription regulatory region sequence-specific DNA binding	12	610	149	20023	0.0196721	0.00744144	2.64359	13711;195733;12915;20807;18227;14284;20671;12912;208104;21418;22642;12606	Elf5;Grhl1;Atf6b;Srf;Nr4a2;Fosl2;Sox17;Creb1;Mlxip;Tfap2a;Zbtb17;Cebpa	0.002059	0.105181	molecular_function
GO:0004672	protein kinase activity	28	610	514	20023	0.0459016	0.0256705	1.78811	13866;26399;72388;18647;17164;15258;78891;545156;56542;26403;16885;23939;18752;21687;58988;11651;17776;230661;13841;14302;74137;56489;228775;16001;20393;21813;13848;26404	Erbb2;Map2k6;Ripk4;Cdk14;Mapkapk2;Hipk2;Scyl1;Kalrn;Ick;Map3k11;Limk1;Mapk7;Prkcg;Tek;Rps6kb2;Akt1;Mast2;Tesk2;Epha7;Frk;Nuak2;Ikbke;Trib3;Igf1r;Sgk1;Tgfbr2;Ephb6;Map3k12	0.00232127	0.105641	molecular_function
GO:0045296	cadherin binding	19	610	302	20023	0.0311475	0.0150827	2.06512	319876;208177;212139;381605;56463;217869;78891;21917;22330;18797;21873;13169;21753;71653;15926;20405;26394;56421;239796	Cobll1;Phldb2;Cc2d1a;Tbc1d2;Snd1;Eif5;Scyl1;Tmpo;Vcl;Plcb3;Tjp2;Dbnl;Tes;Shtn1;Idh1;Sh3gl1;Lypla2;Pfkp;Mb21d2	0.00241267	0.105641	molecular_function
GO:0000980	RNA polymerase II distal enhancer sequence-specific DNA binding	7	610	67	20023	0.0114754	0.00334615	3.42943	12915;18023;21418;12912;18033;51788;12591	Atf6b;Nfe2l1;Tfap2a;Creb1;Nfkb1;H2afz;Cdx2	0.00420942	0.172025	molecular_function
GO:0051879	Hsp90 protein binding	5	610	39	20023	0.00819672	0.00194776	4.20828	257632;13866;18226;11865;12484	Nod2;Erbb2;Nup62;Arntl;Cd24a	0.00631421	0.233831	molecular_function
GO:0015171	amino acid transmembrane transporter activity	4	610	25	20023	0.00655738	0.00124856	5.25193	214663;72055;14726;67760	Slc25a29;Slc38a10;Pdpn;Slc38a2	0.00648471	0.233831	molecular_function
GO:0031434	mitogen-activated protein kinase kinase binding	7	610	74	20023	0.0114754	0.00369575	3.10503	26403;13866;228775;21687;16001;13848;13841	Map3k11;Erbb2;Trib3;Tek;Igf1r;Ephb6;Epha7	0.00726453	0.247397	molecular_function
GO:0008329	signaling pattern recognition receptor activity	2	610	5	20023	0.00327869	0.000249713	13.1298	24088;140792	Tlr2;Colec12	0.00871628	0.254432	molecular_function
GO:0004614	phosphoglucomutase activity	2	610	5	20023	0.00327869	0.000249713	13.1298	72157;66681	Pgm2;Pgm1	0.00871628	0.254432	molecular_function
GO:0070095	fructose-6-phosphate binding	2	610	5	20023	0.00327869	0.000249713	13.1298	56421;18641	Pfkp;Pfkl	0.00871628	0.254432	molecular_function
GO:0003779	actin binding	19	610	347	20023	0.0311475	0.0173301	1.79731	77579;15163;208431;257632;13419;71602;27360;107684;17909;13367;22330;20259;13169;22003;102866;102502;11567;63873;338367	Myh10;Hcls1;Shroom4;Nod2;Dnase1;Myo1e;Add3;Coro2a;Myo10;Diaph1;Vcl;Scin;Dbnl;Tpm1;Pls3;Pls1;Avil;Trpv4;Myo1d	0.0104098	0.268749	molecular_function
GO:0004709	MAP kinase kinase kinase activity	7	610	80	20023	0.0114754	0.00399541	2.87215	26403;13866;21687;16001;13848;13841;26404	Map3k11;Erbb2;Tek;Igf1r;Ephb6;Epha7;Map3k12	0.0109821	0.268749	molecular_function
GO:0004712	protein serine/threonine/tyrosine kinase activity	4	610	29	20023	0.00655738	0.00144833	4.52753	230661;18752;11651;20393	Tesk2;Prkcg;Akt1;Sgk1	0.0110642	0.268749	molecular_function
GO:0003700	DNA binding transcription factor activity	42	610	957	20023	0.0688525	0.047795	1.44058	14283;20807;320799;14284;18227;21425;13813;20671;21418;71591;68837;209446;13711;18109;195733;21807;56220;12912;12606;19726;14912;18992;12915;17342;212569;72720;11911;18033;78251;208104;22642;628308;22710;12591;329003;18023;237758;229007;11865;74149;21384;230162	Fosl1;Srf;Zhx3;Fosl2;Nr4a2;Tfeb;Eomes;Sox17;Tfap2a;Zfp251;Foxk2;Tfe3;Elf5;Mycn;Grhl1;Tsc22d1;Zfp386;Creb1;Cebpa;Rfx3;Nkx6-2;Pou3f2;Atf6b;Mitf;Zfp273;Zfp248;Atf4;Nfkb1;Zfp712;Mlxip;Zbtb17;Zfp970;Zfp52;Cdx2;Zfp516;Nfe2l1;Zfp454;Zgpat;Arntl;Zfp946;Tbx15;Zfp189	0.0115097	0.268749	molecular_function
GO:0004713	protein tyrosine kinase activity	9	610	121	20023	0.0147541	0.00604305	2.4415	22385;13866;26399;21687;13848;16001;230661;13841;14302	Baz1b;Erbb2;Map2k6;Tek;Ephb6;Igf1r;Tesk2;Epha7;Frk	0.0117762	0.268749	molecular_function
GO:0000287	magnesium ion binding	12	610	186	20023	0.0196721	0.00928932	2.11772	17768;72157;12374;110639;15926;67078;56542;54670;68837;66681;17776;74137	Mthfd2;Pgm2;Casr;Prps2;Idh1;Pgp;Ick;Atp8b1;Foxk2;Pgm1;Mast2;Nuak2	0.0118372	0.268749	molecular_function
GO:0000339	RNA cap binding	2	610	6	20023	0.00327869	0.000299655	10.9415	230861;68092	Eif4g3;Ncbp2	0.0128118	0.280486	molecular_function
GO:0050661	NADP binding	4	610	31	20023	0.00655738	0.00154822	4.23543	110208;15357;15926;14261	Pgd;Hmgcr;Idh1;Fmo1	0.0139751	0.295405	molecular_function
GO:0003676	nucleic acid binding	37	610	835	20023	0.0606557	0.041702	1.4545	67769;320799;50926;232969;81630;22701;57247;56463;224903;236732;53890;19691;72147;269023;234734;109095;11906;18971;67276;237073;53379;71990;20637;22642;71592;58180;207259;68048;69009;100090;329003;23917;229007;57317;224902;68092;83701	Gpatch2;Zhx3;Hnrnpdl;Zfp428;Zbtb22;Zfp41;Zfp276;Snd1;Safb;Rbm10;Sart3;Recql;Zbtb46;Zfp608;Aars;Rbm15b;Zfhx3;Pold1;Eri1;Rbm41;Hnrnpa2b1;Ddx54;Snrnp70;Zbtb17;Pogk;Hic2;Zbtb7c;Aen;Thap7;Zbtb48;Zfp516;Impdh1;Zgpat;Srsf4;Safb2;Ncbp2;Srrt	0.0148933	0.303485	molecular_function
GO:0003690	double-stranded DNA binding	10	610	148	20023	0.0163934	0.0073915	2.21788	12952;14284;50926;12912;18033;230073;224902;56399;224903;12591	Cry1;Fosl2;Hnrnpdl;Creb1;Nfkb1;Ddx58;Safb2;Akap8;Safb;Cdx2	0.0153475	0.303485	molecular_function
GO:0035325	Toll-like receptor binding	2	610	7	20023	0.00327869	0.000349598	9.37845	24088;17874	Tlr2;Myd88	0.017577	0.326507	molecular_function
GO:0016308	1-phosphatidylinositol-4-phosphate 5-kinase activity	2	610	7	20023	0.00327869	0.000349598	9.37845	18719;18717	Pip5k1b;Pip5k1c	0.017577	0.326507	molecular_function
GO:0003705	transcription factor activity, RNA polymerase II distal enhancer sequence-specific binding	6	610	69	20023	0.00983607	0.00344604	2.85431	17342;20807;170828;20671;12912;12606	Mitf;Srf;Vgll1;Sox17;Creb1;Cebpa	0.0184953	0.327314	molecular_function
GO:0001077	transcriptional activator activity, RNA polymerase II proximal promoter sequence-specific DNA binding	16	610	294	20023	0.0262295	0.0146831	1.78637	18109;195733;14283;17342;18992;21807;11865;18227;21425;20807;22642;11911;68837;21418;209446;12606	Mycn;Grhl1;Fosl1;Mitf;Pou3f2;Tsc22d1;Arntl;Nr4a2;Tfeb;Srf;Zbtb17;Atf4;Foxk2;Tfap2a;Tfe3;Cebpa	0.0186884	0.327314	molecular_function
GO:0046983	protein dimerization activity	12	610	200	20023	0.0196721	0.00998851	1.96948	18109;17342;320091;353172;11865;13852;21425;20807;105722;208104;21418;209446	Mycn;Mitf;Ano4;Gars;Arntl;Stx2;Tfeb;Srf;Ano6;Mlxip;Tfap2a;Tfe3	0.0198954	0.338774	molecular_function
GO:0051721	protein phosphatase 2A binding	4	610	35	20023	0.00655738	0.00174799	3.75138	15357;12874;242443;11651	Hmgcr;Cpd;Grin3a;Akt1	0.0211474	0.339106	molecular_function
GO:0042623	ATPase activity, coupled	3	610	20	20023	0.00491803	0.000998851	4.92369	110920;71602;15511	Hspa13;Myo1e;Hspa1b	0.0218042	0.339106	molecular_function
GO:0016307	phosphatidylinositol phosphate kinase activity	2	610	8	20023	0.00327869	0.000399541	8.20615	18719;18717	Pip5k1b;Pip5k1c	0.0229677	0.339106	molecular_function
GO:0016868	intramolecular transferase activity, phosphotransferases	2	610	8	20023	0.00327869	0.000399541	8.20615	72157;66681	Pgm2;Pgm1	0.0229677	0.339106	molecular_function
GO:0097157	pre-mRNA intronic binding	2	610	8	20023	0.00327869	0.000399541	8.20615	53379;237073	Hnrnpa2b1;Rbm41	0.0229677	0.339106	molecular_function
GO:0016788	hydrolase activity, acting on ester bonds	4	610	36	20023	0.00655738	0.00179793	3.64718	330260;27052;14073;320655	Pon2;Aoah;Faah;Pgap3	0.023234	0.339106	molecular_function
GO:0008378	galactosyltransferase activity	3	610	21	20023	0.00491803	0.00104879	4.68923	117592;56386;97884	B3galt6;B4galt6;B3galnt2	0.0248753	0.350205	molecular_function
GO:0043531	ADP binding	4	610	37	20023	0.00655738	0.00184787	3.5486	77579;239555;110639;18655	Myh10;Mief1;Prps2;Pgk1	0.0254413	0.350205	molecular_function
GO:0004714	transmembrane receptor protein tyrosine kinase activity	5	610	55	20023	0.00819672	0.00274684	2.98405	13866;21687;16001;13848;13841	Erbb2;Tek;Igf1r;Ephb6;Epha7	0.0257083	0.350205	molecular_function
GO:0004674	protein serine/threonine kinase activity	20	610	411	20023	0.0327869	0.0205264	1.5973	26399;72388;18647;17164;15258;545156;56542;26403;16885;23939;18752;58988;11651;17776;230661;74137;56489;20393;21813;26404	Map2k6;Ripk4;Cdk14;Mapkapk2;Hipk2;Kalrn;Ick;Map3k11;Limk1;Mapk7;Prkcg;Rps6kb2;Akt1;Mast2;Tesk2;Nuak2;Ikbke;Sgk1;Tgfbr2;Map3k12	0.0275551	0.35482	molecular_function
GO:0001190	transcriptional activator activity, RNA polymerase II transcription factor binding	3	610	22	20023	0.00491803	0.00109874	4.47608	18023;12912;11865	Nfe2l1;Creb1;Arntl	0.0281667	0.35482	molecular_function
GO:0004185	serine-type carboxypeptidase activity	2	610	9	20023	0.00327869	0.000449483	7.29435	12874;12876	Cpd;Cpe	0.0289413	0.35482	molecular_function
GO:0031957	very long-chain fatty acid-CoA ligase activity	2	610	9	20023	0.00327869	0.000449483	7.29435	257633;26569	Acsf3;Slc27a4	0.0289413	0.35482	molecular_function
GO:0097027	ubiquitin-protein transferase activator activity	2	610	9	20023	0.00327869	0.000449483	7.29435	56371;30951	Fzr1;Cbx8	0.0289413	0.35482	molecular_function
GO:0000977	RNA polymerase II regulatory region sequence-specific DNA binding	15	610	288	20023	0.0245902	0.0143835	1.70961	13711;14283;12915;20807;320799;14284;18227;13813;17702;11911;12912;18033;208104;21418;12591	Elf5;Fosl1;Atf6b;Srf;Zhx3;Fosl2;Nr4a2;Eomes;Msx2;Atf4;Creb1;Nfkb1;Mlxip;Tfap2a;Cdx2	0.031298	0.373426	molecular_function
GO:0000989	transcription factor activity, transcription factor binding	3	610	23	20023	0.00491803	0.00114868	4.28147	17702;208104;12952	Msx2;Mlxip;Cry1	0.0316773	0.373426	molecular_function
GO:0008376	acetylgalactosaminyltransferase activity	3	610	24	20023	0.00491803	0.00119862	4.10307	117592;330406;97884	B3galt6;B4galnt3;B3galnt2	0.0354055	0.388132	molecular_function
GO:0051787	misfolded protein binding	3	610	24	20023	0.00491803	0.00119862	4.10307	110920;64136;15511	Hspa13;Sdf2l1;Hspa1b	0.0354055	0.388132	molecular_function
GO:0043325	phosphatidylinositol-3,4-bisphosphate binding	3	610	24	20023	0.00491803	0.00119862	4.10307	26377;11651;228071	Dapp1;Akt1;Sestd1	0.0354055	0.388132	molecular_function
GO:0102991	myristoyl-CoA hydrolase activity	2	610	10	20023	0.00327869	0.000499426	6.56492	171210;75778	Acot2;Them4	0.0354574	0.388132	molecular_function
GO:0017048	Rho GTPase binding	4	610	42	20023	0.00655738	0.00209759	3.12615	229707;117600;13367;22330	Strip1;Srgap1;Diaph1;Vcl	0.038324	0.393235	molecular_function
GO:0016874	ligase activity	9	610	149	20023	0.0147541	0.00744144	1.98269	240055;353172;212679;216739;78894;234734;26569;27053;257633	Neurl1b;Gars;Mars2;Acsl6;Aacs;Aars;Slc27a4;Asns;Acsf3	0.0389722	0.393235	molecular_function
GO:0030246	carbohydrate binding	11	610	197	20023	0.0180328	0.00983869	1.83285	110078;170780;110208;110639;68709;52331;108150;171212;216440;12484;140792	Pygb;Cd209e;Pgd;Prps2;Cilp2;Stbd1;Galnt7;Galnt10;Os9;Cd24a;Colec12	0.0393624	0.393235	molecular_function
GO:0017124	SH3 domain binding	8	610	127	20023	0.0131148	0.00634271	2.06769	20405;140579;56726;12927;79566;12549;15163;74155	Sh3gl1;Elmo2;Sh3bgrl;Bcar1;Sh3bp5l;Arhgap31;Hcls1;Errfi1	0.0406111	0.393235	molecular_function
GO:0030544	Hsp70 protein binding	4	610	43	20023	0.00655738	0.00214753	3.05345	18226;12912;12484;257632	Nup62;Creb1;Cd24a;Nod2	0.0412743	0.393235	molecular_function
GO:0042802	identical protein binding	46	610	1162	20023	0.0754098	0.0580333	1.29942	242443;77579;13866;56332;26399;18641;236732;28075;239555;14082;21917;12912;13367;68817;17874;233107;64177;26403;18992;27221;12370;106347;353172;15926;53379;11651;18033;14118;22003;15985;69009;20405;100090;63873;14073;110639;16001;53945;56421;18585;14268;17855;230073;224902;246221;330260	Grin3a;Myh10;Erbb2;Amotl2;Map2k6;Pfkl;Rbm10;Desi1;Mief1;Fadd;Tmpo;Creb1;Diaph1;Ddi2;Myd88;Kctd15;Trpv6;Map3k11;Pou3f2;Chaf1a;Casp8;Ildr1;Gars;Idh1;Hnrnpa2b1;Akt1;Nfkb1;Fbn1;Tpm1;Cd79b;Thap7;Sh3gl1;Zbtb48;Trpv4;Faah;Prps2;Igf1r;Slc40a1;Pfkp;Pde9a;Fn1;Mvk;Ddx58;Safb2;Mpst;Pon2	0.0417494	0.393235	molecular_function
GO:1990825	sequence-specific mRNA binding	2	610	11	20023	0.00327869	0.000549368	5.96811	17855;57317	Mvk;Srsf4	0.0424775	0.393235	molecular_function
GO:0005247	voltage-gated chloride channel activity	2	610	11	20023	0.00327869	0.000549368	5.96811	105722;12727	Ano6;Clcn4	0.0424775	0.393235	molecular_function
GO:0043560	insulin receptor substrate binding	2	610	11	20023	0.00327869	0.000549368	5.96811	83669;16001	Wdr6;Igf1r	0.0424775	0.393235	molecular_function
GO:0030898	actin-dependent ATPase activity	2	610	11	20023	0.00327869	0.000549368	5.96811	77579;338367	Myh10;Myo1d	0.0424775	0.393235	molecular_function
GO:0046982	protein heterodimerization activity	25	610	568	20023	0.0409836	0.0283674	1.44474	13866;320799;18227;21425;20671;209446;74187;330962;21853;78651;24088;51788;12606;16885;12370;16324;11911;18033;22003;380684;74007;18969;100088;11865;21384	Erbb2;Zhx3;Nr4a2;Tfeb;Sox17;Tfe3;Katnb1;Slc51b;Timeless;Lsm6;Tlr2;H2afz;Cebpa;Limk1;Casp8;Inhbb;Atf4;Nfkb1;Tpm1;Nefh;Btbd11;Pola2;Rcc1;Arntl;Tbx15	0.04298	0.393235	molecular_function
GO:0016757	transferase activity, transferring glycosyl groups	11	610	201	20023	0.0180328	0.0100385	1.79637	110078;97884;56386;66902;99929;54613;108150;14348;117592;27357;171212	Pygb;B3galnt2;B4galt6;Mtap;Tiparp;St3gal6;Galnt7;Fut9;B3galt6;Gyg;Galnt10	0.0444183	0.400418	molecular_function
GO:0003824	catalytic activity	21	610	463	20023	0.0344262	0.0231234	1.4888	74451;240725;257633;18641;17768;110078;246277;216739;66307;14208;235674;13076;78894;66902;229905;23917;18679;64296;56421;26569;224907	Pgs1;Sulf1;Acsf3;Pfkl;Mthfd2;Pygb;Csad;Acsl6;Isoc1;Ppm1g;Acaa1b;Cyp1a1;Aacs;Mtap;Kyat3;Impdh1;Phka1;Abhd8;Pfkp;Slc27a4;Dus3l	0.0462903	0.408382	molecular_function
GO:0003677	DNA binding	65	610	1739	20023	0.106557	0.0868501	1.22691	14283;20807;320799;14284;18227;21425;212139;13813;20671;17702;50926;68837;21418;81630;209446;15258;22701;57247;224903;13711;18109;195733;19691;21917;21853;56220;12912;11906;51788;70884;18971;12606;19726;56399;74318;72114;18992;239122;17342;14912;12915;17192;11911;18033;208104;224902;22642;71592;58180;12591;69009;100090;329003;16372;23917;18023;18969;110052;229007;100088;11865;21384;230073;72107;8…	Fosl1;Srf;Zhx3;Fosl2;Nr4a2;Tfeb;Cc2d1a;Eomes;Sox17;Msx2;Hnrnpdl;Foxk2;Tfap2a;Zbtb22;Tfe3;Hipk2;Zfp41;Zfp276;Safb;Elf5;Mycn;Grhl1;Recql;Tmpo;Timeless;Zfp386;Creb1;Zfhx3;H2afz;Ccdc81;Pold1;Cebpa;Rfx3;Akap8;Hopx;Zbed3;Pou3f2;Setdb2;Mitf;Nkx6-2;Atf6b;Mbd3;Atf4;Nfkb1;Mlxip;Safb2;Zbtb17;Pogk;Hic2;Cdx2;Thap7;Zbtb48;Zfp516;Irx2;Impdh1;Nfe2l1;Pola2;Dek;Zgpat;Rcc1;Arntl;Tbx15;Ddx58;Dscc1;Srrt	0.0493219	0.408382	molecular_function
GO:0039706	co-receptor binding	2	610	12	20023	0.00327869	0.000599311	5.47077	22416;13380	Wnt3a;Dkk1	0.0499651	0.408382	molecular_function
GO:0046703	natural killer cell lectin-like receptor binding	2	610	12	20023	0.00327869	0.000599311	5.47077	77777;667281	Ulbp1;H60b	0.0499651	0.408382	molecular_function
GO:0035497	cAMP response element binding	2	610	12	20023	0.00327869	0.000599311	5.47077	12915;12912	Atf6b;Creb1	0.0499651	0.408382	molecular_function
GO:0017069	snRNA binding	2	610	12	20023	0.00327869	0.000599311	5.47077	68092;20637	Ncbp2;Snrnp70	0.0499651	0.408382	molecular_function
GO:0016918	retinal binding	2	610	12	20023	0.00327869	0.000599311	5.47077	19378;12903	Aldh1a2;Crabp1	0.0499651	0.408382	molecular_function
GO:0015297	antiporter activity	4	610	46	20023	0.00655738	0.00229736	2.85431	67473;56384;12727;20540	Slc47a1;Letm1;Clcn4;Slc7a7	0.0508745	0.410343	molecular_function
GO:0001046	core promoter sequence-specific DNA binding	4	610	47	20023	0.00655738	0.0023473	2.79358	11911;11906;12952;11865	Atf4;Zfhx3;Cry1;Arntl	0.0543234	0.427325	molecular_function
GO:0000976	transcription regulatory region sequence-specific DNA binding	6	610	89	20023	0.00983607	0.00444489	2.21289	20807;18023;21418;18033;11865;21384	Srf;Nfe2l1;Tfap2a;Nfkb1;Arntl;Tbx15	0.0543741	0.427325	molecular_function
GO:0004467	long-chain fatty acid-CoA ligase activity	2	610	13	20023	0.00327869	0.000649253	5.04994	26569;216739	Slc27a4;Acsl6	0.0578852	0.443545	molecular_function
GO:0015250	water channel activity	2	610	13	20023	0.00327869	0.000649253	5.04994	66333;14726	Aqp11;Pdpn	0.0578852	0.443545	molecular_function
GO:0019894	kinesin binding	4	610	49	20023	0.00655738	0.00244719	2.67956	16467;195208;18226;71653	Atcay;Dcdc2a;Nup62;Shtn1	0.0615904	0.460426	molecular_function
GO:0001102	RNA polymerase II activating transcription factor binding	4	610	49	20023	0.00655738	0.00244719	2.67956	13813;15258;12912;20807	Eomes;Hipk2;Creb1;Srf	0.0615904	0.460426	molecular_function
GO:0005200	structural constituent of cytoskeleton	5	610	71	20023	0.00819672	0.00354592	2.31159	380684;227613;67951;22003;22154	Nefh;Tubb4b;Tubb6;Tpm1;Tubb5	0.0652281	0.461175	molecular_function
GO:0008081	phosphoric diester hydrolase activity	4	610	50	20023	0.00655738	0.00249713	2.62597	18585;239318;18797;269615	Pde9a;Plcxd3;Plcb3;Plch2	0.0654067	0.461175	molecular_function
GO:0043565	sequence-specific DNA binding	27	610	651	20023	0.0442623	0.0325126	1.36139	20807;18227;14284;13813;20671;17702;21418;68837;224903;13711;195733;12912;11906;12606;19726;14912;18992;17342;72720;11911;18033;12591;329003;16372;229007;11865;224902	Srf;Nr4a2;Fosl2;Eomes;Sox17;Msx2;Tfap2a;Foxk2;Safb;Elf5;Grhl1;Creb1;Zfhx3;Cebpa;Rfx3;Nkx6-2;Pou3f2;Mitf;Zfp248;Atf4;Nfkb1;Cdx2;Zfp516;Irx2;Zgpat;Arntl;Safb2	0.0659476	0.461175	molecular_function
GO:0015179	L-amino acid transmembrane transporter activity	2	610	14	20023	0.00327869	0.000699196	4.68923	17962;20540	Nat3;Slc7a7	0.0662046	0.461175	molecular_function
GO:0005005	transmembrane-ephrin receptor activity	2	610	14	20023	0.00327869	0.000699196	4.68923	13848;13841	Ephb6;Epha7	0.0662046	0.461175	molecular_function
GO:0005003	ephrin receptor activity	2	610	14	20023	0.00327869	0.000699196	4.68923	13848;13841	Ephb6;Epha7	0.0662046	0.461175	molecular_function
GO:0005123	death receptor binding	2	610	15	20023	0.00327869	0.000749138	4.37661	14082;12370	Fadd;Casp8	0.0748917	0.493641	molecular_function
GO:0016290	palmitoyl-CoA hydrolase activity	2	610	15	20023	0.00327869	0.000749138	4.37661	171210;75778	Acot2;Them4	0.0748917	0.493641	molecular_function
GO:0015238	drug transmembrane transporter activity	2	610	15	20023	0.00327869	0.000749138	4.37661	67473;239273	Slc47a1;Abcc4	0.0748917	0.493641	molecular_function
GO:0000146	microfilament motor activity	2	610	15	20023	0.00327869	0.000749138	4.37661	77579;338367	Myh10;Myo1d	0.0748917	0.493641	molecular_function
GO:0030695	GTPase regulator activity	2	610	15	20023	0.00327869	0.000749138	4.37661	14787;107566	Rhpn1;Arl2bp	0.0748917	0.493641	molecular_function
GO:0000987	proximal promoter sequence-specific DNA binding	3	610	33	20023	0.00491803	0.0016481	2.98405	21418;329003;20807	Tfap2a;Zfp516;Srf	0.0782509	0.510296	molecular_function
GO:0017128	phospholipid scramblase activity	2	610	16	20023	0.00327869	0.000799081	4.10307	105722;320091	Ano6;Ano4	0.0839165	0.530639	molecular_function
GO:0042834	peptidoglycan binding	2	610	16	20023	0.00327869	0.000799081	4.10307	257632;24088	Nod2;Tlr2	0.0839165	0.530639	molecular_function
GO:0015459	potassium channel regulator activity	3	610	34	20023	0.00491803	0.00169805	2.89629	229715;72413;20393	Amigo1;Kcnmb2;Sgk1	0.0839674	0.530639	molecular_function
GO:0019902	phosphatase binding	4	610	56	20023	0.00655738	0.00279678	2.34461	20405;17776;26941;12952	Sh3gl1;Mast2;Slc9a3r1;Cry1	0.090784	0.536969	molecular_function
GO:0004435	phosphatidylinositol phospholipase C activity	2	610	17	20023	0.00327869	0.000849024	3.86172	18797;269615	Plcb3;Plch2	0.0932504	0.536969	molecular_function
GO:0030676	Rac guanyl-nucleotide exchange factor activity	2	610	17	20023	0.00327869	0.000849024	3.86172	21844;545156	Tiam1;Kalrn	0.0932504	0.536969	molecular_function
GO:0016538	cyclin-dependent protein serine/threonine kinase regulator activity	2	610	17	20023	0.00327869	0.000849024	3.86172	12448;12447	Ccne2;Ccne1	0.0932504	0.536969	molecular_function
GO:0008327	methyl-CpG binding	2	610	17	20023	0.00327869	0.000849024	3.86172	17192;70465	Mbd3;Wdr77	0.0932504	0.536969	molecular_function
GO:0005215	transporter activity	6	610	103	20023	0.00983607	0.00514408	1.91211	72472;330962;83704;73102;15567;56774	Slc16a10;Slc51b;Slc12a9;Slc22a23;Slc6a4;Slc6a14	0.0947391	0.536969	molecular_function
GO:0046872	metal ion binding	103	610	2994	20023	0.168852	0.149528	1.12924	29805;320799;218215;214944;243813;108150;94091;23856;18641;236732;12876;545156;12874;67525;94088;241075;14208;13076;56297;240055;16885;269615;231470;102502;56386;23925;18585;27357;99929;68837;70640;26432;269023;56384;140792;239122;67276;100689;15926;171170;74137;102866;207259;100090;23917;56421;229007;330260;18227;67078;66854;81630;22701;72147;56542;11906;233900;66681;56399;72114;21753;72157;1307…	Znhit2;Zhx3;Rnf144b;Mob3b;Leng9;Galnt7;Trim11;Dido1;Pfkl;Rbm10;Cpe;Kalrn;Cpd;Trim62;Trim6;Plekhm3;Ppm1g;Cyp1a1;Arl6;Neurl1b;Limk1;Plch2;Fras1;Pls1;B4galt6;Kel;Pde9a;Gyg;Tiparp;Foxk2;Dcp2;Plod2;Zfp608;Letm1;Colec12;Setdb2;Eri1;Spon2;Idh1;Mbnl3;Nuak2;Pls3;Zbtb7c;Zbtb48;Impdh1;Pfkp;Zgpat;Pon2;Nr4a2;Pgp;Trim35;Zbtb22;Zfp41;Zbtb46;Ick;Zfhx3;Rnf40;Pgm1;Akap8;Zbed3;Tes;Pgm2;Cyp11a1;Pla2g12b;Gna14;Zbtb17…	0.0979062	0.536969	molecular_function
GO:0044877	protein-containing complex binding	17	610	396	20023	0.0278689	0.0197773	1.40914	236732;12447;14082;12370;12874;18023;71602;26941;56421;24088;223690;233900;14118;239796;15163;12606;22154	Rbm10;Ccne1;Fadd;Casp8;Cpd;Nfe2l1;Myo1e;Slc9a3r1;Pfkp;Tlr2;Ankrd54;Rnf40;Fbn1;Mb21d2;Hcls1;Cebpa;Tubb5	0.0992581	0.536969	molecular_function
GO:0031624	ubiquitin conjugating enzyme binding	3	610	37	20023	0.00491803	0.00184787	2.66145	218215;100737;233900	Rnf144b;Dcun1d4;Rnf40	0.102132	0.536969	molecular_function
GO:0032794	GTPase activating protein binding	2	610	18	20023	0.00327869	0.000898966	3.64718	11651;22154	Akt1;Tubb5	0.102866	0.536969	molecular_function
GO:0042277	peptide binding	6	610	106	20023	0.00983607	0.00529391	1.858	18162;50492;19072;58988;229214;26361	Npr3;Thop1;Prep;Rps6kb2;Qrfpr;Avpr1b	0.105032	0.536969	molecular_function
GO:0005201	extracellular matrix structural constituent	3	610	38	20023	0.00491803	0.00189782	2.59142	16777;330790;14118	Lamb1;Hapln4;Fbn1	0.108505	0.536969	molecular_function
GO:0019900	kinase binding	6	610	107	20023	0.00983607	0.00534385	1.84063	18109;12952;18641;12606;74155;21844	Mycn;Cry1;Pfkl;Cebpa;Errfi1;Tiam1	0.108587	0.536969	molecular_function
GO:0004860	protein kinase inhibitor activity	4	610	60	20023	0.00655738	0.00299655	2.18831	12703;79566;228775;236690	Socs1;Sh3bp5l;Trib3;Nyx	0.10994	0.536969	molecular_function
GO:0005328	neurotransmitter:sodium symporter activity	2	610	19	20023	0.00327869	0.000948909	3.45522	15567;56774	Slc6a4;Slc6a14	0.112738	0.536969	molecular_function
GO:0047617	acyl-CoA hydrolase activity	2	610	19	20023	0.00327869	0.000948909	3.45522	171210;75778	Acot2;Them4	0.112738	0.536969	molecular_function
GO:0004653	polypeptide N-acetylgalactosaminyltransferase activity	2	610	19	20023	0.00327869	0.000948909	3.45522	171212;108150	Galnt10;Galnt7	0.112738	0.536969	molecular_function
GO:0008408	3'-5' exonuclease activity	2	610	19	20023	0.00327869	0.000948909	3.45522	18971;67276	Pold1;Eri1	0.112738	0.536969	molecular_function
GO:0044183	protein binding involved in protein folding	3	610	39	20023	0.00491803	0.00194776	2.52497	110920;12745;15511	Hspa13;Clgn;Hspa1b	0.115029	0.536969	molecular_function
GO:0001205	transcriptional activator activity, RNA polymerase II distal enhancer sequence-specific DNA binding	3	610	39	20023	0.00491803	0.00194776	2.52497	18023;18033;20807	Nfe2l1;Nfkb1;Srf	0.115029	0.536969	molecular_function
GO:0005547	phosphatidylinositol-3,4,5-trisphosphate binding	3	610	39	20023	0.00491803	0.00194776	2.52497	216445;26377;11651	Arhgap9;Dapp1;Akt1	0.115029	0.536969	molecular_function
GO:0003713	transcription coactivator activity	9	610	186	20023	0.0147541	0.00928932	1.58829	101206;170828;20671;21418;107566;77578;22416;12606;619332	Tada3;Vgll1;Sox17;Tfap2a;Arl2bp;Bcl9;Wnt3a;Cebpa;4933416C03Rik	0.115995	0.536969	molecular_function
GO:0004812	aminoacyl-tRNA ligase activity	3	610	40	20023	0.00491803	0.0019977	2.46184	212679;234734;353172	Mars2;Aars;Gars	0.121696	0.536969	molecular_function
GO:0017046	peptide hormone binding	3	610	40	20023	0.00491803	0.0019977	2.46184	18162;53945;26361	Npr3;Slc40a1;Avpr1b	0.121696	0.536969	molecular_function
GO:0050431	transforming growth factor beta binding	2	610	20	20023	0.00327869	0.000998851	3.28246	21813;235505	Tgfbr2;Cd109	0.122842	0.536969	molecular_function
GO:0034237	protein kinase A regulatory subunit binding	2	610	20	20023	0.00327869	0.000998851	3.28246	56399;100986	Akap8;Akap9	0.122842	0.536969	molecular_function
GO:0048037	cofactor binding	2	610	20	20023	0.00327869	0.000998851	3.28246	27053;20393	Asns;Sgk1	0.122842	0.536969	molecular_function
GO:0005229	intracellular calcium activated chloride channel activity	2	610	21	20023	0.00327869	0.00104879	3.12615	105722;320091	Ano6;Ano4	0.133154	0.536969	molecular_function
GO:0019901	protein kinase binding	20	610	505	20023	0.0327869	0.025221	1.29998	12374;26399;109050;12927;15163;257632;94088;12703;12952;11651;11911;12484;74155;12447;228775;63873;380684;12448;229707;26404	Casr;Map2k6;Fam212b;Bcar1;Hcls1;Nod2;Trim6;Socs1;Cry1;Akt1;Atf4;Cd24a;Errfi1;Ccne1;Trib3;Trpv4;Nefh;Ccne2;Strip1;Map3k12	0.141019	0.536969	molecular_function
GO:0042171	lysophosphatidic acid acyltransferase activity	1	610	5	20023	0.00163934	0.000249713	6.56492	68262	Agpat4	0.143336	0.536969	molecular_function
GO:0070087	chromo shadow domain binding	1	610	5	20023	0.00163934	0.000249713	6.56492	27221	Chaf1a	0.143336	0.536969	molecular_function
GO:0010997	anaphase-promoting complex binding	1	610	5	20023	0.00163934	0.000249713	6.56492	56371	Fzr1	0.143336	0.536969	molecular_function
GO:0009378	four-way junction helicase activity	1	610	5	20023	0.00163934	0.000249713	6.56492	19691	Recql	0.143336	0.536969	molecular_function
GO:0097199	cysteine-type endopeptidase activity involved in apoptotic signaling pathway	1	610	5	20023	0.00163934	0.000249713	6.56492	12370	Casp8	0.143336	0.536969	molecular_function
GO:0070061	fructose binding	1	610	5	20023	0.00163934	0.000249713	6.56492	18641	Pfkl	0.143336	0.536969	molecular_function
GO:0004706	JUN kinase kinase kinase activity	1	610	5	20023	0.00163934	0.000249713	6.56492	26403	Map3k11	0.143336	0.536969	molecular_function
GO:0015114	phosphate ion transmembrane transporter activity	1	610	5	20023	0.00163934	0.000249713	6.56492	11732	Ank	0.143336	0.536969	molecular_function
GO:0004169	dolichyl-phosphate-mannose-protein mannosyltransferase activity	1	610	5	20023	0.00163934	0.000249713	6.56492	64136	Sdf2l1	0.143336	0.536969	molecular_function
GO:0048039	ubiquinone binding	1	610	5	20023	0.00163934	0.000249713	6.56492	67876	Coq10b	0.143336	0.536969	molecular_function
GO:0003847	1-alkyl-2-acetylglycerophosphocholine esterase activity	1	610	5	20023	0.00163934	0.000249713	6.56492	100163	Pafah2	0.143336	0.536969	molecular_function
GO:0043047	single-stranded telomeric DNA binding	1	610	5	20023	0.00163934	0.000249713	6.56492	53379	Hnrnpa2b1	0.143336	0.536969	molecular_function
GO:0015349	thyroid hormone transmembrane transporter activity	1	610	5	20023	0.00163934	0.000249713	6.56492	72472	Slc16a10	0.143336	0.536969	molecular_function
GO:0016684	oxidoreductase activity, acting on peroxide as acceptor	1	610	5	20023	0.00163934	0.000249713	6.56492	230784	Sesn2	0.143336	0.536969	molecular_function
GO:0071074	eukaryotic initiation factor eIF2 binding	1	610	5	20023	0.00163934	0.000249713	6.56492	217869	Eif5	0.143336	0.536969	molecular_function
GO:0043199	sulfate binding	1	610	5	20023	0.00163934	0.000249713	6.56492	100088	Rcc1	0.143336	0.536969	molecular_function
GO:0098519	nucleotide phosphatase activity, acting on free nucleotides	1	610	5	20023	0.00163934	0.000249713	6.56492	67078	Pgp	0.143336	0.536969	molecular_function
GO:0004309	exopolyphosphatase activity	1	610	5	20023	0.00163934	0.000249713	6.56492	16467	Atcay	0.143336	0.536969	molecular_function
GO:0005381	iron ion transmembrane transporter activity	1	610	5	20023	0.00163934	0.000249713	6.56492	53945	Slc40a1	0.143336	0.536969	molecular_function
GO:0001069	regulatory region RNA binding	1	610	5	20023	0.00163934	0.000249713	6.56492	53379	Hnrnpa2b1	0.143336	0.536969	molecular_function
GO:0004689	phosphorylase kinase activity	1	610	5	20023	0.00163934	0.000249713	6.56492	18679	Phka1	0.143336	0.536969	molecular_function
GO:0019210	kinase inhibitor activity	1	610	5	20023	0.00163934	0.000249713	6.56492	12703	Socs1	0.143336	0.536969	molecular_function
GO:0046920	alpha-(1->3)-fucosyltransferase activity	1	610	5	20023	0.00163934	0.000249713	6.56492	14348	Fut9	0.143336	0.536969	molecular_function
GO:0019966	interleukin-1 binding	1	610	5	20023	0.00163934	0.000249713	6.56492	16177	Il1r1	0.143336	0.536969	molecular_function
GO:0015333	peptide:proton symporter activity	1	610	5	20023	0.00163934	0.000249713	6.56492	57738	Slc15a2	0.143336	0.536969	molecular_function
GO:0032182	ubiquitin-like protein binding	1	610	5	20023	0.00163934	0.000249713	6.56492	100737	Dcun1d4	0.143336	0.536969	molecular_function
GO:0005057	signal transducer activity, downstream of receptor	2	610	22	20023	0.00327869	0.00109874	2.98405	114255;21844	Dok4;Tiam1	0.143653	0.536969	molecular_function
GO:0045499	chemorepellent activity	2	610	22	20023	0.00327869	0.00109874	2.98405	13841;20349	Epha7;Sema3e	0.143653	0.536969	molecular_function
GO:0019904	protein domain specific binding	14	610	335	20023	0.0229508	0.0167308	1.37177	12876;101206;99167;338367;18023;26941;13169;94091;12927;242667;21873;22416;12606;22154	Cpe;Tada3;Ssx2ip;Myo1d;Nfe2l1;Slc9a3r1;Dbnl;Trim11;Bcar1;Dlgap3;Tjp2;Wnt3a;Cebpa;Tubb5	0.145791	0.536969	molecular_function
GO:0005089	Rho guanyl-nucleotide exchange factor activity	4	610	67	20023	0.00655738	0.00334615	1.95968	102098;545156;21844;20403	Arhgef18;Kalrn;Tiam1;Itsn2	0.147305	0.536969	molecular_function
GO:0042803	protein homodimerization activity	33	610	897	20023	0.0540984	0.0447985	1.20759	20807;320799;12374;105722;17470;22022;195733;110078;18162;17063;216739;21853;15567;12660;233900;12606;20856;26361;26403;16324;76960;15926;11651;18033;27053;19267;229905;15357;22003;14073;26404;21384;15985	Srf;Zhx3;Casr;Ano6;Cd200;Tpst2;Grhl1;Pygb;Npr3;Muc13;Acsl6;Timeless;Slc6a4;Chka;Rnf40;Cebpa;Stc2;Avpr1b;Map3k11;Inhbb;Bcas1;Idh1;Akt1;Nfkb1;Asns;Ptpre;Kyat3;Hmgcr;Tpm1;Faah;Map3k12;Tbx15;Cd79b	0.151981	0.536969	molecular_function
GO:0003774	motor activity	4	610	68	20023	0.00655738	0.00339609	1.93086	77579;17909;338367;71602	Myh10;Myo10;Myo1d;Myo1e	0.153002	0.536969	molecular_function
GO:0071837	HMG box domain binding	2	610	23	20023	0.00327869	0.00114868	2.85431	18992;12606	Pou3f2;Cebpa	0.154318	0.536969	molecular_function
GO:0031435	mitogen-activated protein kinase kinase kinase binding	2	610	23	20023	0.00327869	0.00114868	2.85431	26403;21813	Map3k11;Tgfbr2	0.154318	0.536969	molecular_function
GO:0031492	nucleosomal DNA binding	2	610	23	20023	0.00327869	0.00114868	2.85431	100088;51788	Rcc1;H2afz	0.154318	0.536969	molecular_function
GO:0005539	glycosaminoglycan binding	2	610	23	20023	0.00327869	0.00114868	2.85431	21813;20720	Tgfbr2;Serpine2	0.154318	0.536969	molecular_function
GO:0004181	metallocarboxypeptidase activity	2	610	23	20023	0.00327869	0.00114868	2.85431	12874;12876	Cpd;Cpe	0.154318	0.536969	molecular_function
GO:0030674	protein binding, bridging	4	610	70	20023	0.00655738	0.00349598	1.87569	21873;94088;380684;209294	Tjp2;Trim6;Nefh;Csta1	0.16464	0.536969	molecular_function
GO:0031490	chromatin DNA binding	4	610	70	20023	0.00655738	0.00349598	1.87569	224640;195733;51788;20807	Lemd2;Grhl1;H2afz;Srf	0.16464	0.536969	molecular_function
GO:0035198	miRNA binding	2	610	24	20023	0.00327869	0.00119862	2.73538	53379;236732	Hnrnpa2b1;Rbm10	0.165128	0.536969	molecular_function
GO:0017075	syntaxin-1 binding	2	610	24	20023	0.00327869	0.00119862	2.73538	15567;233900	Slc6a4;Rnf40	0.165128	0.536969	molecular_function
GO:0071723	lipopeptide binding	1	610	6	20023	0.00163934	0.000299655	5.47077	24088	Tlr2	0.16944	0.536969	molecular_function
GO:0001609	G-protein coupled adenosine receptor activity	1	610	6	20023	0.00163934	0.000299655	5.47077	11541	Adora2b	0.16944	0.536969	molecular_function
GO:0015189	L-lysine transmembrane transporter activity	1	610	6	20023	0.00163934	0.000299655	5.47077	11989	Slc7a3	0.16944	0.536969	molecular_function
GO:0015288	porin activity	1	610	6	20023	0.00163934	0.000299655	5.47077	53333	Tomm40	0.16944	0.536969	molecular_function
GO:0070891	lipoteichoic acid binding	1	610	6	20023	0.00163934	0.000299655	5.47077	24088	Tlr2	0.16944	0.536969	molecular_function
GO:0046974	histone methyltransferase activity (H3-K9 specific)	1	610	6	20023	0.00163934	0.000299655	5.47077	239122	Setdb2	0.16944	0.536969	molecular_function
GO:0047760	butyrate-CoA ligase activity	1	610	6	20023	0.00163934	0.000299655	5.47077	78894	Aacs	0.16944	0.536969	molecular_function
GO:0017081	chloride channel regulator activity	1	610	6	20023	0.00163934	0.000299655	5.47077	26941	Slc9a3r1	0.16944	0.536969	molecular_function
GO:0043559	insulin binding	1	610	6	20023	0.00163934	0.000299655	5.47077	16001	Igf1r	0.16944	0.536969	molecular_function
GO:0004064	arylesterase activity	1	610	6	20023	0.00163934	0.000299655	5.47077	330260	Pon2	0.16944	0.536969	molecular_function
GO:0015129	lactate transmembrane transporter activity	1	610	6	20023	0.00163934	0.000299655	5.47077	216225	Slc5a8	0.16944	0.536969	molecular_function
GO:0032813	tumor necrosis factor receptor superfamily binding	1	610	6	20023	0.00163934	0.000299655	5.47077	14082	Fadd	0.16944	0.536969	molecular_function
GO:0089720	caspase binding	1	610	6	20023	0.00163934	0.000299655	5.47077	14082	Fadd	0.16944	0.536969	molecular_function
GO:0043208	glycosphingolipid binding	1	610	6	20023	0.00163934	0.000299655	5.47077	16777	Lamb1	0.16944	0.536969	molecular_function
GO:0004565	beta-galactosidase activity	1	610	6	20023	0.00163934	0.000299655	5.47077	382064	Gm1110	0.16944	0.536969	molecular_function
GO:0046790	virion binding	1	610	6	20023	0.00163934	0.000299655	5.47077	15258	Hipk2	0.16944	0.536969	molecular_function
GO:0070728	leucine binding	1	610	6	20023	0.00163934	0.000299655	5.47077	230784	Sesn2	0.16944	0.536969	molecular_function
GO:0019956	chemokine binding	1	610	6	20023	0.00163934	0.000299655	5.47077	14726	Pdpn	0.16944	0.536969	molecular_function
GO:0004711	ribosomal protein S6 kinase activity	1	610	6	20023	0.00163934	0.000299655	5.47077	58988	Rps6kb2	0.16944	0.536969	molecular_function
GO:1990763	arrestin family protein binding	1	610	6	20023	0.00163934	0.000299655	5.47077	12912	Creb1	0.16944	0.536969	molecular_function
GO:0004908	interleukin-1 receptor activity	1	610	6	20023	0.00163934	0.000299655	5.47077	16177	Il1r1	0.16944	0.536969	molecular_function
GO:0008131	primary amine oxidase activity	1	610	6	20023	0.00163934	0.000299655	5.47077	17161	Maoa	0.16944	0.536969	molecular_function
GO:0015093	ferrous iron transmembrane transporter activity	1	610	6	20023	0.00163934	0.000299655	5.47077	53945	Slc40a1	0.16944	0.536969	molecular_function
GO:0015181	arginine transmembrane transporter activity	1	610	6	20023	0.00163934	0.000299655	5.47077	11989	Slc7a3	0.16944	0.536969	molecular_function
GO:0033265	choline binding	1	610	6	20023	0.00163934	0.000299655	5.47077	12660	Chka	0.16944	0.536969	molecular_function
GO:0022857	transmembrane transporter activity	7	610	149	20023	0.0114754	0.00744144	1.54209	214663;330962;73102;11989;216225;68666;20540	Slc25a29;Slc51b;Slc22a23;Slc7a3;Slc5a8;Svop;Slc7a7	0.170328	0.536969	molecular_function
GO:0001105	RNA polymerase II transcription coactivator activity	3	610	47	20023	0.00491803	0.0023473	2.09519	15258;21418;18992	Hipk2;Tfap2a;Pou3f2	0.171884	0.536969	molecular_function
GO:0001530	lipopolysaccharide binding	2	610	25	20023	0.00327869	0.00124856	2.62597	100689;24088	Spon2;Tlr2	0.176065	0.536969	molecular_function
GO:0004623	phospholipase A2 activity	2	610	25	20023	0.00327869	0.00124856	2.62597	69836;18256	Pla2g12b;Oc90	0.176065	0.536969	molecular_function
GO:0004190	aspartic-type endopeptidase activity	2	610	25	20023	0.00327869	0.00124856	2.62597	78593;68817	Nrip3;Ddi2	0.176065	0.536969	molecular_function
GO:0042393	histone binding	6	610	124	20023	0.00983607	0.00619288	1.58829	22385;53890;101612;110052;100088;17954	Baz1b;Sart3;Grwd1;Dek;Rcc1;Nap1l2	0.177777	0.536969	molecular_function
GO:0003727	single-stranded RNA binding	3	610	48	20023	0.00491803	0.00239724	2.05154	230073;30951;52609	Ddx58;Cbx8;Cbx7	0.179483	0.536969	molecular_function
GO:0008022	protein C-terminus binding	10	610	235	20023	0.0163934	0.0117365	1.39679	20405;13866;381644;17475;170828;21873;11911;14268;58180;13169	Sh3gl1;Erbb2;Cep135;Mpdz;Vgll1;Tjp2;Atf4;Fn1;Hic2;Dbnl	0.181797	0.536969	molecular_function
GO:0051019	mitogen-activated protein kinase binding	2	610	26	20023	0.00327869	0.00129851	2.52497	23939;17164	Mapk7;Mapkapk2	0.187112	0.536969	molecular_function
GO:0000064	L-ornithine transmembrane transporter activity	1	610	7	20023	0.00163934	0.000349598	4.68923	11989	Slc7a3	0.194751	0.536969	molecular_function
GO:0047134	protein-disulfide reductase activity	1	610	7	20023	0.00163934	0.000349598	4.68923	18655	Pgk1	0.194751	0.536969	molecular_function
GO:1990247	N6-methyladenosine-containing RNA binding	1	610	7	20023	0.00163934	0.000349598	4.68923	53379	Hnrnpa2b1	0.194751	0.536969	molecular_function
GO:0004716	signal transducer, downstream of receptor, with protein tyrosine kinase activity	1	610	7	20023	0.00163934	0.000349598	4.68923	13866	Erbb2	0.194751	0.536969	molecular_function
GO:0031404	chloride ion binding	1	610	7	20023	0.00163934	0.000349598	4.68923	18162	Npr3	0.194751	0.536969	molecular_function
GO:0008517	folic acid transmembrane transporter activity	1	610	7	20023	0.00163934	0.000349598	4.68923	14726	Pdpn	0.194751	0.536969	molecular_function
GO:0005024	transforming growth factor beta-activated receptor activity	1	610	7	20023	0.00163934	0.000349598	4.68923	21813	Tgfbr2	0.194751	0.536969	molecular_function
GO:0030619	U1 snRNA binding	1	610	7	20023	0.00163934	0.000349598	4.68923	20637	Snrnp70	0.194751	0.536969	molecular_function
GO:0003836	beta-galactoside (CMP) alpha-2,3-sialyltransferase activity	1	610	7	20023	0.00163934	0.000349598	4.68923	54613	St3gal6	0.194751	0.536969	molecular_function
GO:0030235	nitric-oxide synthase regulator activity	1	610	7	20023	0.00163934	0.000349598	4.68923	11651	Akt1	0.194751	0.536969	molecular_function
GO:0034711	inhibin binding	1	610	7	20023	0.00163934	0.000349598	4.68923	16324	Inhbb	0.194751	0.536969	molecular_function
GO:0008499	UDP-galactose:beta-N-acetylglucosamine beta-1,3-galactosyltransferase activity	1	610	7	20023	0.00163934	0.000349598	4.68923	117592	B3galt6	0.194751	0.536969	molecular_function
GO:0032795	heterotrimeric G-protein binding	1	610	7	20023	0.00163934	0.000349598	4.68923	14063	F2rl1	0.194751	0.536969	molecular_function
GO:0036435	K48-linked polyubiquitin modification-dependent protein binding	1	610	7	20023	0.00163934	0.000349598	4.68923	56489	Ikbke	0.194751	0.536969	molecular_function
GO:0005004	GPI-linked ephrin receptor activity	1	610	7	20023	0.00163934	0.000349598	4.68923	13841	Epha7	0.194751	0.536969	molecular_function
GO:0005000	vasopressin receptor activity	1	610	7	20023	0.00163934	0.000349598	4.68923	26361	Avpr1b	0.194751	0.536969	molecular_function
GO:0004972	NMDA glutamate receptor activity	1	610	7	20023	0.00163934	0.000349598	4.68923	242443	Grin3a	0.194751	0.536969	molecular_function
GO:0009931	calcium-dependent protein serine/threonine kinase activity	1	610	7	20023	0.00163934	0.000349598	4.68923	17164	Mapkapk2	0.194751	0.536969	molecular_function
GO:0005138	interleukin-6 receptor binding	1	610	7	20023	0.00163934	0.000349598	4.68923	16193	Il6	0.194751	0.536969	molecular_function
GO:0001047	core promoter binding	4	610	75	20023	0.00655738	0.00374569	1.75064	12952;22642;224903;11865	Cry1;Zbtb17;Safb;Arntl	0.195024	0.536969	molecular_function
GO:0003887	DNA-directed DNA polymerase activity	2	610	27	20023	0.00327869	0.00134845	2.43145	18969;18971	Pola2;Pold1	0.198251	0.536969	molecular_function
GO:0005085	guanyl-nucleotide exchange factor activity	7	610	156	20023	0.0114754	0.00779104	1.4729	72825;545156;234353;102098;320435;100088;21844	Mon1a;Kalrn;Psd3;Arhgef18;Rinl;Rcc1;Tiam1	0.199209	0.536969	molecular_function
GO:0001540	amyloid-beta binding	3	610	51	20023	0.00491803	0.00254707	1.93086	16431;57267;242667	Itm2a;Apba3;Dlgap3	0.202794	0.536969	molecular_function
GO:0030170	pyridoxal phosphate binding	3	610	51	20023	0.00491803	0.00254707	1.93086	229905;246277;110078	Kyat3;Csad;Pygb	0.202794	0.536969	molecular_function
GO:0048365	Rac GTPase binding	3	610	52	20023	0.00491803	0.00259701	1.89373	26403;117600;21844	Map3k11;Srgap1;Tiam1	0.210716	0.536969	molecular_function
GO:0004527	exonuclease activity	3	610	52	20023	0.00491803	0.00259701	1.89373	18971;67276;68048	Pold1;Eri1;Aen	0.210716	0.536969	molecular_function
GO:0035091	phosphatidylinositol binding	5	610	104	20023	0.00819672	0.00519403	1.57811	26377;242819;71602;74479;76561	Dapp1;Rundc3b;Myo1e;Snx11;Snx7	0.211068	0.536969	molecular_function
GO:0031072	heat shock protein binding	4	610	78	20023	0.00655738	0.00389552	1.68331	110920;18033;16885;15511	Hspa13;Nfkb1;Limk1;Hspa1b	0.214024	0.536969	molecular_function
GO:0044325	ion channel binding	6	610	132	20023	0.00983607	0.00659242	1.49203	20405;12374;20927;13367;64209;14199	Sh3gl1;Casr;Abcc8;Diaph1;Herpud1;Fhl1	0.21528	0.536969	molecular_function
GO:1990446	U1 snRNP binding	1	610	8	20023	0.00163934	0.000399541	4.10307	20637	Snrnp70	0.219291	0.536969	molecular_function
GO:0017070	U6 snRNA binding	1	610	8	20023	0.00163934	0.000399541	4.10307	53890	Sart3	0.219291	0.536969	molecular_function
GO:0036310	annealing helicase activity	1	610	8	20023	0.00163934	0.000399541	4.10307	19691	Recql	0.219291	0.536969	molecular_function
GO:0004499	N,N-dimethylaniline monooxygenase activity	1	610	8	20023	0.00163934	0.000399541	4.10307	14261	Fmo1	0.219291	0.536969	molecular_function
GO:0043140	ATP-dependent 3'-5' DNA helicase activity	1	610	8	20023	0.00163934	0.000399541	4.10307	19691	Recql	0.219291	0.536969	molecular_function
GO:0034046	poly(G) binding	1	610	8	20023	0.00163934	0.000399541	4.10307	50926	Hnrnpdl	0.219291	0.536969	molecular_function
GO:0070851	growth factor receptor binding	1	610	8	20023	0.00163934	0.000399541	4.10307	26941	Slc9a3r1	0.219291	0.536969	molecular_function
GO:0008504	monoamine transmembrane transporter activity	1	610	8	20023	0.00163934	0.000399541	4.10307	15567	Slc6a4	0.219291	0.536969	molecular_function
GO:0005501	retinoid binding	1	610	8	20023	0.00163934	0.000399541	4.10307	12903	Crabp1	0.219291	0.536969	molecular_function
GO:0050897	cobalt ion binding	1	610	8	20023	0.00163934	0.000399541	4.10307	12876	Cpe	0.219291	0.536969	molecular_function
GO:0031698	beta-2 adrenergic receptor binding	1	610	8	20023	0.00163934	0.000399541	4.10307	26941	Slc9a3r1	0.219291	0.536969	molecular_function
GO:0008046	axon guidance receptor activity	1	610	8	20023	0.00163934	0.000399541	4.10307	13841	Epha7	0.219291	0.536969	molecular_function
GO:0004033	aldo-keto reductase (NADP) activity	1	610	8	20023	0.00163934	0.000399541	4.10307	27384	Akr1c13	0.219291	0.536969	molecular_function
GO:0038036	sphingosine-1-phosphate receptor activity	1	610	8	20023	0.00163934	0.000399541	4.10307	56632	Sphk2	0.219291	0.536969	molecular_function
GO:0004629	phospholipase C activity	1	610	8	20023	0.00163934	0.000399541	4.10307	269615	Plch2	0.219291	0.536969	molecular_function
GO:0070878	primary miRNA binding	1	610	8	20023	0.00163934	0.000399541	4.10307	20807	Srf	0.219291	0.536969	molecular_function
GO:0015165	pyrimidine nucleotide-sugar transmembrane transporter activity	1	610	8	20023	0.00163934	0.000399541	4.10307	242585	Slc35d1	0.219291	0.536969	molecular_function
GO:0016763	transferase activity, transferring pentosyl groups	1	610	8	20023	0.00163934	0.000399541	4.10307	66902	Mtap	0.219291	0.536969	molecular_function
GO:1901612	cardiolipin binding	1	610	8	20023	0.00163934	0.000399541	4.10307	54670	Atp8b1	0.219291	0.536969	molecular_function
GO:0102391	decanoate-CoA ligase activity	1	610	8	20023	0.00163934	0.000399541	4.10307	216739	Acsl6	0.219291	0.536969	molecular_function
GO:0004866	endopeptidase inhibitor activity	2	610	29	20023	0.00327869	0.00144833	2.26376	235505;209294	Cd109;Csta1	0.220744	0.536969	molecular_function
GO:0001106	RNA polymerase II transcription corepressor activity	2	610	29	20023	0.00327869	0.00144833	2.26376	21384;21418	Tbx15;Tfap2a	0.220744	0.536969	molecular_function
GO:0008047	enzyme activator activity	2	610	30	20023	0.00327869	0.00149828	2.18831	319618;66427	Dcp1b;Cyb5b	0.232069	0.547587	molecular_function
GO:0015379	potassium:chloride symporter activity	1	610	9	20023	0.00163934	0.000449483	3.64718	83704	Slc12a9	0.243085	0.547587	molecular_function
GO:0008140	cAMP response element binding protein binding	1	610	9	20023	0.00163934	0.000449483	3.64718	57295	Icmt	0.243085	0.547587	molecular_function
GO:1901981	phosphatidylinositol phosphate binding	1	610	9	20023	0.00163934	0.000449483	3.64718	74479	Snx11	0.243085	0.547587	molecular_function
GO:0032451	demethylase activity	1	610	9	20023	0.00163934	0.000449483	3.64718	13076	Cyp1a1	0.243085	0.547587	molecular_function
GO:0003689	DNA clamp loader activity	1	610	9	20023	0.00163934	0.000449483	3.64718	72107	Dscc1	0.243085	0.547587	molecular_function
GO:0003841	1-acylglycerol-3-phosphate O-acyltransferase activity	1	610	9	20023	0.00163934	0.000449483	3.64718	68262	Agpat4	0.243085	0.547587	molecular_function
GO:0017162	aryl hydrocarbon receptor binding	1	610	9	20023	0.00163934	0.000449483	3.64718	11865	Arntl	0.243085	0.547587	molecular_function
GO:0003988	acetyl-CoA C-acyltransferase activity	1	610	9	20023	0.00163934	0.000449483	3.64718	235674	Acaa1b	0.243085	0.547587	molecular_function
GO:0008417	fucosyltransferase activity	1	610	9	20023	0.00163934	0.000449483	3.64718	14348	Fut9	0.243085	0.547587	molecular_function
GO:0001758	retinal dehydrogenase activity	1	610	9	20023	0.00163934	0.000449483	3.64718	19378	Aldh1a2	0.243085	0.547587	molecular_function
GO:0042165	neurotransmitter binding	1	610	9	20023	0.00163934	0.000449483	3.64718	242443	Grin3a	0.243085	0.547587	molecular_function
GO:0030296	protein tyrosine kinase activator activity	1	610	9	20023	0.00163934	0.000449483	3.64718	12484	Cd24a	0.243085	0.547587	molecular_function
GO:0047023	androsterone dehydrogenase activity	1	610	9	20023	0.00163934	0.000449483	3.64718	27384	Akr1c13	0.243085	0.547587	molecular_function
GO:0051920	peroxiredoxin activity	1	610	9	20023	0.00163934	0.000449483	3.64718	230784	Sesn2	0.243085	0.547587	molecular_function
GO:0003691	double-stranded telomeric DNA binding	1	610	9	20023	0.00163934	0.000449483	3.64718	100090	Zbtb48	0.243085	0.547587	molecular_function
GO:0046875	ephrin receptor binding	2	610	31	20023	0.00327869	0.00154822	2.11772	13841;21844	Epha7;Tiam1	0.243429	0.547587	molecular_function
GO:0030507	spectrin binding	2	610	31	20023	0.00327869	0.00154822	2.11772	17909;67886	Myo10;Camsap2	0.243429	0.547587	molecular_function
GO:0016597	amino acid binding	2	610	31	20023	0.00327869	0.00154822	2.11772	12374;234734	Casr;Aars	0.243429	0.547587	molecular_function
GO:0017147	Wnt-protein binding	2	610	31	20023	0.00327869	0.00154822	2.11772	68151;20378	Wls;Frzb	0.243429	0.547587	molecular_function
GO:0005178	integrin binding	5	610	110	20023	0.00819672	0.00549368	1.49203	216350;12374;16777;14118;14268	Tspan8;Casr;Lamb1;Fbn1;Fn1	0.244552	0.547587	molecular_function
GO:0005070	SH3/SH2 adaptor activity	2	610	32	20023	0.00327869	0.00159816	2.05154	17060;54353	Blnk;Skap2	0.25481	0.547587	molecular_function
GO:0031625	ubiquitin protein ligase binding	12	610	316	20023	0.0196721	0.0157819	1.2465	56489;216150;13866;228775;12370;74007;15511;208198;22330;233900;230073;22154	Ikbke;Cdc34;Erbb2;Trib3;Casp8;Btbd11;Hspa1b;Btbd2;Vcl;Rnf40;Ddx58;Tubb5	0.258114	0.547587	molecular_function
[truncated: 338 more rows]

## Sheet: DMG GO enrichment
Table S4. GO analysis of DEGs and DMGs for methylomic and transcriptomic data
[truncated: 5,295 more rows]
